# Supplementary material for: Host allometry influences the evolution of parasite host-generalism: theory and meta-analysis
Source: Philos Trans R Soc Lond B Biol Sci. 2017 Mar 13;372(1719):20160089. doi: 10.1098/rstb.2016.0089 (PMC5352816; doi:10.1098/rstb.2016.0089)
Supplement: Data supplementary [file rstb20160089supp4.xlsx]

## Sheet: Key
Data including calculated generalism metrics used for analysis in "Host allometry influences the evolution of parasite host-generalism: theory and meta-analysis"
Authors:	Josephine G. Walker	Amy Hurford	Jo Cable	Amy R. Ellison	Stephen J. Price	Clay Cressler
See main text for more detail
Data derived primarily from Strona, G., Palomares, M. L. D., Bailly, N., Galli, P. & Lafferty, K. D. 2013 Host range, host ecology, and distribution of more than 11 800 fish parasite species. Ecology 94, 544. (doi:10.1890/12-1419.1)
See also:	http://www.esapubs.org/archive/ecol/E094/045/metadata.php
Sheet "Data by Geographic Region" where generalism metrics are calculated separately for each parasite species by geographic region
Sheet "Data" generalism metrics calculated for each parasite species regardless of geographic region
Column Name	Description
new_pname	combination of parasite name and GEO
pname	Parasite scientific name
GEO	Geographic region (AFR = Africa; ANT = Antarctica; AUS = Australia; IND = Indopacific; NEA = Nearctic; NEO = Neotropical; PAL = Palearctic)
P_Taxon	Parasite group (A = Acantocephala; C = Cestoda; M = Monogenea; N = Nematoda; T = Trematoda; CR = Crustacean)
Endoparasite	Endo or Ecto parasite
Complex	Complex Life Cycle?
Trophic	Trophic Transmission?
meanMaxL	Mean max length of host species
sdMaxL	standard deviation of max length of host species
maxMaxL	maximum of max length of host species
cvmaxL	coefficient of variation of max length of host species
SPD	Phylogenetic generalism metric, mean pairwise phylogenetic distance between all hosts
G	Structural generalism metric, binary measure where G=1 if degree > 1
degree	Structural generalism metric, number of hosts
pd.obs	Faith's phylogenetic distance
SES-PD	Phylogenetic generalism metric, standardized effect size of Faith's phylogenetic distance
GeoGroup	Cool or Warm group according to GEO

## Sheet: Data by Geographic Region
new_pname	pname	GEO	P_Taxon	Endoparasite	Complex	Trophic	meanMaxL	sdMaxL	maxMaxL	cvmaxL	SPD	G	degree	pd.obs	SES-PD	GeoGroup
Absonifibula_bychowskyi_NEA	Absonifibula bychowskyi	NEA	M	Ecto	No	No	122	87.6812	184	0.718699	0.0701933	1	2	0.0622794	-9.22094	cool
Absonifibula_bychowskyi_NEO	Absonifibula bychowskyi	NEO	M	Ecto	No	No	60	NA	60	NA	0	0	1	NA	NA	warm
Acanthobothrium_adlardi_AUS	Acanthobothrium adlardi	AUS	C	Endo	Yes	Yes	119.571	139.903	430	1.17004	0.219736	1	7	0.688017	-5.09502	warm
Acanthobothrium_amazonensis_NEO	Acanthobothrium amazonensis	NEO	C	Endo	Yes	Yes	38.6667	28.4312	62	0.73529	0.193126	1	3	0.322307	-3.06682	warm
Acanthobothrium_americanum_NEA	Acanthobothrium americanum	NEA	C	Endo	Yes	Yes	200	NA	200	NA	0	0	1	NA	NA	cool
Acanthobothrium_americanum_NEO	Acanthobothrium americanum	NEO	C	Endo	Yes	Yes	200	NA	200	NA	0	0	1	NA	NA	warm
Acanthobothrium_angelae_AUS	Acanthobothrium angelae	AUS	C	Endo	Yes	Yes	81	15.5563	92	0.192054	0.244741	1	2	0.262052	-0.0504131	warm
Acanthobothrium_asnihae_PAL	Acanthobothrium asnihae	PAL	C	Endo	Yes	Yes	240	NA	240	NA	0	0	1	NA	NA	cool
Acanthobothrium_bajaensis_NEA	Acanthobothrium bajaensis	NEA	C	Endo	Yes	Yes	122	NA	122	NA	0	0	1	NA	NA	cool
Acanthobothrium_bajaensis_NEO	Acanthobothrium bajaensis	NEO	C	Endo	Yes	Yes	122	NA	122	NA	0	0	1	NA	NA	warm
Acanthobothrium_batailloni_PAL	Acanthobothrium batailloni	PAL	C	Endo	Yes	Yes	183	NA	183	NA	0	0	1	NA	NA	cool
Acanthobothrium_benedeni_PAL	Acanthobothrium benedeni	PAL	C	Endo	Yes	Yes	160	NA	160	NA	0	0	1	NA	NA	cool
Acanthobothrium_bengalense_IND	Acanthobothrium bengalense	IND	C	Endo	Yes	Yes	126.5	79.9031	183	0.631645	0.191292	1	2	0.19079	-3.1249	warm
Acanthobothrium_blairi_AUS	Acanthobothrium blairi	AUS	C	Endo	Yes	Yes	170	NA	170	NA	0	0	1	NA	NA	warm
Acanthobothrium_brachyacanthum_NEA	Acanthobothrium brachyacanthum	NEA	C	Endo	Yes	Yes	244	NA	244	NA	0	0	1	NA	NA	cool
Acanthobothrium_brayi_AUS	Acanthobothrium brayi	AUS	C	Endo	Yes	Yes	92	NA	92	NA	0	0	1	NA	NA	warm
Acanthobothrium_brevissime_NA	Acanthobothrium brevissime	NA	C	Endo	Yes	Yes	134.2	76.3754	200	0.569116	0.210818	1	5	0.477893	-5.5703	NA
Acanthobothrium_brevissime_NEA	Acanthobothrium brevissime	NEA	C	Endo	Yes	Yes	175.4	66.4214	244	0.378685	0.212517	1	5	0.477893	-5.41824	cool
Acanthobothrium_brevissime_NEO	Acanthobothrium brevissime	NEO	C	Endo	Yes	Yes	134.2	76.3754	200	0.569116	0.210818	1	5	0.477893	-5.5703	warm
Acanthobothrium_bullardi_NEA	Acanthobothrium bullardi	NEA	C	Endo	Yes	Yes	122	NA	122	NA	0	0	1	NA	NA	cool
Acanthobothrium_campbelli_NEO	Acanthobothrium campbelli	NEO	C	Endo	Yes	Yes	150.95	154.22	260	1.02166	0.197578	1	2	0.237919	-1.18767	warm
Acanthobothrium_carchariaerondeletii_PAL	Acanthobothrium carchariaerondeletii	PAL	C	Endo	Yes	Yes	792	NA	792	NA	0	0	1	NA	NA	cool
Acanthobothrium_cartagenensis_NEO	Acanthobothrium cartagenensis	NEO	C	Endo	Yes	Yes	47.7	40.0222	76	0.839041	0.310649	1	2	0.294918	1.41049	warm
Acanthobothrium_cestraciontis_PAL	Acanthobothrium cestraciontis	PAL	C	Endo	Yes	Yes	120	NA	120	NA	0	0	1	NA	NA	cool
Acanthobothrium_chengai_AUS	Acanthobothrium chengai	AUS	C	Endo	Yes	Yes	100	NA	100	NA	0	0	1	NA	NA	warm
Acanthobothrium_chisholmae_AUS	Acanthobothrium chisholmae	AUS	C	Endo	Yes	Yes	183	NA	183	NA	0	0	1	NA	NA	warm
Acanthobothrium_cimari_NEO	Acanthobothrium cimari	NEO	C	Endo	Yes	Yes	260	NA	260	NA	0	0	1	NA	NA	warm
Acanthobothrium_clarkeae_AUS	Acanthobothrium clarkeae	AUS	C	Endo	Yes	Yes	52	7.07107	57	0.135982	0.0973601	1	2	0.0945327	-8.09543	warm
Acanthobothrium_cleofanus_NEA	Acanthobothrium cleofanus	NEA	C	Endo	Yes	Yes	260	NA	260	NA	0	0	1	NA	NA	cool
Acanthobothrium_cleofanus_NEO	Acanthobothrium cleofanus	NEO	C	Endo	Yes	Yes	260	NA	260	NA	0	0	1	NA	NA	warm
Acanthobothrium_confusum_IND	Acanthobothrium confusum	IND	C	Endo	Yes	Yes	70	NA	70	NA	0	0	1	NA	NA	warm
Acanthobothrium_coronatum_AFR	Acanthobothrium coronatum	AFR	C	Endo	Yes	Yes	400	NA	400	NA	0	0	1	NA	NA	warm
Acanthobothrium_coronatum_NEA	Acanthobothrium coronatum	NEA	C	Endo	Yes	Yes	152	NA	152	NA	0	0	1	NA	NA	cool
Acanthobothrium_coronatum_PAL	Acanthobothrium coronatum	PAL	C	Endo	Yes	Yes	141.5	58.6899	183	0.414769	0.273159	1	2	0.262052	0.0324324	cool
Acanthobothrium_costaricensis_NEO	Acanthobothrium costaricensis	NEO	C	Endo	Yes	Yes	260	NA	260	NA	0	0	1	NA	NA	warm
Acanthobothrium_cribbi_AUS	Acanthobothrium cribbi	AUS	C	Endo	Yes	Yes	73	NA	73	NA	0	0	1	NA	NA	warm
Acanthobothrium_dasi_NEA	Acanthobothrium dasi	NEA	C	Endo	Yes	Yes	122	NA	122	NA	0	0	1	NA	NA	cool
Acanthobothrium_dighaense_IND	Acanthobothrium dighaense	IND	C	Endo	Yes	Yes	179	NA	179	NA	0	0	1	NA	NA	warm
Acanthobothrium_dollyae_NEA	Acanthobothrium dollyae	NEA	C	Endo	Yes	Yes	25	NA	25	NA	0	0	1	NA	NA	cool
Acanthobothrium_dollyae_NEO	Acanthobothrium dollyae	NEO	C	Endo	Yes	Yes	25	NA	25	NA	0	0	1	NA	NA	warm
Acanthobothrium_dujardini_NA	Acanthobothrium dujardini	NA	C	Endo	Yes	Yes	80	NA	80	NA	0	0	1	NA	NA	NA
Acanthobothrium_edmondsi_AUS	Acanthobothrium edmondsi	AUS	C	Endo	Yes	Yes	80	NA	80	NA	0	0	1	NA	NA	warm
Acanthobothrium_edwardsi_PAL	Acanthobothrium edwardsi	PAL	C	Endo	Yes	Yes	120	NA	120	NA	0	0	1	NA	NA	cool
Acanthobothrium_electricolum_NEO	Acanthobothrium electricolum	NEO	C	Endo	Yes	Yes	54	NA	54	NA	0	0	1	NA	NA	warm
Acanthobothrium_etini_PAL	Acanthobothrium etini	PAL	C	Endo	Yes	Yes	240	NA	240	NA	0	0	1	NA	NA	cool
Acanthobothrium_fillicolle_PAL	Acanthobothrium fillicolle	PAL	C	Endo	Yes	Yes	207	32.5269	230	0.157135	0.266062	1	2	0.260551	-0.118228	cool
Acanthobothrium_floridensis_NEA	Acanthobothrium floridensis	NEA	C	Endo	Yes	Yes	154.5	126.572	244	0.819237	0.162222	1	2	0.143803	-5.17352	cool
Acanthobothrium_floridensis_NEO	Acanthobothrium floridensis	NEO	C	Endo	Yes	Yes	65	NA	65	NA	0	0	1	NA	NA	warm
Acanthobothrium_floridensis_PAL	Acanthobothrium floridensis	PAL	C	Endo	Yes	Yes	161.5	30.4056	183	0.18827	0.25052	1	2	0.262052	-0.0119266	cool
Acanthobothrium_foulki_PAL	Acanthobothrium foulki	PAL	C	Endo	Yes	Yes	119	NA	119	NA	0	0	1	NA	NA	cool
Acanthobothrium_franus_NEO	Acanthobothrium franus	NEO	C	Endo	Yes	Yes	65.1	15.6978	76.2	0.241133	0.0530475	1	2	0.0530475	-8.12062	warm
Acanthobothrium_gasseri_AUS	Acanthobothrium gasseri	AUS	C	Endo	Yes	Yes	183	NA	183	NA	0	0	1	NA	NA	warm
Acanthobothrium_gloveri_AUS	Acanthobothrium gloveri	AUS	C	Endo	Yes	Yes	126	NA	126	NA	0	0	1	NA	NA	warm
Acanthobothrium_gnomus_PAL	Acanthobothrium gnomus	PAL	C	Endo	Yes	Yes	119	NA	119	NA	0	0	1	NA	NA	cool
Acanthobothrium_goldsteini_NEA	Acanthobothrium goldsteini	NEA	C	Endo	Yes	Yes	91	NA	91	NA	0	0	1	NA	NA	cool
Acanthobothrium_gracile_NEA	Acanthobothrium gracile	NEA	C	Endo	Yes	Yes	184	NA	184	NA	0	0	1	NA	NA	cool
Acanthobothrium_gracile_PAL	Acanthobothrium gracile	PAL	C	Endo	Yes	Yes	91	NA	91	NA	0	0	1	NA	NA	cool
Acanthobothrium_grandiceps_PAL	Acanthobothrium grandiceps	PAL	C	Endo	Yes	Yes	29	NA	29	NA	0	0	1	NA	NA	cool
Acanthobothrium_harpago_PAL	Acanthobothrium harpago	PAL	C	Endo	Yes	Yes	340	NA	340	NA	0	0	1	NA	NA	cool
Acanthobothrium_herdmani_IND	Acanthobothrium herdmani	IND	C	Endo	Yes	Yes	70	NA	70	NA	0	0	1	NA	NA	warm
Acanthobothrium_heterodonti_AUS	Acanthobothrium heterodonti	AUS	C	Endo	Yes	Yes	165	NA	165	NA	0	0	1	NA	NA	warm
Acanthobothrium_himanturi_NEO	Acanthobothrium himanturi	NEO	C	Endo	Yes	Yes	200	NA	200	NA	0	0	1	NA	NA	warm
Acanthobothrium_holorhini_AUS	Acanthobothrium holorhini	AUS	C	Endo	Yes	Yes	180	NA	180	NA	0	0	1	NA	NA	warm
Acanthobothrium_holorhini_NEA	Acanthobothrium holorhini	NEA	C	Endo	Yes	Yes	180	NA	180	NA	0	0	1	NA	NA	cool
Acanthobothrium_icelandicum_PAL	Acanthobothrium icelandicum	PAL	C	Endo	Yes	Yes	285	NA	285	NA	0	0	1	NA	NA	cool
Acanthobothrium_ijimai_PAL	Acanthobothrium ijimai	PAL	C	Endo	Yes	Yes	29	NA	29	NA	0	0	1	NA	NA	cool
Acanthobothrium_inbiorium_NEO	Acanthobothrium inbiorium	NEO	C	Endo	Yes	Yes	65.1	15.6978	76.2	0.241133	0.0530475	1	2	0.0530475	-8.12062	warm
Acanthobothrium_indicum_IND	Acanthobothrium indicum	IND	C	Endo	Yes	Yes	22	NA	22	NA	0	0	1	NA	NA	warm
Acanthobothrium_larsoni_PAL	Acanthobothrium larsoni	PAL	C	Endo	Yes	Yes	119	NA	119	NA	0	0	1	NA	NA	cool
Acanthobothrium_laurenbrownae_AUS	Acanthobothrium laurenbrownae	AUS	C	Endo	Yes	Yes	183	NA	183	NA	0	0	1	NA	NA	warm
Acanthobothrium_lepidum_PAL	Acanthobothrium lepidum	PAL	C	Endo	Yes	Yes	119	NA	119	NA	0	0	1	NA	NA	cool
Acanthobothrium_lineatum_NEA	Acanthobothrium lineatum	NEA	C	Endo	Yes	Yes	200	NA	200	NA	0	0	1	NA	NA	cool
Acanthobothrium_lintoni_NEO	Acanthobothrium lintoni	NEO	C	Endo	Yes	Yes	54	NA	54	NA	0	0	1	NA	NA	warm
Acanthobothrium_lusarmientoi_NEO	Acanthobothrium lusarmientoi	NEO	C	Endo	Yes	Yes	38	NA	38	NA	0	0	1	NA	NA	warm
Acanthobothrium_maculatum_NEA	Acanthobothrium maculatum	NEA	C	Endo	Yes	Yes	180	NA	180	NA	0	0	1	NA	NA	cool
Acanthobothrium_magnum_PAL	Acanthobothrium magnum	PAL	C	Endo	Yes	Yes	160	NA	160	NA	0	0	1	NA	NA	cool
Acanthobothrium_manteri_PAL	Acanthobothrium manteri	PAL	C	Endo	Yes	Yes	183	NA	183	NA	0	0	1	NA	NA	cool
Acanthobothrium_martini_AUS	Acanthobothrium martini	AUS	C	Endo	Yes	Yes	120	NA	120	NA	0	0	1	NA	NA	warm
Acanthobothrium_maryanskii_NEA	Acanthobothrium maryanskii	NEA	C	Endo	Yes	Yes	25	NA	25	NA	0	0	1	NA	NA	cool
Acanthobothrium_maryanskii_NEO	Acanthobothrium maryanskii	NEO	C	Endo	Yes	Yes	25	NA	25	NA	0	0	1	NA	NA	warm
Acanthobothrium_marymichaelorum_PAL	Acanthobothrium marymichaelorum	PAL	C	Endo	Yes	Yes	45	NA	45	NA	0	0	1	NA	NA	cool
Acanthobothrium_micracantha_PAL	Acanthobothrium micracantha	PAL	C	Endo	Yes	Yes	29	NA	29	NA	0	0	1	NA	NA	cool
Acanthobothrium_microcephalum_NEA	Acanthobothrium microcephalum	NEA	C	Endo	Yes	Yes	180	NA	180	NA	0	0	1	NA	NA	cool
Acanthobothrium_moorae_AUS	Acanthobothrium moorae	AUS	C	Endo	Yes	Yes	126	NA	126	NA	0	0	1	NA	NA	warm
Acanthobothrium_obuncus_NEO	Acanthobothrium obuncus	NEO	C	Endo	Yes	Yes	260	NA	260	NA	0	0	1	NA	NA	warm
Acanthobothrium_ocallaghani_AUS	Acanthobothrium ocallaghani	AUS	C	Endo	Yes	Yes	79	NA	79	NA	0	0	1	NA	NA	warm
Acanthobothrium_odonoghuei_AUS	Acanthobothrium odonoghuei	AUS	C	Endo	Yes	Yes	42.5	6.36396	47	0.14974	0.0917052	1	2	0.0945327	-6.96933	warm
Acanthobothrium_olseni_NEA	Acanthobothrium olseni	NEA	C	Endo	Yes	Yes	106.1	85.0866	184	0.801947	0.300325	1	3	0.413877	0.790626	cool
Acanthobothrium_parviuncinatum_NEA	Acanthobothrium parviuncinatum	NEA	C	Endo	Yes	Yes	99.7667	84.3502	184	0.845475	0.2744	1	3	0.405086	0.424959	cool
Acanthobothrium_parviuncinatum_NEO	Acanthobothrium parviuncinatum	NEO	C	Endo	Yes	Yes	184	NA	184	NA	0	0	1	NA	NA	warm
Acanthobothrium_parvum_PAL	Acanthobothrium parvum	PAL	C	Endo	Yes	Yes	285	NA	285	NA	0	0	1	NA	NA	cool
Acanthobothrium_paulum_NEA	Acanthobothrium paulum	NEA	C	Endo	Yes	Yes	173.25	76.4956	244	0.441533	0.234693	1	4	0.426712	-3.3605	cool
Acanthobothrium_peruviense_NEO	Acanthobothrium peruviense	NEO	C	Endo	Yes	Yes	47	NA	47	NA	0	0	1	NA	NA	warm
Acanthobothrium_pichelinae_AUS	Acanthobothrium pichelinae	AUS	C	Endo	Yes	Yes	120	NA	120	NA	0	0	1	NA	NA	warm
Acanthobothrium_pingtanensis_PAL	Acanthobothrium pingtanensis	PAL	C	Endo	Yes	Yes	70	NA	70	NA	0	0	1	NA	NA	cool
Acanthobothrium_psammobati_NEO	Acanthobothrium psammobati	NEO	C	Endo	Yes	Yes	38	NA	38	NA	0	0	1	NA	NA	warm
Acanthobothrium_puertecitense_NEA	Acanthobothrium puertecitense	NEA	C	Endo	Yes	Yes	122	NA	122	NA	0	0	1	NA	NA	cool
Acanthobothrium_puertecitense_NEO	Acanthobothrium puertecitense	NEO	C	Endo	Yes	Yes	122	NA	122	NA	0	0	1	NA	NA	warm
Acanthobothrium_puntarenasense_NEO	Acanthobothrium puntarenasense	NEO	C	Endo	Yes	Yes	260	NA	260	NA	0	0	1	NA	NA	warm
Acanthobothrium_quadripartitum_PAL	Acanthobothrium quadripartitum	PAL	C	Endo	Yes	Yes	184	NA	184	NA	0	0	1	NA	NA	cool
Acanthobothrium_quinonesi_NEO	Acanthobothrium quinonesi	NEO	C	Endo	Yes	Yes	40.6667	6.02771	47	0.148222	0.0547786	1	3	0.0875877	-12.2947	warm
Acanthobothrium_rajaebatis_PAL	Acanthobothrium rajaebatis	PAL	C	Endo	Yes	Yes	221.667	67.8847	285	0.306247	0.0968106	1	3	0.153165	-9.70923	cool
Acanthobothrium_rajivi_NEA	Acanthobothrium rajivi	NEA	C	Endo	Yes	Yes	122	NA	122	NA	0	0	1	NA	NA	cool
Acanthobothrium_ramiroi_NEO	Acanthobothrium ramiroi	NEO	C	Endo	Yes	Yes	47	NA	47	NA	0	0	1	NA	NA	warm
Acanthobothrium_regoi_NEO	Acanthobothrium regoi	NEO	C	Endo	Yes	Yes	41.575	6.23879	50	0.150061	0.0515389	1	4	0.104698	-14.3102	warm
Acanthobothrium_rhinobati_NEA	Acanthobothrium rhinobati	NEA	C	Endo	Yes	Yes	119	NA	119	NA	0	0	1	NA	NA	cool
Acanthobothrium_rhynchobatidis_AUS	Acanthobothrium rhynchobatidis	AUS	C	Endo	Yes	Yes	65	NA	65	NA	0	0	1	NA	NA	warm
Acanthobothrium_robertsoni_AUS	Acanthobothrium robertsoni	AUS	C	Endo	Yes	Yes	71.6667	31.4749	126	0.439184	0.229326	1	6	0.622416	-4.15411	warm
Acanthobothrium_robustum_NEA	Acanthobothrium robustum	NEA	C	Endo	Yes	Yes	119	NA	119	NA	0	0	1	NA	NA	cool
Acanthobothrium_robustum_NEO	Acanthobothrium robustum	NEO	C	Endo	Yes	Yes	76.3	NA	76.3	NA	0	0	1	NA	NA	warm
Acanthobothrium_rohdei_AUS	Acanthobothrium rohdei	AUS	C	Endo	Yes	Yes	38	NA	38	NA	0	0	1	NA	NA	warm
Acanthobothrium_royi_NEA	Acanthobothrium royi	NEA	C	Endo	Yes	Yes	25	NA	25	NA	0	0	1	NA	NA	cool
Acanthobothrium_royi_NEO	Acanthobothrium royi	NEO	C	Endo	Yes	Yes	25	NA	25	NA	0	0	1	NA	NA	warm
Acanthobothrium_saliki_PAL	Acanthobothrium saliki	PAL	C	Endo	Yes	Yes	240	NA	240	NA	0	0	1	NA	NA	cool
Acanthobothrium_santarosaliense_NEA	Acanthobothrium santarosaliense	NEA	C	Endo	Yes	Yes	70	NA	70	NA	0	0	1	NA	NA	cool
Acanthobothrium_santarosaliense_NEO	Acanthobothrium santarosaliense	NEO	C	Endo	Yes	Yes	70	NA	70	NA	0	0	1	NA	NA	warm
Acanthobothrium_semnovesiculum_AUS	Acanthobothrium semnovesiculum	AUS	C	Endo	Yes	Yes	183	NA	183	NA	0	0	1	NA	NA	warm
Acanthobothrium_septentrionale_NA	Acanthobothrium septentrionale	NA	C	Endo	Yes	Yes	150	NA	150	NA	0	0	1	NA	NA	NA
Acanthobothrium_soberoni_NEA	Acanthobothrium soberoni	NEA	C	Endo	Yes	Yes	122	NA	122	NA	0	0	1	NA	NA	cool
Acanthobothrium_stevensi_AUS	Acanthobothrium stevensi	AUS	C	Endo	Yes	Yes	126	NA	126	NA	0	0	1	NA	NA	warm
Acanthobothrium_tasajerasi_NEO	Acanthobothrium tasajerasi	NEO	C	Endo	Yes	Yes	200	0	200	0	0.208894	1	2	0.212438	-2.34679	warm
Acanthobothrium_terezae_NEO	Acanthobothrium terezae	NEO	C	Endo	Yes	Yes	50	NA	50	NA	0	0	1	NA	NA	warm
Acanthobothrium_tetabuanense_PAL	Acanthobothrium tetabuanense	PAL	C	Endo	Yes	Yes	119	NA	119	NA	0	0	1	NA	NA	cool
Acanthobothrium_thomasae_AUS	Acanthobothrium thomasae	AUS	C	Endo	Yes	Yes	79	NA	79	NA	0	0	1	NA	NA	warm
Acanthobothrium_timlei_PAL	Acanthobothrium timlei	PAL	C	Endo	Yes	Yes	38	NA	38	NA	0	0	1	NA	NA	cool
Acanthobothrium_triacis_PAL	Acanthobothrium triacis	PAL	C	Endo	Yes	Yes	150	NA	150	NA	0	0	1	NA	NA	cool
Acanthobothrium_tripartitum_PAL	Acanthobothrium tripartitum	PAL	C	Endo	Yes	Yes	184	NA	184	NA	0	0	1	NA	NA	cool
Acanthobothrium_typicum_PAL	Acanthobothrium typicum	PAL	C	Endo	Yes	Yes	152	NA	152	NA	0	0	1	NA	NA	cool
Acanthobothrium_uncinatum_PAL	Acanthobothrium uncinatum	PAL	C	Endo	Yes	Yes	184	NA	184	NA	0	0	1	NA	NA	cool
Acanthobothrium_unilateralis_NEA	Acanthobothrium unilateralis	NEA	C	Endo	Yes	Yes	180	NA	180	NA	0	0	1	NA	NA	cool
Acanthobothrium_urogymni_IND	Acanthobothrium urogymni	IND	C	Endo	Yes	Yes	147	NA	147	NA	0	0	1	NA	NA	warm
Acanthobothrium_urolophi_AUS	Acanthobothrium urolophi	AUS	C	Endo	Yes	Yes	34.05	32.4562	57	0.953192	0.283701	1	2	0.294918	1.43765	warm
Acanthobothrium_urotrygoni_NEO	Acanthobothrium urotrygoni	NEO	C	Endo	Yes	Yes	112.75	123.39	200	1.09437	0.198914	1	2	0.237919	-1.07149	warm
Acanthobothrium_vargasi_NEO	Acanthobothrium vargasi	NEO	C	Endo	Yes	Yes	260	NA	260	NA	0	0	1	NA	NA	warm
Acanthobothrium_walkeri_AUS	Acanthobothrium walkeri	AUS	C	Endo	Yes	Yes	183	NA	183	NA	0	0	1	NA	NA	warm
Acanthobothrium_wedli_ANT	Acanthobothrium wedli	ANT	C	Endo	Yes	Yes	118	NA	118	NA	0	0	1	NA	NA	cool
Acanthobothrium_zainali_PAL	Acanthobothrium zainali	PAL	C	Endo	Yes	Yes	240	NA	240	NA	0	0	1	NA	NA	cool
Acanthobothrium_zapterycum_NEO	Acanthobothrium zapterycum	NEO	C	Endo	Yes	Yes	184	NA	184	NA	0	0	1	NA	NA	warm
Acanthobothrium_zschokkei_PAL	Acanthobothrium zschokkei	PAL	C	Endo	Yes	Yes	184	NA	184	NA	0	0	1	NA	NA	cool
Acanthobothrium_zugeinensis_PAL	Acanthobothrium zugeinensis	PAL	C	Endo	Yes	Yes	29	NA	29	NA	0	0	1	NA	NA	cool
Acanthocephaloides_distinctus_PAL	Acanthocephaloides distinctus	PAL	A	Endo	Yes	Yes	21.65	7.84581	30	0.362393	0.275522	1	4	0.524145	0.181225	cool
Acanthocephaloides_geneticus_NA	Acanthocephaloides geneticus	NA	A	Endo	Yes	Yes	25	NA	25	NA	0	0	1	NA	NA	NA
Acanthocephaloides_geneticus_PAL	Acanthocephaloides geneticus	PAL	A	Endo	Yes	Yes	25	NA	25	NA	0	0	1	NA	NA	cool
Acanthocephaloides_incrassatus_NA	Acanthocephaloides incrassatus	NA	A	Endo	Yes	Yes	25	NA	25	NA	0	0	1	NA	NA	NA
Acanthocephaloides_incrassatus_PAL	Acanthocephaloides incrassatus	PAL	A	Endo	Yes	Yes	41.1	44.5999	184	1.08516	0.250739	1	16	1.77884	-2.65275	cool
Acanthocephaloides_propinquus_NA	Acanthocephaloides propinquus	NA	A	Endo	Yes	Yes	21	5.65685	25	0.269374	0.250489	1	2	0.28319	0.877151	NA
Acanthocephaloides_propinquus_PAL	Acanthocephaloides propinquus	PAL	A	Endo	Yes	Yes	54.5056	56.3187	184	1.03327	0.257981	1	18	1.8856	-4.37565	cool
Acanthocephalus_acerbus_PAL	Acanthocephalus acerbus	PAL	A	Endo	Yes	Yes	118.5	46.6869	184	0.393982	0.11252	1	4	0.237738	-10.0983	cool
Acanthocephalus_aculeatus_PAL	Acanthocephalus aculeatus	PAL	A	Endo	Yes	Yes	150.4	54.0074	200	0.359092	0.145483	1	5	0.309394	-10.5796	cool
Acanthocephalus_alabamensis_NEA	Acanthocephalus alabamensis	NEA	A	Endo	Yes	Yes	71.0333	98.1962	184	1.3824	0.24251	1	3	0.377128	-0.703034	cool
Acanthocephalus_alabamensis_NEO	Acanthocephalus alabamensis	NEO	A	Endo	Yes	Yes	47	NA	47	NA	0	0	1	NA	NA	warm
Acanthocephalus_anguillae_NA	Acanthocephalus anguillae	NA	A	Endo	Yes	Yes	104.5	92.5077	184	0.885241	0.247711	1	4	0.467873	-1.99722	NA
Acanthocephalus_anguillae_NEA	Acanthocephalus anguillae	NEA	A	Endo	Yes	Yes	184	NA	184	NA	0	0	1	NA	NA	cool
Acanthocephalus_anguillae_PAL	Acanthocephalus anguillae	PAL	A	Endo	Yes	Yes	111.583	105.008	600	0.941075	0.231669	1	42	3.14868	-12.8009	cool
Acanthocephalus_clavula_NA	Acanthocephalus clavula	NA	A	Endo	Yes	Yes	91.6667	84.5596	184	0.922469	0.244234	1	3	0.390876	-0.154477	NA
Acanthocephalus_clavula_PAL	Acanthocephalus clavula	PAL	A	Endo	Yes	Yes	133.688	77.9065	236	0.582751	0.234485	1	16	1.38515	-8.37647	cool
Acanthocephalus_dirus_NA	Acanthocephalus dirus	NA	A	Endo	Yes	Yes	100.784	69.6676	184	0.691254	0.249686	1	32	2.90226	-7.84233	NA
Acanthocephalus_dirus_NEA	Acanthocephalus dirus	NEA	A	Endo	Yes	Yes	82.6446	71.1691	184	0.861146	0.256161	1	56	5.17152	-7.36748	cool
Acanthocephalus_echigoensis_NA	Acanthocephalus echigoensis	NA	A	Endo	Yes	Yes	84	NA	84	NA	0	0	1	NA	NA	NA
Acanthocephalus_echigoensis_PAL	Acanthocephalus echigoensis	PAL	A	Endo	Yes	Yes	134.667	43.8786	184	0.325831	0.132779	1	3	0.169972	-9.09691	cool
Acanthocephalus_goaensis_IND	Acanthocephalus goaensis	IND	A	Endo	Yes	Yes	70	NA	70	NA	0	0	1	NA	NA	warm
Acanthocephalus_gotoi_PAL	Acanthocephalus gotoi	PAL	A	Endo	Yes	Yes	184	NA	184	NA	0	0	1	NA	NA	cool
Acanthocephalus_gracilacanthus_NA	Acanthocephalus gracilacanthus	NA	A	Endo	Yes	Yes	70	NA	70	NA	0	0	1	NA	NA	NA
Acanthocephalus_gracilacanthus_PAL	Acanthocephalus gracilacanthus	PAL	A	Endo	Yes	Yes	70	NA	70	NA	0	0	1	NA	NA	cool
Acanthocephalus_incrassatus_PAL	Acanthocephalus incrassatus	PAL	A	Endo	Yes	Yes	70	NA	70	NA	0	0	1	NA	NA	cool
Acanthocephalus_kashmirensis_NA	Acanthocephalus kashmirensis	NA	A	Endo	Yes	Yes	34	NA	34	NA	0	0	1	NA	NA	NA
Acanthocephalus_lucidus_PAL	Acanthocephalus lucidus	PAL	A	Endo	Yes	Yes	120	NA	120	NA	0	0	1	NA	NA	cool
Acanthocephalus_lucii_PAL	Acanthocephalus lucii	PAL	A	Endo	Yes	Yes	88.4167	70.7887	184	0.800626	0.245058	1	42	3.70596	-8.48373	cool
Acanthocephalus_minor_NA	Acanthocephalus minor	NA	A	Endo	Yes	Yes	130	NA	130	NA	0	0	1	NA	NA	NA
Acanthocephalus_minor_PAL	Acanthocephalus minor	PAL	A	Endo	Yes	Yes	168	32	184	0.190476	0.18307	1	4	0.372919	-5.33146	cool
Acanthocephalus_oncorhynchi_PAL	Acanthocephalus oncorhynchi	PAL	A	Endo	Yes	Yes	100	NA	100	NA	0	0	1	NA	NA	cool
Acanthocephalus_opsariichthydis_NA	Acanthocephalus opsariichthydis	NA	A	Endo	Yes	Yes	102.786	77.7763	184	0.756684	0.243748	1	7	0.784955	-2.75977	NA
Acanthocephalus_opsariichthydis_PAL	Acanthocephalus opsariichthydis	PAL	A	Endo	Yes	Yes	96.6667	20.232	120	0.209296	0.115043	1	3	0.190928	-8.20692	cool
Acanthocephalus_rauschi_NA	Acanthocephalus rauschi	NA	A	Endo	Yes	Yes	184	NA	184	NA	0	0	1	NA	NA	NA
Acanthocephalus_rauschi_NEA	Acanthocephalus rauschi	NEA	A	Endo	Yes	Yes	9	NA	9	NA	0	0	1	NA	NA	cool
Acanthocephalus_rhinensis_PAL	Acanthocephalus rhinensis	PAL	A	Endo	Yes	Yes	120	NA	120	NA	0	0	1	NA	NA	cool
Acanthocephalus_sichuanensis_PAL	Acanthocephalus sichuanensis	PAL	A	Endo	Yes	Yes	184	NA	184	NA	0	0	1	NA	NA	cool
Acanthocephalus_tahlequahensis_NA	Acanthocephalus tahlequahensis	NA	A	Endo	Yes	Yes	14.6	10.4652	22	0.716793	0.314019	1	2	0.26323	-0.0197584	NA
Acanthocephalus_tahlequahensis_NEA	Acanthocephalus tahlequahensis	NEA	A	Endo	Yes	Yes	97	123.037	184	1.26842	0.285944	1	2	0.26323	-0.0174638	cool
Acanthocephalus_tenuirostris_PAL	Acanthocephalus tenuirostris	PAL	A	Endo	Yes	Yes	184	NA	184	NA	0	0	1	NA	NA	cool
Acanthocephalus_tumescens_NEO	Acanthocephalus tumescens	NEO	A	Endo	Yes	Yes	68.2125	57.9527	184	0.84959	0.249896	1	8	0.898532	-2.66568	warm
Acanthocollaritrema_umbilicatum_NEO	Acanthocollaritrema umbilicatum	NEO	T	Endo	Yes	Yes	140	NA	140	NA	0	0	1	NA	NA	warm
Acanthocotyle_brachyuropsi_NEA	Acanthocotyle brachyuropsi	NEA	M	Ecto	No	No	184	NA	184	NA	0	0	1	NA	NA	cool
Acanthocotyle_lobianchi_PAL	Acanthocotyle lobianchi	PAL	M	Ecto	No	No	80	NA	80	NA	0	0	1	NA	NA	cool
Acanthocotyle_pacifica_NEA	Acanthocotyle pacifica	NEA	M	Ecto	No	No	184	0	184	0	0.101641	1	2	0.105871	-6.63929	cool
Acanthocotyle_patagonica_NEA	Acanthocotyle patagonica	NEA	M	Ecto	No	No	184	NA	184	NA	0	0	1	NA	NA	cool
Acanthocotyle_raiae_NEA	Acanthocotyle raiae	NEA	M	Ecto	No	No	184	0	184	0	0.254368	1	4	0.480627	-1.39371	cool
Acanthocotyle_scobini_NEA	Acanthocotyle scobini	NEA	M	Ecto	No	No	184	NA	184	NA	0	0	1	NA	NA	cool
Acanthodiscus_mirabile_NEA	Acanthodiscus mirabile	NEA	M	Ecto	No	No	184	0	184	0	0.0973403	1	2	0.0960054	-7.58998	cool
Acanthodiscus_remorae_NEA	Acanthodiscus remorae	NEA	M	Ecto	No	No	184	0	184	0	0.186494	1	3	0.320907	-2.78053	cool
Acanthogyrus_acanthogyrus_IND	Acanthogyrus acanthogyrus	IND	A	Endo	Yes	Yes	130.5	98.2878	200	0.753164	0.101498	1	2	0.0920527	-7.71127	warm
Acanthogyrus_acanthogyrus_NA	Acanthogyrus acanthogyrus	NA	A	Endo	Yes	Yes	200	NA	200	NA	0	0	1	NA	NA	NA
Acanthogyrus_acanthuri_NA	Acanthogyrus acanthuri	NA	A	Endo	Yes	Yes	40.7	3.751	45	0.0921622	0.137432	1	3	0.186932	-8.6671	NA
Acanthogyrus_acanthuri_NEO	Acanthogyrus acanthuri	NEO	A	Endo	Yes	Yes	38.55	0.636396	39	0.0165083	0.138227	1	2	0.127736	-6.58534	warm
Acanthogyrus_antspinis_NA	Acanthogyrus antspinis	NA	A	Endo	Yes	Yes	46	NA	46	NA	0	0	1	NA	NA	NA
Acanthogyrus_betwai_NA	Acanthogyrus betwai	NA	A	Endo	Yes	Yes	150	NA	150	NA	0	0	1	NA	NA	NA
Acanthogyrus_dattai_IND	Acanthogyrus dattai	IND	A	Endo	Yes	Yes	18	NA	18	NA	0	0	1	NA	NA	warm
Acanthogyrus_dattai_NA	Acanthogyrus dattai	NA	A	Endo	Yes	Yes	14	5.65685	18	0.404061	0.105782	1	2	0.11108	-6.51963	NA
Acanthogyrus_guptai_IND	Acanthogyrus guptai	IND	A	Endo	Yes	Yes	200	NA	200	NA	0	0	1	NA	NA	warm
Acanthogyrus_holospinus_NA	Acanthogyrus holospinus	NA	A	Endo	Yes	Yes	18	NA	18	NA	0	0	1	NA	NA	NA
Acanthogyrus_indicus_NA	Acanthogyrus indicus	NA	A	Endo	Yes	Yes	150	NA	150	NA	0	0	1	NA	NA	NA
Acanthogyrus_lizae_PAL	Acanthogyrus lizae	PAL	A	Endo	Yes	Yes	59	NA	59	NA	0	0	1	NA	NA	cool
Acanthogyrus_malawiensis_AFR	Acanthogyrus malawiensis	AFR	A	Endo	Yes	Yes	40	NA	40	NA	0	0	1	NA	NA	warm
Acanthogyrus_maroccanus_PAL	Acanthogyrus maroccanus	PAL	A	Endo	Yes	Yes	30	NA	30	NA	0	0	1	NA	NA	cool
Acanthogyrus_multispinus_NA	Acanthogyrus multispinus	NA	A	Endo	Yes	Yes	105	NA	105	NA	0	0	1	NA	NA	NA
Acanthogyrus_oligospinus_NA	Acanthogyrus oligospinus	NA	A	Endo	Yes	Yes	46	NA	46	NA	0	0	1	NA	NA	NA
Acanthogyrus_papilio_NA	Acanthogyrus papilio	NA	A	Endo	Yes	Yes	25	NA	25	NA	0	0	1	NA	NA	NA
Acanthogyrus_phillipi_AFR	Acanthogyrus phillipi	AFR	A	Endo	Yes	Yes	7	NA	7	NA	0	0	1	NA	NA	warm
Acanthogyrus_pseudoholospinus_PAL	Acanthogyrus pseudoholospinus	PAL	A	Endo	Yes	Yes	96.6667	53.9846	146	0.558461	0.139821	1	3	0.23853	-6.37761	cool
Acanthogyrus_similis_NA	Acanthogyrus similis	NA	A	Endo	Yes	Yes	41	NA	41	NA	0	0	1	NA	NA	NA
Acanthogyrus_tilapiae_AFR	Acanthogyrus tilapiae	AFR	A	Endo	Yes	Yes	42.0486	52.8826	200	1.25765	0.181068	1	35	2.15407	-17.1494	warm
Acanthogyrus_tilapiae_IND	Acanthogyrus tilapiae	IND	A	Endo	Yes	Yes	184	NA	184	NA	0	0	1	NA	NA	warm
Acanthogyrus_tilapiae_NA	Acanthogyrus tilapiae	NA	A	Endo	Yes	Yes	38	NA	38	NA	0	0	1	NA	NA	NA
Acanthogyrus_tilapiae_PAL	Acanthogyrus tilapiae	PAL	A	Endo	Yes	Yes	184	NA	184	NA	0	0	1	NA	NA	cool
Acanthoplacatus_puelli_AUS	Acanthoplacatus puelli	AUS	M	Ecto	No	No	38	NA	38	NA	0	0	1	NA	NA	warm
Acanthosentis_antspinus_IND	Acanthosentis antspinus	IND	A	Endo	Yes	Yes	46	NA	46	NA	0	0	1	NA	NA	warm
Acanthosentis_betwai_IND	Acanthosentis betwai	IND	A	Endo	Yes	Yes	175	35.3553	200	0.202031	0.0621168	1	2	0.0722335	-8.04137	warm
Acanthosentis_coiliae_PAL	Acanthosentis coiliae	PAL	A	Endo	Yes	Yes	89.3333	96.0954	200	1.0757	0.158772	1	3	0.25307	-5.75426	cool
Acanthosentis_dattai_IND	Acanthosentis dattai	IND	A	Endo	Yes	Yes	14	5.65685	18	0.404061	0.105782	1	2	0.11108	-6.51963	warm
Acanthosentis_giuris_IND	Acanthosentis giuris	IND	A	Endo	Yes	Yes	50	NA	50	NA	0	0	1	NA	NA	warm
Acanthosentis_golvani_IND	Acanthosentis golvani	IND	A	Endo	Yes	Yes	150	NA	150	NA	0	0	1	NA	NA	warm
Acanthosentis_hilsai_IND	Acanthosentis hilsai	IND	A	Endo	Yes	Yes	60	NA	60	NA	0	0	1	NA	NA	warm
Acanthosentis_holospinus_IND	Acanthosentis holospinus	IND	A	Endo	Yes	Yes	18	NA	18	NA	0	0	1	NA	NA	warm
Acanthosentis_indica_IND	Acanthosentis indica	IND	A	Endo	Yes	Yes	60	NA	60	NA	0	0	1	NA	NA	warm
Acanthosentis_indicus_IND	Acanthosentis indicus	IND	A	Endo	Yes	Yes	150	NA	150	NA	0	0	1	NA	NA	warm
Acanthosentis_multispinus_PAL	Acanthosentis multispinus	PAL	A	Endo	Yes	Yes	93	74.9533	146	0.80595	0.0985164	1	2	0.0950525	-7.52257	cool
Acanthosentis_oligospinus_IND	Acanthosentis oligospinus	IND	A	Endo	Yes	Yes	46	NA	46	NA	0	0	1	NA	NA	warm
Acanthosentis_papilio_AFR	Acanthosentis papilio	AFR	A	Endo	Yes	Yes	25	NA	25	NA	0	0	1	NA	NA	warm
Acanthosentis_phillipi_AFR	Acanthosentis phillipi	AFR	A	Endo	Yes	Yes	7	NA	7	NA	0	0	1	NA	NA	warm
Acanthosentis_putitorae_IND	Acanthosentis putitorae	IND	A	Endo	Yes	Yes	275	NA	275	NA	0	0	1	NA	NA	warm
Acanthosentis_scomberomori_PAL	Acanthosentis scomberomori	PAL	A	Endo	Yes	Yes	100	NA	100	NA	0	0	1	NA	NA	cool
Acanthosentis_seenghalae_IND	Acanthosentis seenghalae	IND	A	Endo	Yes	Yes	150	NA	150	NA	0	0	1	NA	NA	warm
Acanthosentis_siamensis_IND	Acanthosentis siamensis	IND	A	Endo	Yes	Yes	40.5	NA	40.5	NA	0	0	1	NA	NA	warm
Acanthosentis_similis_PAL	Acanthosentis similis	PAL	A	Endo	Yes	Yes	133.5	116.718	300	0.874289	0.219139	1	4	0.443176	-2.81092	cool
Acanthosentis_sircari_IND	Acanthosentis sircari	IND	A	Endo	Yes	Yes	21	NA	21	NA	0	0	1	NA	NA	warm
Acanthosentis_thapari_IND	Acanthosentis thapari	IND	A	Endo	Yes	Yes	60	NA	60	NA	0	0	1	NA	NA	warm
Accacladocoelium_alveolatum_ANT	Accacladocoelium alveolatum	ANT	T	Endo	Yes	Yes	333	NA	333	NA	0	0	1	NA	NA	cool
Accacladocoelium_alveolatum_AUS	Accacladocoelium alveolatum	AUS	T	Endo	Yes	Yes	333	NA	333	NA	0	0	1	NA	NA	warm
Accacladocoelium_macrocotyle_NEA	Accacladocoelium macrocotyle	NEA	T	Endo	Yes	Yes	173	226.274	333	1.30794	0.242806	1	2	0.24904	-0.622574	cool
Accacladocoelium_macrocotyle_NEO	Accacladocoelium macrocotyle	NEO	T	Endo	Yes	Yes	300	NA	300	NA	0	0	1	NA	NA	warm
Accacladocoelium_macrocotyle_PAL	Accacladocoelium macrocotyle	PAL	T	Endo	Yes	Yes	333	NA	333	NA	0	0	1	NA	NA	cool
Accacladocoelium_nigroflavum_NEA	Accacladocoelium nigroflavum	NEA	T	Endo	Yes	Yes	333	NA	333	NA	0	0	1	NA	NA	cool
Accacladocoelium_petasiporum_PAL	Accacladocoelium petasiporum	PAL	T	Endo	Yes	Yes	333	NA	333	NA	0	0	1	NA	NA	cool
Accacoelium_contortum_AUS	Accacoelium contortum	AUS	T	Both	NA	Yes	333	NA	333	NA	0	0	1	NA	NA	warm
Accacoelium_contortum_NEA	Accacoelium contortum	NEA	T	Both	NA	Yes	173	226.274	333	1.30794	0.242806	1	2	0.24904	-0.622574	cool
Accacoelium_contortum_PAL	Accacoelium contortum	PAL	T	Both	NA	Yes	179	217.789	333	1.2167	0.26044	1	2	0.230684	-1.40493	cool
Accessorius_peruensis_NEO	Accessorius peruensis	NEO	M	Ecto	No	No	16	NA	16	NA	0	0	1	NA	NA	warm
Acleotrema_girellae_AUS	Acleotrema girellae	AUS	M	Ecto	No	No	60	14.1421	70	0.235702	0.0251248	1	2	0.0251843	-10.9312	warm
Acleotrema_lamothei_NEO	Acleotrema lamothei	NEO	M	Ecto	No	No	90	NA	90	NA	0	0	1	NA	NA	warm
Acleotrema_spiculare_AUS	Acleotrema spiculare	AUS	M	Ecto	No	No	50	NA	50	NA	0	0	1	NA	NA	warm
Acleotrema_yamagutii_AUS	Acleotrema yamagutii	AUS	M	Ecto	No	No	50	NA	50	NA	0	0	1	NA	NA	warm
Acolpenteron_australe_NEO	Acolpenteron australe	NEO	M	Ecto	No	No	40	NA	40	NA	0	0	1	NA	NA	warm
Acolpenteron_catostomi_NEA	Acolpenteron catostomi	NEA	M	Ecto	No	No	153.2	68.8709	184	0.449549	0.109809	1	5	0.267307	-11.4497	cool
Acolpenteron_nephriticum_PAL	Acolpenteron nephriticum	PAL	M	Ecto	No	No	19	8.48528	25	0.446594	0.0776922	1	2	0.0776922	-7.92861	cool
Acolpenteron_petruschewskyi_PAL	Acolpenteron petruschewskyi	PAL	M	Ecto	No	No	184	0	184	0	0.0711906	1	2	0.0999166	-7.79105	cool
Acolpenteron_ureteroecetes_NEA	Acolpenteron ureteroecetes	NEA	M	Ecto	No	No	184	0	184	0	0.205193	1	3	0.292762	-4.21548	cool
Acolpenteron_ureteroecetes_NEO	Acolpenteron ureteroecetes	NEO	M	Ecto	No	No	115.5	96.8736	184	0.838733	0.0780399	1	2	0.0732921	-8.35271	warm
Actinocleidus_articularis_NEA	Actinocleidus articularis	NEA	M	Ecto	No	No	184	NA	184	NA	0	0	1	NA	NA	cool
Actinocleidus_bennetti_NEA	Actinocleidus bennetti	NEA	M	Ecto	No	No	158	36.7696	184	0.232719	0.301173	1	2	0.273034	0.415011	cool
Actinocleidus_brevicirrus_NEA	Actinocleidus brevicirrus	NEA	M	Ecto	No	No	128	96.9948	184	0.757772	0.119476	1	3	0.180799	-9.0636	cool
Actinocleidus_bursatus_NEO	Actinocleidus bursatus	NEO	M	Ecto	No	No	115.5	96.8736	184	0.838733	0.0780399	1	2	0.0732921	-8.35271	warm
Actinocleidus_crinicirrus_NEA	Actinocleidus crinicirrus	NEA	M	Ecto	No	No	184	NA	184	NA	0	0	1	NA	NA	cool
Actinocleidus_fergusoni_NEA	Actinocleidus fergusoni	NEA	M	Ecto	No	No	184	0	184	0	0.171385	1	5	0.428263	-6.72837	cool
Actinocleidus_fergusoni_NEO	Actinocleidus fergusoni	NEO	M	Ecto	No	No	184	NA	184	NA	0	0	1	NA	NA	warm
Actinocleidus_flagellatus_NEA	Actinocleidus flagellatus	NEA	M	Ecto	No	No	184	0	184	0	0.204966	1	2	0.21577	-2.14533	cool
Actinocleidus_fusiformis_NEO	Actinocleidus fusiformis	NEO	M	Ecto	No	No	184	NA	184	NA	0	0	1	NA	NA	warm
Actinocleidus_georgiensis_NEA	Actinocleidus georgiensis	NEA	M	Ecto	No	No	158	36.7696	184	0.232719	0.301173	1	2	0.273034	0.415011	cool
Actinocleidus_gibbosus_NEA	Actinocleidus gibbosus	NEA	M	Ecto	No	No	184	NA	184	NA	0	0	1	NA	NA	cool
Actinocleidus_gracilis_NEO	Actinocleidus gracilis	NEO	M	Ecto	No	No	184	0	184	0	0.139396	1	4	0.248471	-9.56514	warm
Actinocleidus_maculatus_NEA	Actinocleidus maculatus	NEA	M	Ecto	No	No	184	0	184	0	0.238536	1	2	0.183408	-3.58501	cool
Actinocleidus_muelleri_IND	Actinocleidus muelleri	IND	M	Ecto	No	No	184	NA	184	NA	0	0	1	NA	NA	warm
Actinocleidus_oculatus_NEA	Actinocleidus oculatus	NEA	M	Ecto	No	No	184	NA	184	NA	0	0	1	NA	NA	cool
Actinocleidus_okeechobeensis_NEA	Actinocleidus okeechobeensis	NEA	M	Ecto	No	No	184	NA	184	NA	0	0	1	NA	NA	cool
Actinocleidus_recurvatus_NEA	Actinocleidus recurvatus	NEA	M	Ecto	No	No	184	NA	184	NA	0	0	1	NA	NA	cool
Actinocleidus_reversus_NEA	Actinocleidus reversus	NEA	M	Ecto	No	No	184	NA	184	NA	0	0	1	NA	NA	cool
Actinocleidus_subtriangularis_NEA	Actinocleidus subtriangularis	NEA	M	Ecto	No	No	184	NA	184	NA	0	0	1	NA	NA	cool
Adenicola_arabica_IND	Adenicola arabica	IND	M	Ecto	No	No	70	NA	70	NA	0	0	1	NA	NA	warm
Aethycteron_caerulei_NEA	Aethycteron caerulei	NEA	M	Ecto	No	No	7.7	NA	7.7	NA	0	0	1	NA	NA	cool
Aethycteron_hargisi_NEA	Aethycteron hargisi	NEA	M	Ecto	No	No	7.2	NA	7.2	NA	0	0	1	NA	NA	cool
Aethycteron_malleus_NEA	Aethycteron malleus	NEA	M	Ecto	No	No	14.5	4.94975	18	0.341362	0.10623	1	2	0.109965	-6.72585	cool
Aethycteron_micropercae_NEA	Aethycteron micropercae	NEA	M	Ecto	No	No	4.4	NA	4.4	NA	0	0	1	NA	NA	cool
Aethycteron_moorei_NEA	Aethycteron moorei	NEA	M	Ecto	No	No	8.4	NA	8.4	NA	0	0	1	NA	NA	cool
Aethycteron_nigrei_NEA	Aethycteron nigrei	NEA	M	Ecto	No	No	7.2	NA	7.2	NA	0	0	1	NA	NA	cool
Afrocleidodiscus_distichodis_NEA	Afrocleidodiscus distichodis	NEA	M	Ecto	No	No	184	NA	184	NA	0	0	1	NA	NA	cool
Afrocleidodiscus_paracleidodiscus_NEA	Afrocleidodiscus paracleidodiscus	NEA	M	Ecto	No	No	184	NA	184	NA	0	0	1	NA	NA	cool
Ageneiella_brevifilis_NEO	Ageneiella brevifilis	NEO	C	Endo	Yes	Yes	59	NA	59	NA	0	0	1	NA	NA	warm
Aglaiogyrodactylus_calamus_NEO	Aglaiogyrodactylus calamus	NEO	M	Ecto	No	No	22	25.4558	40	1.15708	0.291174	1	2	0.311787	1.94731	warm
Aglaiogyrodactylus_conei_NEO	Aglaiogyrodactylus conei	NEO	M	Ecto	No	No	11.4	NA	11.4	NA	0	0	1	NA	NA	warm
Aglaiogyrodactylus_ctenistus_NEO	Aglaiogyrodactylus ctenistus	NEO	M	Ecto	No	No	11.4	NA	11.4	NA	0	0	1	NA	NA	warm
Aglaiogyrodactylus_forficulatus_NEO	Aglaiogyrodactylus forficulatus	NEO	M	Ecto	No	No	7	NA	7	NA	0	0	1	NA	NA	warm
Aglaiogyrodactylus_forficuloides_NEO	Aglaiogyrodactylus forficuloides	NEO	M	Ecto	No	No	22	25.4558	40	1.15708	0.291174	1	2	0.311787	1.94731	warm
Aglaiogyrodactylus_guttus_NEO	Aglaiogyrodactylus guttus	NEO	M	Ecto	No	No	32	39.598	60	1.23744	0.252809	1	2	0.26323	0.0559407	warm
Aglaiogyrodactylus_salebrosus_NEO	Aglaiogyrodactylus salebrosus	NEO	M	Ecto	No	No	11.4	NA	11.4	NA	0	0	1	NA	NA	warm
Ahpua_piscicola_NEO	Ahpua piscicola	NEO	M	Ecto	No	No	115.167	75.7797	184	0.658001	0.231749	1	6	0.620191	-4.51408	warm
Alcicornis_carangis_NEA	Alcicornis carangis	NEA	T	Endo	NA	Yes	156	48.4974	184	0.310881	0.100815	1	3	0.152292	-9.63362	cool
Alcicornis_carangis_NEO	Alcicornis carangis	NEO	T	Endo	NA	Yes	156	48.4974	184	0.310881	0.100815	1	3	0.152292	-9.63362	warm
Allacanthochasmus_varius_NEA	Allacanthochasmus varius	NEA	T	Endo	NA	Yes	99.2333	75.7053	184	0.762902	0.263402	1	6	0.714821	-1.54008	cool
Allacanthocotyla_pugetensis_NEA	Allacanthocotyla pugetensis	NEA	M	Ecto	No	No	184	NA	184	NA	0	0	1	NA	NA	cool
Allencotyla_lutini_PAL	Allencotyla lutini	PAL	M	Ecto	No	No	35	NA	35	NA	0	0	1	NA	NA	cool
Allencotyla_mcintoshi_NEA	Allencotyla mcintoshi	NEA	M	Ecto	No	No	12.1	9.05097	18.5	0.748014	0.218092	1	2	0.236028	-1.30143	cool
Allencotyla_mcintoshi_PAL	Allencotyla mcintoshi	PAL	M	Ecto	No	No	11.0667	6.64555	18.5	0.600501	0.167921	1	3	0.257546	-5.70808	cool
Allencotyla_pricei_NEA	Allencotyla pricei	NEA	M	Ecto	No	No	38.66	6.00566	44.2	0.155346	0.150163	1	5	0.41945	-7.28583	cool
Allobenedenia_epinepheli_AUS	Allobenedenia epinepheli	AUS	M	Ecto	No	No	153	43.8406	184	0.28654	0.132885	1	2	0.147665	-5.27448	warm
Allobenedenia_epinepheli_PAL	Allobenedenia epinepheli	PAL	M	Ecto	No	No	184	NA	184	NA	0	0	1	NA	NA	cool
Allobenedenia_yamagutii_AUS	Allobenedenia yamagutii	AUS	M	Ecto	No	No	122	NA	122	NA	0	0	1	NA	NA	warm
Allobenedenia_zhangi_PAL	Allobenedenia zhangi	PAL	M	Ecto	No	No	40	NA	40	NA	0	0	1	NA	NA	cool
Allocotylophora_polyprionum_ANT	Allocotylophora polyprionum	ANT	M	Ecto	No	No	150	NA	150	NA	0	0	1	NA	NA	cool
Allocotylophora_polyprionum_AUS	Allocotylophora polyprionum	AUS	M	Ecto	No	No	150	NA	150	NA	0	0	1	NA	NA	warm
Allocotylophora_polyprionum_NEA	Allocotylophora polyprionum	NEA	M	Ecto	No	No	25	NA	25	NA	0	0	1	NA	NA	cool
Allocotylophora_polyprionum_PAL	Allocotylophora polyprionum	PAL	M	Ecto	No	No	87.5	88.3883	150	1.01015	0.229739	1	2	0.284964	0.958788	cool
Allocreadium_arcuatum_NEA	Allocreadium arcuatum	NEA	T	Endo	Yes	Yes	95	NA	95	NA	0	0	1	NA	NA	cool
Allocreadium_aswanensis_PAL	Allocreadium aswanensis	PAL	T	Endo	Yes	Yes	82	NA	82	NA	0	0	1	NA	NA	cool
Allocreadium_baueri_PAL	Allocreadium baueri	PAL	T	Endo	Yes	Yes	184	NA	184	NA	0	0	1	NA	NA	cool
Allocreadium_carparum_PAL	Allocreadium carparum	PAL	T	Endo	Yes	Yes	184	NA	184	NA	0	0	1	NA	NA	cool
Allocreadium_centropomi_NEO	Allocreadium centropomi	NEO	T	Endo	Yes	Yes	140	NA	140	NA	0	0	1	NA	NA	warm
Allocreadium_ctenopharyngodonis_PAL	Allocreadium ctenopharyngodonis	PAL	T	Endo	Yes	Yes	184	NA	184	NA	0	0	1	NA	NA	cool
Allocreadium_dogieli_PAL	Allocreadium dogieli	PAL	T	Endo	Yes	Yes	36	NA	36	NA	0	0	1	NA	NA	cool
Allocreadium_dubium_PAL	Allocreadium dubium	PAL	T	Endo	Yes	Yes	34	NA	34	NA	0	0	1	NA	NA	cool
Allocreadium_duknwai_IND	Allocreadium duknwai	IND	T	Endo	Yes	Yes	184	NA	184	NA	0	0	1	NA	NA	warm
Allocreadium_engraulicypridis_AFR	Allocreadium engraulicypridis	AFR	T	Endo	Yes	Yes	9	NA	9	NA	0	0	1	NA	NA	warm
Allocreadium_flexuosa_NEA	Allocreadium flexuosa	NEA	T	Endo	Yes	Yes	56	NA	56	NA	0	0	1	NA	NA	cool
Allocreadium_glossogobium_IND	Allocreadium glossogobium	IND	T	Endo	Yes	Yes	50	NA	50	NA	0	0	1	NA	NA	warm
Allocreadium_gotoi_PAL	Allocreadium gotoi	PAL	T	Endo	Yes	Yes	184	NA	184	NA	0	0	1	NA	NA	cool
Allocreadium_halli_NEA	Allocreadium halli	NEA	T	Endo	Yes	Yes	184	NA	184	NA	0	0	1	NA	NA	cool
Allocreadium_hasu_PAL	Allocreadium hasu	PAL	T	Endo	Yes	Yes	32.5	NA	32.5	NA	0	0	1	NA	NA	cool
Allocreadium_hupehensis_PAL	Allocreadium hupehensis	PAL	T	Endo	Yes	Yes	184	NA	184	NA	0	0	1	NA	NA	cool
Allocreadium_hypophthalmichthydis_PAL	Allocreadium hypophthalmichthydis	PAL	T	Endo	Yes	Yes	105	NA	105	NA	0	0	1	NA	NA	cool
Allocreadium_isoporum_NA	Allocreadium isoporum	NA	T	Endo	Yes	Yes	14	NA	14	NA	0	0	1	NA	NA	NA
Allocreadium_isoporum_PAL	Allocreadium isoporum	PAL	T	Endo	Yes	Yes	76.4781	66.3054	184	0.866985	0.190393	1	32	2.17258	-15.1001	cool
Allocreadium_japonicum_PAL	Allocreadium japonicum	PAL	T	Endo	Yes	Yes	38.3333	20.2073	50	0.527146	0.147519	1	3	0.229486	-6.65179	cool
Allocreadium_labracis_PAL	Allocreadium labracis	PAL	T	Endo	Yes	Yes	184	NA	184	NA	0	0	1	NA	NA	cool
Allocreadium_lintoni_NEA	Allocreadium lintoni	NEA	T	Endo	Yes	Yes	14	NA	14	NA	0	0	1	NA	NA	cool
Allocreadium_lucyae_NEA	Allocreadium lucyae	NEA	T	Endo	Yes	Yes	17.7667	10.9573	30.3	0.616736	0.179249	1	3	0.260278	-5.36637	cool
Allocreadium_markewitschi_PAL	Allocreadium markewitschi	PAL	T	Endo	Yes	Yes	93.8	82.5239	184	0.879786	0.122027	1	5	0.342313	-9.4607	cool
Allocreadium_mazoensis_AFR	Allocreadium mazoensis	AFR	T	Endo	Yes	Yes	65.0333	90.9368	170	1.39831	0.301256	1	3	0.409142	0.65633	warm
Allocreadium_mehrai_IND	Allocreadium mehrai	IND	T	Endo	Yes	Yes	38	NA	38	NA	0	0	1	NA	NA	warm
Allocreadium_mexicanum_NEA	Allocreadium mexicanum	NEA	T	Endo	Yes	Yes	18.4333	21.177	42	1.14884	0.0394049	1	3	0.0571885	-13.8394	cool
Allocreadium_mexicanum_NEO	Allocreadium mexicanum	NEO	T	Endo	Yes	Yes	14.825	18.7365	42	1.26384	0.181915	1	4	0.307996	-7.40282	warm
Allocreadium_minutum_IND	Allocreadium minutum	IND	T	Endo	Yes	Yes	25	NA	25	NA	0	0	1	NA	NA	warm
Allocreadium_opsariichthydis_PAL	Allocreadium opsariichthydis	PAL	T	Endo	Yes	Yes	32.5	NA	32.5	NA	0	0	1	NA	NA	cool
Allocreadium_ovatum_IND	Allocreadium ovatum	IND	T	Endo	Yes	Yes	50	NA	50	NA	0	0	1	NA	NA	warm
Allocreadium_papilligerum_PAL	Allocreadium papilligerum	PAL	T	Endo	Yes	Yes	184	NA	184	NA	0	0	1	NA	NA	cool
Allocreadium_patagonicum_NEO	Allocreadium patagonicum	NEO	T	Endo	Yes	Yes	40	NA	40	NA	0	0	1	NA	NA	warm
Allocreadium_qinjiangensis_PAL	Allocreadium qinjiangensis	PAL	T	Endo	Yes	Yes	75.8333	94.2899	184	1.24338	0.202628	1	3	0.316374	-2.8809	cool
Allocreadium_stilesi_NEA	Allocreadium stilesi	NEA	T	Endo	Yes	Yes	11	NA	11	NA	0	0	1	NA	NA	cool
Allocreadium_sudanensis_AFR	Allocreadium sudanensis	AFR	T	Endo	Yes	Yes	82	NA	82	NA	0	0	1	NA	NA	warm
Allocreadium_sudanensis_PAL	Allocreadium sudanensis	PAL	T	Endo	Yes	Yes	82	NA	82	NA	0	0	1	NA	NA	cool
Allocreadium_tosai_PAL	Allocreadium tosai	PAL	T	Endo	Yes	Yes	99.25	66.3394	184	0.668407	0.206108	1	4	0.370929	-5.1564	cool
Allocreadium_transversale_IND	Allocreadium transversale	IND	T	Endo	Yes	Yes	27	NA	27	NA	0	0	1	NA	NA	warm
Allocreadium_transversale_PAL	Allocreadium transversale	PAL	T	Endo	Yes	Yes	77.4545	72.4177	184	0.93497	0.225176	1	11	1.04103	-6.46908	cool
Allocreadium_tribolodontis_PAL	Allocreadium tribolodontis	PAL	T	Endo	Yes	Yes	46.5	4.94975	50	0.106446	0.0760706	1	2	0.0737636	-8.12883	cool
Allocreadium_vitellosum_NEA	Allocreadium vitellosum	NEA	T	Endo	Yes	Yes	8.8	3.11127	11	0.353553	0.26858	1	2	0.26323	0.0130737	cool
Allocreadium_wallini_NEO	Allocreadium wallini	NEO	T	Endo	Yes	Yes	13	NA	13	NA	0	0	1	NA	NA	warm
Allocreadium_wardi_NEA	Allocreadium wardi	NEA	T	Endo	Yes	Yes	91	NA	91	NA	0	0	1	NA	NA	cool
Allodiclidophora_charcoti_PAL	Allodiclidophora charcoti	PAL	M	Ecto	No	No	36	NA	36	NA	0	0	1	NA	NA	cool
Allodiclidophora_squillarum_PAL	Allodiclidophora squillarum	PAL	M	Ecto	No	No	20	NA	20	NA	0	0	1	NA	NA	cool
Allodiscocotyla_chorinemi_IND	Allodiscocotyla chorinemi	IND	M	Ecto	No	No	110	NA	110	NA	0	0	1	NA	NA	warm
Allodiscocotyla_chorinemi_PAL	Allodiscocotyla chorinemi	PAL	M	Ecto	No	No	85	35.3553	110	0.415945	0.0831545	1	2	0.0793648	-8.71346	cool
Allodiscocotyla_diacanthi_IND	Allodiscocotyla diacanthi	IND	M	Ecto	No	No	60	NA	60	NA	0	0	1	NA	NA	warm
Allodiscoides_chorinemi_PAL	Allodiscoides chorinemi	PAL	M	Ecto	No	No	110	NA	110	NA	0	0	1	NA	NA	cool
Allogastrocotyle_bivaginalis_NEO	Allogastrocotyle bivaginalis	NEO	M	Ecto	No	No	32.5	10.6066	40	0.326357	0.243484	1	2	0.257225	-0.297471	warm
Alloglossidium_geminum_NEA	Alloglossidium geminum	NEA	T	Endo	Yes	Yes	78.8333	65.8587	184	0.835417	0.155378	1	6	0.389138	-10.9508	cool
Alloglossidium_kenti_NEA	Alloglossidium kenti	NEA	T	Endo	Yes	Yes	82.75	70.5667	184	0.85277	0.182216	1	12	0.884963	-11.4427	cool
Alloglossidium_progeneticum_NEA	Alloglossidium progeneticum	NEA	T	Endo	Yes	Yes	184	NA	184	NA	0	0	1	NA	NA	cool
Allomegalocotyla_gabbari_NEA	Allomegalocotyla gabbari	NEA	M	Ecto	No	No	184	NA	184	NA	0	0	1	NA	NA	cool
Allomegalocotyla_johnstoni_NEA	Allomegalocotyla johnstoni	NEA	M	Ecto	No	No	184	NA	184	NA	0	0	1	NA	NA	cool
Allometabenedeniella_orbicularis_NEA	Allometabenedeniella orbicularis	NEA	M	Ecto	No	No	184	0	184	0	0.105674	1	2	0.121924	-6.79835	cool
Allometabenedeniella_plataxi_NEA	Allometabenedeniella plataxi	NEA	M	Ecto	No	No	184	0	184	0	0.105674	1	2	0.121924	-6.79835	cool
Allomurraytrema_argyrosomi_PAL	Allomurraytrema argyrosomi	PAL	M	Ecto	No	No	40	NA	40	NA	0	0	1	NA	NA	cool
Allomurraytrema_robustum_NEA	Allomurraytrema robustum	NEA	M	Ecto	No	No	184	0	184	0	0.114178	1	2	0.116103	-6.7281	cool
Allomurraytrema_sciaenae_PAL	Allomurraytrema sciaenae	PAL	M	Ecto	No	No	32.75	15.2028	43.5	0.464208	0.254244	1	2	0.303131	1.88645	cool
Allomurraytrema_spari_NEA	Allomurraytrema spari	NEA	M	Ecto	No	No	184	NA	184	NA	0	0	1	NA	NA	cool
Allopodocotyle_israelensis_PAL	Allopodocotyle israelensis	PAL	T	Endo	Yes	Yes	12	11.2694	25	0.939119	0.25537	1	3	0.389727	-0.203369	cool
Allopodocotyle_jaffensis_PAL	Allopodocotyle jaffensis	PAL	T	Endo	Yes	Yes	106	NA	106	NA	0	0	1	NA	NA	cool
Allopseudaxine_katsuwonis_NA	Allopseudaxine katsuwonis	NA	M	Ecto	No	No	184	NA	184	NA	0	0	1	NA	NA	NA
Allopseudaxine_katsuwonis_NEO	Allopseudaxine katsuwonis	NEO	M	Ecto	No	No	184	NA	184	NA	0	0	1	NA	NA	warm
Allopseudaxine_vagans_AUS	Allopseudaxine vagans	AUS	M	Ecto	No	No	184	NA	184	NA	0	0	1	NA	NA	warm
Allopseudaxine_vagans_NEO	Allopseudaxine vagans	NEO	M	Ecto	No	No	184	NA	184	NA	0	0	1	NA	NA	warm
Allopseudaxinoides_vagans_PAL	Allopseudaxinoides vagans	PAL	M	Ecto	No	No	184	NA	184	NA	0	0	1	NA	NA	cool
Allopseudodiclidophora_opelu_NEO	Allopseudodiclidophora opelu	NEO	M	Ecto	No	No	50	NA	50	NA	0	0	1	NA	NA	warm
Allopyragraphorus_caballeroi_NEO	Allopyragraphorus caballeroi	NEO	M	Ecto	No	No	184	NA	184	NA	0	0	1	NA	NA	warm
Allopyragraphorus_hippos_NEO	Allopyragraphorus hippos	NEO	M	Ecto	No	No	184	0	184	0	0.151223	1	2	0.152292	-4.6088	warm
Allopyragraphorus_incomparabilis_NEA	Allopyragraphorus incomparabilis	NEA	M	Ecto	No	No	184	0	184	0	0.151223	1	2	0.152292	-4.6088	cool
Allopyragraphorus_incomparabilis_NEO	Allopyragraphorus incomparabilis	NEO	M	Ecto	No	No	184	0	184	0	0.151223	1	2	0.152292	-4.6088	warm
Allopyragraphorus_winteri_NEO	Allopyragraphorus winteri	NEO	M	Ecto	No	No	184	NA	184	NA	0	0	1	NA	NA	warm
Allosprostonia_tauvinae_NEA	Allosprostonia tauvinae	NEA	M	Ecto	No	No	184	NA	184	NA	0	0	1	NA	NA	cool
Amazotaenia_yvettae_NEO	Amazotaenia yvettae	NEO	C	Endo	Yes	Yes	255	148.492	360	0.582323	0.138457	1	2	0.158755	-4.67414	warm
Ameloblastella_chavarriai_NEA	Ameloblastella chavarriai	NEA	M	Ecto	No	No	77.9333	91.863	184	1.17874	0.084751	1	3	0.147649	-9.92635	cool
Ameloblastella_chavarriai_NEO	Ameloblastella chavarriai	NEO	M	Ecto	No	No	77.5	92.2483	184	1.1903	0.0777434	1	3	0.12685	-10.7911	warm
Ameloblastella_platensis_NEO	Ameloblastella platensis	NEO	M	Ecto	No	No	11.1	NA	11.1	NA	0	0	1	NA	NA	warm
Ameloblastella_satoi_NEO	Ameloblastella satoi	NEO	M	Ecto	No	No	11.1	NA	11.1	NA	0	0	1	NA	NA	warm
Ameloblastella_unapi_NEO	Ameloblastella unapi	NEO	M	Ecto	No	No	40	NA	40	NA	0	0	1	NA	NA	warm
Amphibdella_cuticulovagina_AUS	Amphibdella cuticulovagina	AUS	M	Ecto	No	No	100	NA	100	NA	0	0	1	NA	NA	warm
Amphibdella_paronaperugiae_AFR	Amphibdella paronaperugiae	AFR	M	Ecto	No	No	184	NA	184	NA	0	0	1	NA	NA	warm
Amphibdella_paronaperugiae_PAL	Amphibdella paronaperugiae	PAL	M	Ecto	No	No	184	NA	184	NA	0	0	1	NA	NA	cool
Amphibdella_torpedinis_NA	Amphibdella torpedinis	NA	M	Ecto	No	No	60.75	55.5079	100	0.91371	0.0311102	1	2	0.0311102	-10.21	NA
Amphibdella_torpedinis_PAL	Amphibdella torpedinis	PAL	M	Ecto	No	No	101.833	81.2655	184	0.798025	0.176944	1	3	0.310473	-3.35166	cool
Amphibdelloides_cameroni_NEA	Amphibdelloides cameroni	NEA	M	Ecto	No	No	184	NA	184	NA	0	0	1	NA	NA	cool
Amphibdelloides_longilamellatus_PAL	Amphibdelloides longilamellatus	PAL	M	Ecto	No	No	184	NA	184	NA	0	0	1	NA	NA	cool
Amphibdelloides_maccallumi_AUS	Amphibdelloides maccallumi	AUS	M	Ecto	No	No	100	NA	100	NA	0	0	1	NA	NA	warm
Amphibdelloides_maccallumi_NEA	Amphibdelloides maccallumi	NEA	M	Ecto	No	No	55.5	7.79423	60	0.140437	0.261602	1	3	0.400636	0.257594	cool
Amphibdelloides_pentadactylus_PAL	Amphibdelloides pentadactylus	PAL	M	Ecto	No	No	111	103.238	184	0.930068	0.224095	1	2	0.207739	-2.29498	cool
Amphilina_bipunctata_NEA	Amphilina bipunctata	NEA	C	Endo	Yes	Yes	610	NA	610	NA	0	0	1	NA	NA	cool
Amphilina_coreana_PAL	Amphilina coreana	PAL	C	Endo	Yes	Yes	91	NA	91	NA	0	0	1	NA	NA	cool
Amphilina_foliacea_PAL	Amphilina foliacea	PAL	C	Endo	Yes	Yes	347.1	223.964	800	0.645242	0.0528323	1	10	0.19756	-21.6142	cool
Amphilina_japonica_PAL	Amphilina japonica	PAL	C	Endo	Yes	Yes	560	NA	560	NA	0	0	1	NA	NA	cool
Amphilina_tengaria_IND	Amphilina tengaria	IND	C	Endo	Yes	Yes	18	NA	18	NA	0	0	1	NA	NA	warm
Amphipolycotyle_chloroscombrus_NEA	Amphipolycotyle chloroscombrus	NEA	M	Ecto	No	No	65	NA	65	NA	0	0	1	NA	NA	cool
Amphipolycotyle_chloroscombrus_NEO	Amphipolycotyle chloroscombrus	NEO	M	Ecto	No	No	65	NA	65	NA	0	0	1	NA	NA	warm
Amphitecium_camelum_NEO	Amphitecium camelum	NEO	M	Ecto	No	No	50	NA	50	NA	0	0	1	NA	NA	warm
Amphithecium_brachycirrum_NEO	Amphithecium brachycirrum	NEO	M	Ecto	No	No	26.25	33.5876	50	1.27953	0.246417	1	2	0.26323	0.0316644	warm
Amphithecium_calycinum_NEO	Amphithecium calycinum	NEO	M	Ecto	No	No	26.25	33.5876	50	1.27953	0.246417	1	2	0.26323	0.0316644	warm
Amphithecium_camelum_NEO	Amphithecium camelum	NEO	M	Ecto	No	No	26.25	33.5876	50	1.27953	0.246417	1	2	0.26323	0.0316644	warm
Amphithecium_catalaoensis_NEO	Amphithecium catalaoensis	NEO	M	Ecto	No	No	26.25	33.5876	50	1.27953	0.246417	1	2	0.26323	0.0316644	warm
Amphithecium_diclonophallum_NEO	Amphithecium diclonophallum	NEO	M	Ecto	No	No	20.6429	14.129	41.5	0.684451	0.135418	1	7	0.34375	-14.024	warm
Amphithecium_falcatum_NEO	Amphithecium falcatum	NEO	M	Ecto	No	No	23.3	16.8458	50	0.722994	0.14125	1	10	0.548249	-14.9837	warm
Amphithecium_junki_NEO	Amphithecium junki	NEO	M	Ecto	No	No	28.5	21.4437	50	0.752411	0.143467	1	4	0.309608	-7.51478	warm
Amphithecium_microphallum_NEO	Amphithecium microphallum	NEO	M	Ecto	No	No	26.25	33.5876	50	1.27953	0.246417	1	2	0.26323	0.0316644	warm
Amphithecium_minutum_NEO	Amphithecium minutum	NEO	M	Ecto	No	No	25.225	8.45	36	0.334985	0.0407817	1	4	0.0833017	-15.6429	warm
Amphithecium_muricatum_NEO	Amphithecium muricatum	NEO	M	Ecto	No	No	26.5	13.0288	41.5	0.491653	0.0383162	1	3	0.0587469	-13.9461	warm
Amphithecium_piranhus_NEO	Amphithecium piranhus	NEO	M	Ecto	No	No	2.5	NA	2.5	NA	0	0	1	NA	NA	warm
Amphithecium_pretiosum_NEO	Amphithecium pretiosum	NEO	M	Ecto	No	No	27.9	NA	27.9	NA	0	0	1	NA	NA	warm
Amphithecium_prodotum_NEO	Amphithecium prodotum	NEO	M	Ecto	No	No	15	0	15	0	0.180339	1	2	0.174609	-3.9083	warm
Amphithecium_speirocamarotum_NEO	Amphithecium speirocamarotum	NEO	M	Ecto	No	No	16.75	18.7383	30	1.11871	0.227588	1	2	0.20848	-2.63392	warm
Amphithecium_unguiculum_NEO	Amphithecium unguiculum	NEO	M	Ecto	No	No	27.5	12.0208	36	0.437121	0.0407817	1	2	0.0407817	-10.1539	warm
Amphithecium_verecundum_NEO	Amphithecium verecundum	NEO	M	Ecto	No	No	18	NA	18	NA	0	0	1	NA	NA	warm
Amphocleithrium_paraguayensis_NEO	Amphocleithrium paraguayensis	NEO	M	Ecto	No	No	184	NA	184	NA	0	0	1	NA	NA	warm
Anacanthocotyle_anacanthocotyle_NEO	Anacanthocotyle anacanthocotyle	NEO	M	Ecto	No	No	11.8	4.58258	16.8	0.388354	0.160643	1	3	0.254111	-5.74237	warm
Anacanthoroides_mizellei_NEO	Anacanthoroides mizellei	NEO	M	Ecto	No	No	31	4.24264	34	0.136859	0.0522999	1	2	0.0557309	-9.03029	warm
Anacanthorus_acuminatus_NEO	Anacanthorus acuminatus	NEO	M	Ecto	No	No	18.02	7.44963	26.5	0.413409	0.181018	1	5	0.385884	-8.15854	warm
Anacanthorus_alatus_NEO	Anacanthorus alatus	NEO	M	Ecto	No	No	15.7667	8.12055	24.2	0.515045	0.188354	1	3	0.282781	-4.5452	warm
Anacanthorus_amazonicus_NEO	Anacanthorus amazonicus	NEO	M	Ecto	No	No	25.5	14.0801	41.5	0.552162	0.139663	1	3	0.195869	-8.18302	warm
Anacanthorus_anacanthorus_NEO	Anacanthorus anacanthorus	NEO	M	Ecto	No	No	26.25	33.5876	50	1.27953	0.246417	1	2	0.26323	0.0214603	warm
Anacanthorus_andersoni_NEO	Anacanthorus andersoni	NEO	M	Ecto	No	No	21.4	7.21249	26.5	0.337032	0.227831	1	2	0.258593	-0.128859	warm
Anacanthorus_beleophallus_NEO	Anacanthorus beleophallus	NEO	M	Ecto	No	No	18	NA	18	NA	0	0	1	NA	NA	warm
Anacanthorus_bellus_NEO	Anacanthorus bellus	NEO	M	Ecto	No	No	15.7667	8.12055	24.2	0.515045	0.188354	1	3	0.282781	-4.6171	warm
Anacanthorus_brazilensis_NEO	Anacanthorus brazilensis	NEO	M	Ecto	No	No	26.25	33.5876	50	1.27953	0.246417	1	2	0.26323	0.0214603	warm
Anacanthorus_braziliensis_NEO	Anacanthorus braziliensis	NEO	M	Ecto	No	No	50	NA	50	NA	0	0	1	NA	NA	warm
Anacanthorus_brevis_NEO	Anacanthorus brevis	NEO	M	Ecto	No	No	30	NA	30	NA	0	0	1	NA	NA	warm
Anacanthorus_calophallus_NEO	Anacanthorus calophallus	NEO	M	Ecto	No	No	16.1	11.4551	24.2	0.711499	0.258343	1	2	0.258593	-0.204171	warm
Anacanthorus_carinatus_NEO	Anacanthorus carinatus	NEO	M	Ecto	No	No	21.4	7.21249	26.5	0.337032	0.227831	1	2	0.258593	-0.128859	warm
Anacanthorus_catoprioni_NEO	Anacanthorus catoprioni	NEO	M	Ecto	No	No	15	NA	15	NA	0	0	1	NA	NA	warm
Anacanthorus_chaunophallus_NEO	Anacanthorus chaunophallus	NEO	M	Ecto	No	No	21.4	7.21249	26.5	0.337032	0.227831	1	2	0.258593	-0.128859	warm
Anacanthorus_chelophorus_NEO	Anacanthorus chelophorus	NEO	M	Ecto	No	No	21.4	7.21249	26.5	0.337032	0.227831	1	2	0.258593	-0.128859	warm
Anacanthorus_cinctus_NEO	Anacanthorus cinctus	NEO	M	Ecto	No	No	15	NA	15	NA	0	0	1	NA	NA	warm
Anacanthorus_cladophallus_NEO	Anacanthorus cladophallus	NEO	M	Ecto	No	No	27.5	12.0208	36	0.437121	0.0407817	1	2	0.0407817	-10.0304	warm
Anacanthorus_colombianus_NEO	Anacanthorus colombianus	NEO	M	Ecto	No	No	105.375	84.5643	184	0.802508	0.135031	1	8	0.512698	-11.5889	warm
Anacanthorus_cornutus_NEO	Anacanthorus cornutus	NEO	M	Ecto	No	No	21.4	7.21249	26.5	0.337032	0.227831	1	2	0.258593	-0.128859	warm
Anacanthorus_crytocaulus_NEO	Anacanthorus crytocaulus	NEO	M	Ecto	No	No	15	NA	15	NA	0	0	1	NA	NA	warm
Anacanthorus_cuticulovaginus_NEO	Anacanthorus cuticulovaginus	NEO	M	Ecto	No	No	10	NA	10	NA	0	0	1	NA	NA	warm
Anacanthorus_dipelecinus_NEO	Anacanthorus dipelecinus	NEO	M	Ecto	No	No	18	NA	18	NA	0	0	1	NA	NA	warm
Anacanthorus_diplecinus_NEO	Anacanthorus diplecinus	NEO	M	Ecto	No	No	18	NA	18	NA	0	0	1	NA	NA	warm
Anacanthorus_elegans_NEO	Anacanthorus elegans	NEO	M	Ecto	No	No	30	NA	30	NA	0	0	1	NA	NA	warm
Anacanthorus_euryphallus_NEO	Anacanthorus euryphallus	NEO	M	Ecto	No	No	18.02	7.44963	26.5	0.413409	0.181018	1	5	0.385884	-8.27624	warm
Anacanthorus_formosus_NEO	Anacanthorus formosus	NEO	M	Ecto	No	No	16.1	11.4551	24.2	0.711499	0.258343	1	2	0.258593	-0.204171	warm
Anacanthorus_furculus_NEO	Anacanthorus furculus	NEO	M	Ecto	No	No	16.1	11.4551	24.2	0.711499	0.258343	1	2	0.258593	-0.204171	warm
Anacanthorus_glyptophallus_NEO	Anacanthorus glyptophallus	NEO	M	Ecto	No	No	21.4	7.21249	26.5	0.337032	0.227831	1	2	0.258593	-0.128859	warm
Anacanthorus_gravihamulatus_NEO	Anacanthorus gravihamulatus	NEO	M	Ecto	No	No	26.5	13.0288	41.5	0.491653	0.0383162	1	3	0.0587469	-13.9859	warm
Anacanthorus_jegui_NEO	Anacanthorus jegui	NEO	M	Ecto	No	No	26.9	11.0136	41.5	0.409429	0.0400421	1	5	0.0995287	-17.8239	warm
Anacanthorus_kruidenieri_NEO	Anacanthorus kruidenieri	NEO	M	Ecto	No	No	30	NA	30	NA	0	0	1	NA	NA	warm
Anacanthorus_lasiophallus_NEO	Anacanthorus lasiophallus	NEO	M	Ecto	No	No	15	NA	15	NA	0	0	1	NA	NA	warm
Anacanthorus_lepyrophallus_NEO	Anacanthorus lepyrophallus	NEO	M	Ecto	No	No	16.75	18.7383	30	1.11871	0.227588	1	2	0.20848	-2.48005	warm
Anacanthorus_lygophallus_NEO	Anacanthorus lygophallus	NEO	M	Ecto	No	No	21.4	7.21249	26.5	0.337032	0.227831	1	2	0.258593	-0.128859	warm
Anacanthorus_maltai_NEO	Anacanthorus maltai	NEO	M	Ecto	No	No	26.25	33.5876	50	1.27953	0.246417	1	2	0.26323	0.0214603	warm
Anacanthorus_mastigophallus_NEO	Anacanthorus mastigophallus	NEO	M	Ecto	No	No	18	NA	18	NA	0	0	1	NA	NA	warm
Anacanthorus_mesocondylus_NEO	Anacanthorus mesocondylus	NEO	M	Ecto	No	No	24	12.803	41.5	0.533458	0.0935203	1	7	0.30714	-15.9356	warm
Anacanthorus_nanus_NEO	Anacanthorus nanus	NEO	M	Ecto	No	No	21.4	7.21249	26.5	0.337032	0.227831	1	2	0.258593	-0.128859	warm
Anacanthorus_neotropicalis_NEO	Anacanthorus neotropicalis	NEO	M	Ecto	No	No	26.25	33.5876	50	1.27953	0.246417	1	2	0.26323	0.0214603	warm
Anacanthorus_palamophallus_NEO	Anacanthorus palamophallus	NEO	M	Ecto	No	No	18	NA	18	NA	0	0	1	NA	NA	warm
Anacanthorus_paraspathulatus_NEO	Anacanthorus paraspathulatus	NEO	M	Ecto	No	No	32	9.89949	39	0.309359	0.162218	1	2	0.168163	-3.97507	warm
Anacanthorus_pelorophallus_NEO	Anacanthorus pelorophallus	NEO	M	Ecto	No	No	16.1	11.4551	24.2	0.711499	0.258343	1	2	0.258593	-0.204171	warm
Anacanthorus_penilabiatus_NEO	Anacanthorus penilabiatus	NEO	M	Ecto	No	No	62.775	42.812	108	0.681992	0.136016	1	4	0.236021	-9.99034	warm
Anacanthorus_piranhus_NEO	Anacanthorus piranhus	NEO	M	Ecto	No	No	2.5	NA	2.5	NA	0	0	1	NA	NA	warm
Anacanthorus_pithophallus_NEO	Anacanthorus pithophallus	NEO	M	Ecto	No	No	21.4	7.21249	26.5	0.337032	0.227831	1	2	0.258593	-0.128859	warm
Anacanthorus_prodigiosus_NEO	Anacanthorus prodigiosus	NEO	M	Ecto	No	No	23.75	16.1064	41.5	0.678165	0.133095	1	4	0.250131	-9.89711	warm
Anacanthorus_quinqueramis_NEO	Anacanthorus quinqueramis	NEO	M	Ecto	No	No	8	NA	8	NA	0	0	1	NA	NA	warm
Anacanthorus_quinqueramus_NEO	Anacanthorus quinqueramus	NEO	M	Ecto	No	No	19.65	6.43467	24.2	0.327464	0.0483756	1	2	0.0483756	-9.30021	warm
Anacanthorus_ramosissimus_NEO	Anacanthorus ramosissimus	NEO	M	Ecto	No	No	16.75	18.7383	30	1.11871	0.227588	1	2	0.20848	-2.48005	warm
Anacanthorus_ramulosus_NEO	Anacanthorus ramulosus	NEO	M	Ecto	No	No	15.7667	8.12055	24.2	0.515045	0.188354	1	3	0.282781	-4.6171	warm
Anacanthorus_reginae_NEO	Anacanthorus reginae	NEO	M	Ecto	No	No	26.25	33.5876	50	1.27953	0.246417	1	2	0.26323	0.0214603	warm
Anacanthorus_rondonensis_NEO	Anacanthorus rondonensis	NEO	M	Ecto	No	No	31.3333	25.3295	50	0.808388	0.1767	1	3	0.288348	-4.33024	warm
Anacanthorus_scapanus_NEO	Anacanthorus scapanus	NEO	M	Ecto	No	No	27.5	12.0208	36	0.437121	0.0407817	1	2	0.0407817	-10.0304	warm
Anacanthorus_sciponophallus_NEO	Anacanthorus sciponophallus	NEO	M	Ecto	No	No	25	13.7222	41.5	0.54889	0.102615	1	6	0.290913	-14.0951	warm
Anacanthorus_serrasalmi_NEO	Anacanthorus serrasalmi	NEO	M	Ecto	No	No	23.75	16.1064	41.5	0.678165	0.133095	1	4	0.250131	-9.89711	warm
Anacanthorus_spathulatus_NEO	Anacanthorus spathulatus	NEO	M	Ecto	No	No	70.6667	48.3873	108	0.684726	0.140745	1	3	0.234416	-6.50823	warm
Anacanthorus_spatulatus_NEO	Anacanthorus spatulatus	NEO	M	Ecto	No	No	98	14.1421	108	0.144308	0.119046	1	2	0.119614	-6.02074	warm
Anacanthorus_spiralocirrus_NEO	Anacanthorus spiralocirrus	NEO	M	Ecto	No	No	30	NA	30	NA	0	0	1	NA	NA	warm
Anacanthorus_stachophallus_NEO	Anacanthorus stachophallus	NEO	M	Ecto	No	No	26.25	33.5876	50	1.27953	0.246417	1	2	0.26323	0.0214603	warm
Anacanthorus_strongylophallus_NEO	Anacanthorus strongylophallus	NEO	M	Ecto	No	No	16.1	11.4551	24.2	0.711499	0.258343	1	2	0.258593	-0.204171	warm
Anacanthorus_thatcheri_NEO	Anacanthorus thatcheri	NEO	M	Ecto	No	No	26.25	33.5876	50	1.27953	0.246417	1	2	0.26323	0.0214603	warm
Anacanthorus_tricornis_NEO	Anacanthorus tricornis	NEO	M	Ecto	No	No	18.75	8.39305	26.5	0.447629	0.199793	1	4	0.361697	-5.66855	warm
Anacanthorus_xaniophallus_NEO	Anacanthorus xaniophallus	NEO	M	Ecto	No	No	18	NA	18	NA	0	0	1	NA	NA	warm
Anacornuatus_indicus_NEA	Anacornuatus indicus	NEA	M	Ecto	No	No	184	NA	184	NA	0	0	1	NA	NA	cool
Anacornuatus_postbifidus_NEA	Anacornuatus postbifidus	NEA	M	Ecto	No	No	184	NA	184	NA	0	0	1	NA	NA	cool
Anakohnia_brasiliana_NEO	Anakohnia brasiliana	NEO	M	Ecto	No	No	72	NA	72	NA	0	0	1	NA	NA	warm
Anchoradiscus_anchoradiscus_NEA	Anchoradiscus anchoradiscus	NEA	M	Ecto	No	No	184	0	184	0	0.0797763	1	2	0.0797763	-7.22725	cool
Anchoradiscus_triangularis_NEA	Anchoradiscus triangularis	NEA	M	Ecto	No	No	184	0	184	0	0.170776	1	3	0.210889	-7.32829	cool
Anchormicrocotyle_guaymensis_NEO	Anchormicrocotyle guaymensis	NEO	M	Ecto	No	No	166	NA	166	NA	0	0	1	NA	NA	warm
Anchorophorus_sinensis_PAL	Anchorophorus sinensis	PAL	M	Ecto	No	No	57.1	NA	57.1	NA	0	0	1	NA	NA	cool
Anchylodiscus_caballeroi_NEA	Anchylodiscus caballeroi	NEA	M	Ecto	No	No	184	NA	184	NA	0	0	1	NA	NA	cool
Anchylodiscus_liewi_NEA	Anchylodiscus liewi	NEA	M	Ecto	No	No	184	NA	184	NA	0	0	1	NA	NA	cool
Anchylodiscus_malayensis_NEA	Anchylodiscus malayensis	NEA	M	Ecto	No	No	184	NA	184	NA	0	0	1	NA	NA	cool
Anchylodiscus_tandani_AUS	Anchylodiscus tandani	AUS	M	Ecto	No	No	90	NA	90	NA	0	0	1	NA	NA	warm
Ancistrohaptor_europeum_PAL	Ancistrohaptor europeum	PAL	M	Ecto	No	No	13	NA	13	NA	0	0	1	NA	NA	cool
Ancistrohaptor_falcatum_NEO	Ancistrohaptor falcatum	NEO	M	Ecto	No	No	16.1	11.4551	24.2	0.711499	0.258343	1	2	0.258593	-0.204171	warm
Ancistrohaptor_falciferum_NEO	Ancistrohaptor falciferum	NEO	M	Ecto	No	No	18.02	7.44963	26.5	0.413409	0.181018	1	5	0.385884	-8.27624	warm
Ancistrohaptor_falcunculum_NEO	Ancistrohaptor falcunculum	NEO	M	Ecto	No	No	18.02	7.44963	26.5	0.413409	0.181018	1	5	0.385884	-8.27624	warm
Ancylodiscoides_aori_IND	Ancylodiscoides aori	IND	M	Ecto	No	No	180	NA	180	NA	0	0	1	NA	NA	warm
Ancylodiscoides_asoti_IND	Ancylodiscoides asoti	IND	M	Ecto	No	No	130	NA	130	NA	0	0	1	NA	NA	warm
Ancylodiscoides_asoti_PAL	Ancylodiscoides asoti	PAL	M	Ecto	No	No	130	NA	130	NA	0	0	1	NA	NA	cool
Ancylodiscoides_botulovagina_IND	Ancylodiscoides botulovagina	IND	M	Ecto	No	No	130	NA	130	NA	0	0	1	NA	NA	warm
Ancylodiscoides_botulovagina_PAL	Ancylodiscoides botulovagina	PAL	M	Ecto	No	No	130	NA	130	NA	0	0	1	NA	NA	cool
Ancylodiscoides_caecus_IND	Ancylodiscoides caecus	IND	M	Ecto	No	No	130	NA	130	NA	0	0	1	NA	NA	warm
Ancylodiscoides_cochleavagina_IND	Ancylodiscoides cochleavagina	IND	M	Ecto	No	No	130	NA	130	NA	0	0	1	NA	NA	warm
Ancylodiscoides_cochleavagina_PAL	Ancylodiscoides cochleavagina	PAL	M	Ecto	No	No	130	NA	130	NA	0	0	1	NA	NA	cool
Ancylodiscoides_cornucirrus_IND	Ancylodiscoides cornucirrus	IND	M	Ecto	No	No	130	NA	130	NA	0	0	1	NA	NA	warm
Ancylodiscoides_cornucirrus_PAL	Ancylodiscoides cornucirrus	PAL	M	Ecto	No	No	130	NA	130	NA	0	0	1	NA	NA	cool
Ancylodiscoides_curvilamellis_IND	Ancylodiscoides curvilamellis	IND	M	Ecto	No	No	130	NA	130	NA	0	0	1	NA	NA	warm
Ancylodiscoides_curvilamellis_PAL	Ancylodiscoides curvilamellis	PAL	M	Ecto	No	No	130	NA	130	NA	0	0	1	NA	NA	cool
Ancylodiscoides_disjunctus_IND	Ancylodiscoides disjunctus	IND	M	Ecto	No	No	130	NA	130	NA	0	0	1	NA	NA	warm
Ancylodiscoides_disjunctus_PAL	Ancylodiscoides disjunctus	PAL	M	Ecto	No	No	130	NA	130	NA	0	0	1	NA	NA	cool
Ancylodiscoides_dorsocirrus_IND	Ancylodiscoides dorsocirrus	IND	M	Ecto	No	No	130	NA	130	NA	0	0	1	NA	NA	warm
Ancylodiscoides_dorsocirrus_PAL	Ancylodiscoides dorsocirrus	PAL	M	Ecto	No	No	130	NA	130	NA	0	0	1	NA	NA	cool
Ancylodiscoides_exima_PAL	Ancylodiscoides exima	PAL	M	Ecto	No	No	130	NA	130	NA	0	0	1	NA	NA	cool
Ancylodiscoides_extina_IND	Ancylodiscoides extina	IND	M	Ecto	No	No	130	NA	130	NA	0	0	1	NA	NA	warm
Ancylodiscoides_gigi_PAL	Ancylodiscoides gigi	PAL	M	Ecto	No	No	184	NA	184	NA	0	0	1	NA	NA	cool
Ancylodiscoides_gomtius_IND	Ancylodiscoides gomtius	IND	M	Ecto	No	No	180	NA	180	NA	0	0	1	NA	NA	warm
Ancylodiscoides_hamatovagina_IND	Ancylodiscoides hamatovagina	IND	M	Ecto	No	No	130	NA	130	NA	0	0	1	NA	NA	warm
Ancylodiscoides_hemibagri_PAL	Ancylodiscoides hemibagri	PAL	M	Ecto	No	No	184	NA	184	NA	0	0	1	NA	NA	cool
Ancylodiscoides_indicus_IND	Ancylodiscoides indicus	IND	M	Ecto	No	No	240	NA	240	NA	0	0	1	NA	NA	warm
Ancylodiscoides_infundibulovagina_IND	Ancylodiscoides infundibulovagina	IND	M	Ecto	No	No	130	NA	130	NA	0	0	1	NA	NA	warm
Ancylodiscoides_infundibulovagina_PAL	Ancylodiscoides infundibulovagina	PAL	M	Ecto	No	No	130	NA	130	NA	0	0	1	NA	NA	cool
Ancylodiscoides_japonicus_IND	Ancylodiscoides japonicus	IND	M	Ecto	No	No	130	NA	130	NA	0	0	1	NA	NA	warm
Ancylodiscoides_japonicus_PAL	Ancylodiscoides japonicus	PAL	M	Ecto	No	No	130	NA	130	NA	0	0	1	NA	NA	cool
Ancylodiscoides_kulkarni_IND	Ancylodiscoides kulkarni	IND	M	Ecto	No	No	150	NA	150	NA	0	0	1	NA	NA	warm
Ancylodiscoides_kulkarni_PAL	Ancylodiscoides kulkarni	PAL	M	Ecto	No	No	150	NA	150	NA	0	0	1	NA	NA	cool
Ancylodiscoides_leiocassi_PAL	Ancylodiscoides leiocassi	PAL	M	Ecto	No	No	184	NA	184	NA	0	0	1	NA	NA	cool
Ancylodiscoides_lingmoeni_IND	Ancylodiscoides lingmoeni	IND	M	Ecto	No	No	130	NA	130	NA	0	0	1	NA	NA	warm
Ancylodiscoides_lingmoeni_PAL	Ancylodiscoides lingmoeni	PAL	M	Ecto	No	No	130	NA	130	NA	0	0	1	NA	NA	cool
Ancylodiscoides_longicirrus_IND	Ancylodiscoides longicirrus	IND	M	Ecto	No	No	240	NA	240	NA	0	0	1	NA	NA	warm
Ancylodiscoides_longitubus_IND	Ancylodiscoides longitubus	IND	M	Ecto	No	No	400	NA	400	NA	0	0	1	NA	NA	warm
Ancylodiscoides_longitubus_PAL	Ancylodiscoides longitubus	PAL	M	Ecto	No	No	400	NA	400	NA	0	0	1	NA	NA	cool
Ancylodiscoides_macracanthus_IND	Ancylodiscoides macracanthus	IND	M	Ecto	No	No	400	NA	400	NA	0	0	1	NA	NA	warm
Ancylodiscoides_macracanthus_PAL	Ancylodiscoides macracanthus	PAL	M	Ecto	No	No	265	190.919	400	0.720448	0.00830504	1	2	0.00830504	-11.7	cool
Ancylodiscoides_magnicirrus_IND	Ancylodiscoides magnicirrus	IND	M	Ecto	No	No	400	NA	400	NA	0	0	1	NA	NA	warm
Ancylodiscoides_magnicirrus_PAL	Ancylodiscoides magnicirrus	PAL	M	Ecto	No	No	400	NA	400	NA	0	0	1	NA	NA	cool
Ancylodiscoides_mediacanthus_IND	Ancylodiscoides mediacanthus	IND	M	Ecto	No	No	130	NA	130	NA	0	0	1	NA	NA	warm
Ancylodiscoides_mediacanthus_PAL	Ancylodiscoides mediacanthus	PAL	M	Ecto	No	No	265	190.919	400	0.720448	0.00830504	1	2	0.00830504	-11.7	cool
Ancylodiscoides_micracanthus_IND	Ancylodiscoides micracanthus	IND	M	Ecto	No	No	210	42.4264	240	0.202031	0.208487	1	2	0.205661	-2.56457	warm
Ancylodiscoides_mutabilis_IND	Ancylodiscoides mutabilis	IND	M	Ecto	No	No	130	NA	130	NA	0	0	1	NA	NA	warm
Ancylodiscoides_mutabilis_PAL	Ancylodiscoides mutabilis	PAL	M	Ecto	No	No	130	NA	130	NA	0	0	1	NA	NA	cool
Ancylodiscoides_mytusi_IND	Ancylodiscoides mytusi	IND	M	Ecto	No	No	180	NA	180	NA	0	0	1	NA	NA	warm
Ancylodiscoides_obscura_PAL	Ancylodiscoides obscura	PAL	M	Ecto	No	No	130	NA	130	NA	0	0	1	NA	NA	cool
Ancylodiscoides_omegavagina_IND	Ancylodiscoides omegavagina	IND	M	Ecto	No	No	130	NA	130	NA	0	0	1	NA	NA	warm
Ancylodiscoides_omegavagina_PAL	Ancylodiscoides omegavagina	PAL	M	Ecto	No	No	130	NA	130	NA	0	0	1	NA	NA	cool
Ancylodiscoides_parasiluri_PAL	Ancylodiscoides parasiluri	PAL	M	Ecto	No	No	265	190.919	400	0.720448	0.00830504	1	2	0.00830504	-11.7	cool
Ancylodiscoides_poljanskyi_IND	Ancylodiscoides poljanskyi	IND	M	Ecto	No	No	184	NA	184	NA	0	0	1	NA	NA	warm
Ancylodiscoides_rarissimus_IND	Ancylodiscoides rarissimus	IND	M	Ecto	No	No	400	NA	400	NA	0	0	1	NA	NA	warm
Ancylodiscoides_rarissimus_PAL	Ancylodiscoides rarissimus	PAL	M	Ecto	No	No	400	NA	400	NA	0	0	1	NA	NA	cool
Ancylodiscoides_rimskykorsakowi_IND	Ancylodiscoides rimskykorsakowi	IND	M	Ecto	No	No	184	NA	184	NA	0	0	1	NA	NA	warm
Ancylodiscoides_rimskykorsakowi_PAL	Ancylodiscoides rimskykorsakowi	PAL	M	Ecto	No	No	184	0	184	0	0.146027	1	2	0.155437	-5.31605	cool
Ancylodiscoides_sigmoidovagina_IND	Ancylodiscoides sigmoidovagina	IND	M	Ecto	No	No	130	NA	130	NA	0	0	1	NA	NA	warm
Ancylodiscoides_sigmoidovagina_PAL	Ancylodiscoides sigmoidovagina	PAL	M	Ecto	No	No	130	NA	130	NA	0	0	1	NA	NA	cool
Ancylodiscoides_siluri_NA	Ancylodiscoides siluri	NA	M	Ecto	No	No	10.5	NA	10.5	NA	0	0	1	NA	NA	NA
Ancylodiscoides_soldatovi_IND	Ancylodiscoides soldatovi	IND	M	Ecto	No	No	400	NA	400	NA	0	0	1	NA	NA	warm
Ancylodiscoides_soldatovi_PAL	Ancylodiscoides soldatovi	PAL	M	Ecto	No	No	400	NA	400	NA	0	0	1	NA	NA	cool
Ancylodiscoides_strelkowi_IND	Ancylodiscoides strelkowi	IND	M	Ecto	No	No	184	NA	184	NA	0	0	1	NA	NA	warm
Ancylodiscoides_strelkowi_PAL	Ancylodiscoides strelkowi	PAL	M	Ecto	No	No	184	0	184	0	0.138776	1	2	0.117658	-6.0261	cool
Ancylodiscoides_varicus_IND	Ancylodiscoides varicus	IND	M	Ecto	No	No	130	NA	130	NA	0	0	1	NA	NA	warm
Ancylodiscoides_varicus_PAL	Ancylodiscoides varicus	PAL	M	Ecto	No	No	238	142.871	400	0.600297	0.137633	1	3	0.209814	-7.76196	cool
Ancylodiscoides_vistulensis_NA	Ancylodiscoides vistulensis	NA	M	Ecto	No	No	10.5	NA	10.5	NA	0	0	1	NA	NA	NA
Ancylodiscoides_vistulensis_PAL	Ancylodiscoides vistulensis	PAL	M	Ecto	No	No	1	NA	1	NA	0	0	1	NA	NA	cool
Ancylodiscoides_wallagotrema_IND	Ancylodiscoides wallagotrema	IND	M	Ecto	No	No	240	NA	240	NA	0	0	1	NA	NA	warm
Ancyrocephaloides_indicus_NEA	Ancyrocephaloides indicus	NEA	M	Ecto	No	No	184	NA	184	NA	0	0	1	NA	NA	cool
Ancyrocephaloides_triacanthi_NEA	Ancyrocephaloides triacanthi	NEA	M	Ecto	No	No	184	NA	184	NA	0	0	1	NA	NA	cool
Ancyrocephalus_aequalis_NEA	Ancyrocephalus aequalis	NEA	M	Ecto	No	No	184	NA	184	NA	0	0	1	NA	NA	cool
Ancyrocephalus_assimilis_NEA	Ancyrocephalus assimilis	NEA	M	Ecto	No	No	184	NA	184	NA	0	0	1	NA	NA	cool
Ancyrocephalus_barilli_NEA	Ancyrocephalus barilli	NEA	M	Ecto	No	No	184	NA	184	NA	0	0	1	NA	NA	cool
Ancyrocephalus_baughi_NEA	Ancyrocephalus baughi	NEA	M	Ecto	No	No	184	NA	184	NA	0	0	1	NA	NA	cool
Ancyrocephalus_botiae_NEA	Ancyrocephalus botiae	NEA	M	Ecto	No	No	184	NA	184	NA	0	0	1	NA	NA	cool
Ancyrocephalus_boyangensis_NEA	Ancyrocephalus boyangensis	NEA	M	Ecto	No	No	184	NA	184	NA	0	0	1	NA	NA	cool
Ancyrocephalus_chaetodipteri_NEA	Ancyrocephalus chaetodipteri	NEA	M	Ecto	No	No	184	NA	184	NA	0	0	1	NA	NA	cool
Ancyrocephalus_clavicus_NEA	Ancyrocephalus clavicus	NEA	M	Ecto	No	No	184	NA	184	NA	0	0	1	NA	NA	cool
Ancyrocephalus_cobitis_PAL	Ancyrocephalus cobitis	PAL	M	Ecto	No	No	27	NA	27	NA	0	0	1	NA	NA	cool
Ancyrocephalus_cornutus_NEA	Ancyrocephalus cornutus	NEA	M	Ecto	No	No	184	NA	184	NA	0	0	1	NA	NA	cool
Ancyrocephalus_cruciatus_NEA	Ancyrocephalus cruciatus	NEA	M	Ecto	No	No	184	0	184	0	0.254157	1	5	0.606192	-1.30257	cool
Ancyrocephalus_curtur_NEA	Ancyrocephalus curtur	NEA	M	Ecto	No	No	184	NA	184	NA	0	0	1	NA	NA	cool
Ancyrocephalus_curtus_NEA	Ancyrocephalus curtus	NEA	M	Ecto	No	No	184	NA	184	NA	0	0	1	NA	NA	cool
Ancyrocephalus_daniconii_NEA	Ancyrocephalus daniconii	NEA	M	Ecto	No	No	184	NA	184	NA	0	0	1	NA	NA	cool
Ancyrocephalus_danionis_NEA	Ancyrocephalus danionis	NEA	M	Ecto	No	No	184	NA	184	NA	0	0	1	NA	NA	cool
Ancyrocephalus_duplus_NEA	Ancyrocephalus duplus	NEA	M	Ecto	No	No	184	NA	184	NA	0	0	1	NA	NA	cool
Ancyrocephalus_embryoformis_NEA	Ancyrocephalus embryoformis	NEA	M	Ecto	No	No	184	NA	184	NA	0	0	1	NA	NA	cool
Ancyrocephalus_etropli_NEA	Ancyrocephalus etropli	NEA	M	Ecto	No	No	184	0	184	0	0.2021	1	2	0.2021	-2.69777	cool
Ancyrocephalus_funiformis_NEA	Ancyrocephalus funiformis	NEA	M	Ecto	No	No	184	NA	184	NA	0	0	1	NA	NA	cool
Ancyrocephalus_ghoshi_NEA	Ancyrocephalus ghoshi	NEA	M	Ecto	No	No	184	NA	184	NA	0	0	1	NA	NA	cool
Ancyrocephalus_gussevi_NEA	Ancyrocephalus gussevi	NEA	M	Ecto	No	No	184	NA	184	NA	0	0	1	NA	NA	cool
Ancyrocephalus_hangchowensis_NEA	Ancyrocephalus hangchowensis	NEA	M	Ecto	No	No	184	NA	184	NA	0	0	1	NA	NA	cool
Ancyrocephalus_hemibarbi_NEA	Ancyrocephalus hemibarbi	NEA	M	Ecto	No	No	184	0	184	0	0.00509655	1	2	0.00509655	-12.2015	cool
Ancyrocephalus_heteranchoris_NEA	Ancyrocephalus heteranchoris	NEA	M	Ecto	No	No	184	NA	184	NA	0	0	1	NA	NA	cool
Ancyrocephalus_hoffmani_NEA	Ancyrocephalus hoffmani	NEA	M	Ecto	No	No	184	0	184	0	0.0827561	1	2	0.085638	-7.2335	cool
Ancyrocephalus_jiangxinensis_NEA	Ancyrocephalus jiangxinensis	NEA	M	Ecto	No	No	184	NA	184	NA	0	0	1	NA	NA	cool
Ancyrocephalus_kamegaii_NEA	Ancyrocephalus kamegaii	NEA	M	Ecto	No	No	184	0	184	0	0.0827561	1	2	0.085638	-7.2335	cool
Ancyrocephalus_kaohsianghsieni_NEA	Ancyrocephalus kaohsianghsieni	NEA	M	Ecto	No	No	184	NA	184	NA	0	0	1	NA	NA	cool
Ancyrocephalus_kostomarovi_NEA	Ancyrocephalus kostomarovi	NEA	M	Ecto	No	No	184	NA	184	NA	0	0	1	NA	NA	cool
Ancyrocephalus_lanceatus_NEA	Ancyrocephalus lanceatus	NEA	M	Ecto	No	No	184	NA	184	NA	0	0	1	NA	NA	cool
Ancyrocephalus_limnotrissae_NEA	Ancyrocephalus limnotrissae	NEA	M	Ecto	No	No	184	NA	184	NA	0	0	1	NA	NA	cool
Ancyrocephalus_lirellatus_NEA	Ancyrocephalus lirellatus	NEA	M	Ecto	No	No	184	NA	184	NA	0	0	1	NA	NA	cool
Ancyrocephalus_macrobursarioides_NEA	Ancyrocephalus macrobursarioides	NEA	M	Ecto	No	No	184	NA	184	NA	0	0	1	NA	NA	cool
Ancyrocephalus_macrogaster_NEA	Ancyrocephalus macrogaster	NEA	M	Ecto	No	No	184	NA	184	NA	0	0	1	NA	NA	cool
Ancyrocephalus_magnus_NEA	Ancyrocephalus magnus	NEA	M	Ecto	No	No	184	NA	184	NA	0	0	1	NA	NA	cool
Ancyrocephalus_malayanus_NEA	Ancyrocephalus malayanus	NEA	M	Ecto	No	No	184	NA	184	NA	0	0	1	NA	NA	cool
Ancyrocephalus_manilensis_NEA	Ancyrocephalus manilensis	NEA	M	Ecto	No	No	184	0	184	0	0.211132	1	2	0.223309	-1.73091	cool
Ancyrocephalus_mogurndae_NEA	Ancyrocephalus mogurndae	NEA	M	Ecto	No	No	184	0	184	0	0.148026	1	4	0.298508	-7.91302	cool
Ancyrocephalus_mormyris_NEA	Ancyrocephalus mormyris	NEA	M	Ecto	No	No	184	NA	184	NA	0	0	1	NA	NA	cool
Ancyrocephalus_odontobuti_NEA	Ancyrocephalus odontobuti	NEA	M	Ecto	No	No	184	NA	184	NA	0	0	1	NA	NA	cool
Ancyrocephalus_ogawai_NEA	Ancyrocephalus ogawai	NEA	M	Ecto	No	No	184	0	184	0	0.0827561	1	2	0.085638	-7.2335	cool
Ancyrocephalus_ornatus_NEA	Ancyrocephalus ornatus	NEA	M	Ecto	No	No	184	NA	184	NA	0	0	1	NA	NA	cool
Ancyrocephalus_ouijiangensis_NEA	Ancyrocephalus ouijiangensis	NEA	M	Ecto	No	No	184	NA	184	NA	0	0	1	NA	NA	cool
Ancyrocephalus_parabotia_NEA	Ancyrocephalus parabotia	NEA	M	Ecto	No	No	184	NA	184	NA	0	0	1	NA	NA	cool
Ancyrocephalus_paradoxus_PAL	Ancyrocephalus paradoxus	PAL	M	Ecto	No	No	160.8	36.7042	184	0.22826	0.22294	1	5	0.5267	-3.97205	cool
Ancyrocephalus_parvus_NEA	Ancyrocephalus parvus	NEA	M	Ecto	No	No	184	NA	184	NA	0	0	1	NA	NA	cool
Ancyrocephalus_pauu_NEA	Ancyrocephalus pauu	NEA	M	Ecto	No	No	184	NA	184	NA	0	0	1	NA	NA	cool
Ancyrocephalus_pavlovskyi_NEA	Ancyrocephalus pavlovskyi	NEA	M	Ecto	No	No	184	0	184	0	0.00509655	1	2	0.00509655	-11.4508	cool
Ancyrocephalus_pellonulae_NEA	Ancyrocephalus pellonulae	NEA	M	Ecto	No	No	184	NA	184	NA	0	0	1	NA	NA	cool
Ancyrocephalus_peltideus_NEA	Ancyrocephalus peltideus	NEA	M	Ecto	No	No	184	NA	184	NA	0	0	1	NA	NA	cool
Ancyrocephalus_percae_NEA	Ancyrocephalus percae	NEA	M	Ecto	No	No	184	NA	184	NA	0	0	1	NA	NA	cool
Ancyrocephalus_platycephali_NEA	Ancyrocephalus platycephali	NEA	M	Ecto	No	No	184	NA	184	NA	0	0	1	NA	NA	cool
Ancyrocephalus_polymorphus_NEA	Ancyrocephalus polymorphus	NEA	M	Ecto	No	No	184	0	184	0	0.0827561	1	2	0.085638	-6.73959	cool
Ancyrocephalus_pseudorasborae_NEA	Ancyrocephalus pseudorasborae	NEA	M	Ecto	No	No	184	NA	184	NA	0	0	1	NA	NA	cool
Ancyrocephalus_pseudorhombi_NEA	Ancyrocephalus pseudorhombi	NEA	M	Ecto	No	No	184	0	184	0	0.214089	1	3	0.338095	-2.27831	cool
Ancyrocephalus_pterophylli_NEA	Ancyrocephalus pterophylli	NEA	M	Ecto	No	No	184	NA	184	NA	0	0	1	NA	NA	cool
Ancyrocephalus_qiantangensis_NEA	Ancyrocephalus qiantangensis	NEA	M	Ecto	No	No	184	NA	184	NA	0	0	1	NA	NA	cool
Ancyrocephalus_quantangensis_NEA	Ancyrocephalus quantangensis	NEA	M	Ecto	No	No	184	NA	184	NA	0	0	1	NA	NA	cool
Ancyrocephalus_scorpioidalis_NEA	Ancyrocephalus scorpioidalis	NEA	M	Ecto	No	No	184	NA	184	NA	0	0	1	NA	NA	cool
Ancyrocephalus_scorpioides_NEA	Ancyrocephalus scorpioides	NEA	M	Ecto	No	No	184	NA	184	NA	0	0	1	NA	NA	cool
Ancyrocephalus_similis_NEA	Ancyrocephalus similis	NEA	M	Ecto	No	No	184	NA	184	NA	0	0	1	NA	NA	cool
Ancyrocephalus_skrjabini_NEA	Ancyrocephalus skrjabini	NEA	M	Ecto	No	No	184	0	184	0	0.0754206	1	3	0.102141	-11.7233	cool
Ancyrocephalus_sp._NEA	Ancyrocephalus sp.	NEA	M	Ecto	No	No	184	NA	184	NA	0	0	1	NA	NA	cool
Ancyrocephalus_spiculus_NEA	Ancyrocephalus spiculus	NEA	M	Ecto	No	No	184	NA	184	NA	0	0	1	NA	NA	cool
Ancyrocephalus_spinicirrus_PAL	Ancyrocephalus spinicirrus	PAL	M	Ecto	No	No	41.5	33.234	65	0.80082	0.233005	1	2	0.26323	0.0245445	cool
Ancyrocephalus_spirae_NEA	Ancyrocephalus spirae	NEA	M	Ecto	No	No	184	NA	184	NA	0	0	1	NA	NA	cool
Ancyrocephalus_subaequalis_NEA	Ancyrocephalus subaequalis	NEA	M	Ecto	No	No	184	0	184	0	0.00509655	1	2	0.00509655	-11.4508	cool
Ancyrocephalus_synodontii_NEA	Ancyrocephalus synodontii	NEA	M	Ecto	No	No	184	NA	184	NA	0	0	1	NA	NA	cool
Ancyrocephalus_teuthis_NEA	Ancyrocephalus teuthis	NEA	M	Ecto	No	No	184	NA	184	NA	0	0	1	NA	NA	cool
Ancyrocephalus_tongrenensis_NEA	Ancyrocephalus tongrenensis	NEA	M	Ecto	No	No	184	NA	184	NA	0	0	1	NA	NA	cool
Ancyrocephalus_trullae_NEA	Ancyrocephalus trullae	NEA	M	Ecto	No	No	184	NA	184	NA	0	0	1	NA	NA	cool
Ancyrocephalus_tylosuri_NEA	Ancyrocephalus tylosuri	NEA	M	Ecto	No	No	184	NA	184	NA	0	0	1	NA	NA	cool
Ancyrocephalus_vanbenedenii_NEA	Ancyrocephalus vanbenedenii	NEA	M	Ecto	No	No	184	NA	184	NA	0	0	1	NA	NA	cool
Ancyrocephalus_zhejiangensis_NEA	Ancyrocephalus zhejiangensis	NEA	M	Ecto	No	No	184	0	184	0	0.074018	1	2	0.074018	-8.98667	cool
Ancyrocotyle_bartschi_NEO	Ancyrocotyle bartschi	NEO	M	Ecto	No	No	38.5	44.5477	70	1.15708	0.243431	1	2	0.26323	-0.0333955	warm
Ancyrocotyle_vallei_PAL	Ancyrocotyle vallei	PAL	M	Ecto	No	No	70	NA	70	NA	0	0	1	NA	NA	cool
Androspira_chascomusense_NEO	Androspira chascomusense	NEO	M	Ecto	No	No	12.6	NA	12.6	NA	0	0	1	NA	NA	warm
Androspira_triangula_NEO	Androspira triangula	NEO	M	Ecto	No	No	12.6	NA	12.6	NA	0	0	1	NA	NA	warm
Anguillicola_australiensis_ANT	Anguillicola australiensis	ANT	N	Endo	Yes	Yes	185	NA	185	NA	0	0	1	NA	NA	cool
Anguillicola_australiensis_AUS	Anguillicola australiensis	AUS	N	Endo	Yes	Yes	184.5	0.707107	185	0.00383256	0.0826336	1	2	0.0879765	-7.74461	warm
Anguillicola_crassus_IND	Anguillicola crassus	IND	N	Endo	Yes	Yes	184	NA	184	NA	0	0	1	NA	NA	warm
Anguillicola_crassus_NEA	Anguillicola crassus	NEA	N	Endo	Yes	Yes	184	NA	184	NA	0	0	1	NA	NA	cool
Anguillicola_crassus_PAL	Anguillicola crassus	PAL	N	Endo	Yes	Yes	184	NA	184	NA	0	0	1	NA	NA	cool
Anguillicola_globiceps_IND	Anguillicola globiceps	IND	N	Endo	Yes	Yes	184	NA	184	NA	0	0	1	NA	NA	warm
Anguillicola_globiceps_PAL	Anguillicola globiceps	PAL	N	Endo	Yes	Yes	184	NA	184	NA	0	0	1	NA	NA	cool
Anguillicola_novaezelandiae_ANT	Anguillicola novaezelandiae	ANT	N	Endo	Yes	Yes	185	NA	185	NA	0	0	1	NA	NA	cool
Anguillicola_papernai_AFR	Anguillicola papernai	AFR	N	Endo	Yes	Yes	150	NA	150	NA	0	0	1	NA	NA	warm
Anisocladium_fallax_PAL	Anisocladium fallax	PAL	T	Endo	NA	Yes	30	NA	30	NA	0	0	1	NA	NA	cool
Anisocoelium_capitellatum_PAL	Anisocoelium capitellatum	PAL	T	Endo	NA	Yes	85	77.7817	140	0.915079	0.272509	1	2	0.294918	1.4168	cool
Anisoporus_cobraeformis_PAL	Anisoporus cobraeformis	PAL	T	Endo	Yes	Yes	112	101.823	184	0.909137	0.144813	1	2	0.144813	-5.09535	cool
Anisoporus_orientalis_PAL	Anisoporus orientalis	PAL	T	Endo	Yes	Yes	40	NA	40	NA	0	0	1	NA	NA	cool
Annulocystis_auxis_NA	Annulocystis auxis	NA	M	Ecto	No	No	57.5	10.6066	65	0.184463	0.0265843	1	2	0.0265843	-11.4375	NA
Annulotrema_amieti_NEA	Annulotrema amieti	NEA	M	Ecto	No	No	184	0	184	0	0.105674	1	2	0.105674	-6.96333	cool
Annulotrema_armorata_NEA	Annulotrema armorata	NEA	M	Ecto	No	No	184	NA	184	NA	0	0	1	NA	NA	cool
Annulotrema_biaensis_NEA	Annulotrema biaensis	NEA	M	Ecto	No	No	184	NA	184	NA	0	0	1	NA	NA	cool
Annulotrema_bouixi_NEA	Annulotrema bouixi	NEA	M	Ecto	No	No	184	NA	184	NA	0	0	1	NA	NA	cool
Annulotrema_cambesi_NEA	Annulotrema cambesi	NEA	M	Ecto	No	No	184	NA	184	NA	0	0	1	NA	NA	cool
Annulotrema_cryptophallus_NEA	Annulotrema cryptophallus	NEA	M	Ecto	No	No	184	NA	184	NA	0	0	1	NA	NA	cool
Annulotrema_curvipenis_NEA	Annulotrema curvipenis	NEA	M	Ecto	No	No	184	0	184	0	0.186433	1	3	0.274636	-4.91683	cool
Annulotrema_elongata_NEA	Annulotrema elongata	NEA	M	Ecto	No	No	184	0	184	0	0.0412919	1	2	0.0412919	-8.8987	cool
Annulotrema_gabrioni_NEA	Annulotrema gabrioni	NEA	M	Ecto	No	No	184	0	184	0	0.105674	1	2	0.105674	-6.96333	cool
Annulotrema_hepseti_NEA	Annulotrema hepseti	NEA	M	Ecto	No	No	184	NA	184	NA	0	0	1	NA	NA	cool
Annulotrema_hydrocynusi_NEA	Annulotrema hydrocynusi	NEA	M	Ecto	No	No	184	NA	184	NA	0	0	1	NA	NA	cool
Annulotrema_kribiensis_NEA	Annulotrema kribiensis	NEA	M	Ecto	No	No	184	NA	184	NA	0	0	1	NA	NA	cool
Annulotrema_lamberti_NEA	Annulotrema lamberti	NEA	M	Ecto	No	No	184	NA	184	NA	0	0	1	NA	NA	cool
Annulotrema_longipenis_NEA	Annulotrema longipenis	NEA	M	Ecto	No	No	184	NA	184	NA	0	0	1	NA	NA	cool
Annulotrema_macropenis_NEA	Annulotrema macropenis	NEA	M	Ecto	No	No	184	NA	184	NA	0	0	1	NA	NA	cool
Annulotrema_magna_NEA	Annulotrema magna	NEA	M	Ecto	No	No	184	NA	184	NA	0	0	1	NA	NA	cool
Annulotrema_magnihamula_NEA	Annulotrema magnihamula	NEA	M	Ecto	No	No	184	NA	184	NA	0	0	1	NA	NA	cool
Annulotrema_maillardi_NEA	Annulotrema maillardi	NEA	M	Ecto	No	No	184	NA	184	NA	0	0	1	NA	NA	cool
Annulotrema_moanko_NEA	Annulotrema moanko	NEA	M	Ecto	No	No	184	NA	184	NA	0	0	1	NA	NA	cool
Annulotrema_nili_NEA	Annulotrema nili	NEA	M	Ecto	No	No	184	0	184	0	0.148665	1	2	0.150752	-4.88274	cool
Annulotrema_noyongensis_NEA	Annulotrema noyongensis	NEA	M	Ecto	No	No	184	NA	184	NA	0	0	1	NA	NA	cool
Annulotrema_pikei_NEA	Annulotrema pikei	NEA	M	Ecto	No	No	184	NA	184	NA	0	0	1	NA	NA	cool
Annulotrema_pikoides_NEA	Annulotrema pikoides	NEA	M	Ecto	No	No	184	NA	184	NA	0	0	1	NA	NA	cool
Annulotrema_robusta_NEA	Annulotrema robusta	NEA	M	Ecto	No	No	184	NA	184	NA	0	0	1	NA	NA	cool
Annulotrema_ruahae_NEA	Annulotrema ruahae	NEA	M	Ecto	No	No	184	NA	184	NA	0	0	1	NA	NA	cool
Annulotrema_spiropenis_NEA	Annulotrema spiropenis	NEA	M	Ecto	No	No	184	NA	184	NA	0	0	1	NA	NA	cool
Annulotrematoides_amazonicus_NEO	Annulotrematoides amazonicus	NEO	M	Ecto	No	No	15.5	1.69706	16.7	0.109488	0.105674	1	2	0.0790167	-7.57069	warm
Anonchohaptor_anomalum_NEA	Anonchohaptor anomalum	NEA	M	Ecto	No	No	184	0	184	0	0.143044	1	3	0.222871	-7.17685	cool
Anonchohaptor_anomalus_NEA	Anonchohaptor anomalus	NEA	M	Ecto	No	No	184	0	184	0	0.127481	1	4	0.26157	-8.73616	cool
Anonchohaptor_lobatum_NEA	Anonchohaptor lobatum	NEA	M	Ecto	No	No	184	NA	184	NA	0	0	1	NA	NA	cool
Anonchohaptor_muelleri_NA	Anonchohaptor muelleri	NA	M	Ecto	No	No	64	NA	64	NA	0	0	1	NA	NA	NA
Anonchohaptor_muelleri_NEA	Anonchohaptor muelleri	NEA	M	Ecto	No	No	124	84.8528	184	0.684297	0.00681055	1	2	0.00766916	-12.4497	cool
Anonchohaptor_olsoni_NEA	Anonchohaptor olsoni	NEA	M	Ecto	No	No	184	NA	184	NA	0	0	1	NA	NA	cool
Anoplectanum_haptorodynatum_NEO	Anoplectanum haptorodynatum	NEO	M	Ecto	No	No	17.3	14.9907	27.9	0.866512	0.317575	1	2	0.248274	-0.598215	warm
Anoplectanum_microsoma_NEO	Anoplectanum microsoma	NEO	M	Ecto	No	No	26.6	3.53412	29.3	0.132862	0.162858	1	3	0.271171	-5.06306	warm
Anoplocotyloides_chorrillensis_NEO	Anoplocotyloides chorrillensis	NEO	M	Ecto	No	No	69.4	9.75807	76.3	0.140606	0.195108	1	2	0.188035	-3.40789	warm
Anoplocotyloides_papillatus_NEO	Anoplocotyloides papillatus	NEO	M	Ecto	No	No	76.3	0	76.3	0	0.195108	1	2	0.188035	-3.20606	warm
Anoplodiscus_australis_AUS	Anoplodiscus australis	AUS	M	Ecto	No	No	127.5	79.9031	184	0.626691	0.207749	1	2	0.226893	-1.59871	warm
Anoplodiscus_cirrusspiralis_AUS	Anoplodiscus cirrusspiralis	AUS	M	Ecto	No	No	61.6667	33.2916	90	0.539864	0.226385	1	3	0.390318	-0.262623	warm
Anthocotyle_americanus_NEA	Anthocotyle americanus	NEA	M	Ecto	No	No	184	0	184	0	0.04298	1	2	0.0421775	-9.13347	cool
Anthocotyle_americanus_NEO	Anthocotyle americanus	NEO	M	Ecto	No	No	184	NA	184	NA	0	0	1	NA	NA	warm
Anthocotyle_merlucci_NEA	Anthocotyle merlucci	NEA	M	Ecto	No	No	184	0	184	0	0.04298	1	2	0.0421775	-9.13347	cool
Anthocotyle_merluccii_AFR	Anthocotyle merluccii	AFR	M	Ecto	No	No	118.75	28.3945	140	0.239112	0.0672698	1	4	0.121564	-14.3094	warm
Anthocotyle_merluccii_ANT	Anthocotyle merluccii	ANT	M	Ecto	No	No	184	NA	184	NA	0	0	1	NA	NA	cool
Anthocotyle_merluccii_NEA	Anthocotyle merluccii	NEA	M	Ecto	No	No	160.75	46.5	184	0.289269	0.0384705	1	4	0.0717178	-15.9323	cool
Anthocotyle_merluccii_NEO	Anthocotyle merluccii	NEO	M	Ecto	No	No	169.333	25.4034	184	0.15002	0.0813145	1	3	0.121485	-11.104	warm
Anthocotyle_merluccii_PAL	Anthocotyle merluccii	PAL	M	Ecto	No	No	140	NA	140	NA	0	0	1	NA	NA	cool
Antorchis_holacanthi_NEO	Antorchis holacanthi	NEO	T	Endo	NA	Yes	19.95	21.2839	35	1.06686	0.267714	1	2	0.252031	-0.550564	warm
Antorchis_pomacanthi_AUS	Antorchis pomacanthi	AUS	T	Endo	NA	Yes	46	NA	46	NA	0	0	1	NA	NA	warm
Antorchis_pomacanthi_IND	Antorchis pomacanthi	IND	T	Endo	NA	Yes	45	NA	45	NA	0	0	1	NA	NA	warm
Antorchis_spinosus_PAL	Antorchis spinosus	PAL	T	Endo	NA	Yes	120	NA	120	NA	0	0	1	NA	NA	cool
Antorchis_tsushimaensis_PAL	Antorchis tsushimaensis	PAL	T	Endo	NA	Yes	26	NA	26	NA	0	0	1	NA	NA	cool
Antorchis_urna_NA	Antorchis urna	NA	T	Endo	NA	Yes	43.05	2.75772	45	0.0640585	0.20112	1	2	0.204661	-2.5895	NA
Antorchis_urna_NEA	Antorchis urna	NEA	T	Endo	NA	Yes	4.9	NA	4.9	NA	0	0	1	NA	NA	cool
Antorchis_urna_NEO	Antorchis urna	NEO	T	Endo	NA	Yes	37.75	23.3664	60	0.618978	0.201087	1	4	0.370269	-5.29556	warm
Antorchis_urna_PAL	Antorchis urna	PAL	T	Endo	NA	Yes	184	NA	184	NA	0	0	1	NA	NA	cool
Aphanoblastella_chagresii_NEO	Aphanoblastella chagresii	NEO	M	Ecto	No	No	10.55	2.19203	12.1	0.207775	0.086574	1	2	0.086574	-7.76429	warm
Aphanoblastella_mastigatus_NEO	Aphanoblastella mastigatus	NEO	M	Ecto	No	No	184	NA	184	NA	0	0	1	NA	NA	warm
Aphanoblastella_travas_NEO	Aphanoblastella travas	NEO	M	Ecto	No	No	26	NA	26	NA	0	0	1	NA	NA	warm
Aphanoblastella_travassosi_NEA	Aphanoblastella travassosi	NEA	M	Ecto	No	No	77.9333	91.863	184	1.17874	0.084751	1	3	0.147649	-9.96516	cool
Aphanoblastella_travassosi_NEO	Aphanoblastella travassosi	NEO	M	Ecto	No	No	59.825	83.0533	184	1.38827	0.113734	1	4	0.220944	-10.772	warm
Apocreadium_balistis_NEA	Apocreadium balistis	NEA	T	Endo	Yes	Yes	60	NA	60	NA	0	0	1	NA	NA	cool
Apocreadium_balistis_NEO	Apocreadium balistis	NEO	T	Endo	Yes	Yes	60	NA	60	NA	0	0	1	NA	NA	warm
Apocreadium_galaicus_PAL	Apocreadium galaicus	PAL	T	Endo	Yes	Yes	35	NA	35	NA	0	0	1	NA	NA	cool
Archidiplectanum_archidiplectanum_AFR	Archidiplectanum archidiplectanum	AFR	M	Ecto	No	No	35	NA	35	NA	0	0	1	NA	NA	warm
Archidiplectanum_archidiplectanum_PAL	Archidiplectanum archidiplectanum	PAL	M	Ecto	No	No	35	NA	35	NA	0	0	1	NA	NA	cool
Archigetes_brachyurus_PAL	Archigetes brachyurus	PAL	C	Endo	Yes	Yes	117	94.7523	184	0.809849	0.0581002	1	2	0.0497661	-8.89013	cool
Archigetes_iowensis_NEA	Archigetes iowensis	NEA	C	Endo	Yes	Yes	184	NA	184	NA	0	0	1	NA	NA	cool
Archigetes_limnodrili_PAL	Archigetes limnodrili	PAL	C	Endo	Yes	Yes	184	NA	184	NA	0	0	1	NA	NA	cool
Archigetes_sieboldi_PAL	Archigetes sieboldi	PAL	C	Endo	Yes	Yes	105.667	75.1266	184	0.710977	0.164426	1	9	0.698922	-9.70622	cool
Archigyrodactylus_archigyrodactylus_NEA	Archigyrodactylus archigyrodactylus	NEA	M	Ecto	No	No	184	NA	184	NA	0	0	1	NA	NA	cool
Archigyrodactylus_atherinops_NEA	Archigyrodactylus atherinops	NEA	M	Ecto	No	No	37	NA	37	NA	0	0	1	NA	NA	cool
Areotestis_sibi_AUS	Areotestis sibi	AUS	M	Ecto	No	No	244.5	7.77817	250	0.0318126	0.0046243	1	2	0.00995093	-12.0753	warm
Areotestis_sibi_NA	Areotestis sibi	NA	M	Ecto	No	No	168.5	131.751	250	0.781903	0.168542	1	3	0.268205	-5.43599	NA
Argulus_africanis_AFR	Argulus africanis	AFR	CR	Ecto	No	No	49	NA	49	NA	0	0	1	NA	NA	warm
Argulus_africanis_NA	Argulus africanis	NA	CR	Ecto	No	No	85	61.9139	170	0.728399	0.245153	1	5	0.574322	-2.24626	NA
Argulus_africanis_PAL	Argulus africanis	PAL	CR	Ecto	No	No	127	NA	127	NA	0	0	1	NA	NA	cool
Argulus_appendiculosus_NA	Argulus appendiculosus	NA	CR	Ecto	No	No	110.846	58.8244	184	0.530685	0.249361	1	15	1.56131	-4.31441	NA
Argulus_appendiculosus_NEA	Argulus appendiculosus	NEA	CR	Ecto	No	No	98.2222	73.4843	200	0.748143	0.268773	1	9	1.09395	-0.871696	cool
Argulus_catostomi_NA	Argulus catostomi	NA	CR	Ecto	No	No	114.883	76.595	184	0.66672	0.237954	1	7	0.763346	-3.34623	NA
Argulus_catostomi_NEA	Argulus catostomi	NEA	CR	Ecto	No	No	60.4	75.1275	184	1.24383	0.221283	1	6	0.638223	-3.7005	cool
Argulus_coregoni_NA	Argulus coregoni	NA	CR	Ecto	No	No	78	92.8601	184	1.19051	0.248897	1	7	0.808913	-2.06934	NA
Argulus_coregoni_NEA	Argulus coregoni	NEA	CR	Ecto	No	No	184	0	184	0	0.245232	1	2	0.26323	-0.0008049	cool
Argulus_coregoni_NEO	Argulus coregoni	NEO	CR	Ecto	No	No	184	NA	184	NA	0	0	1	NA	NA	warm
Argulus_coregoni_PAL	Argulus coregoni	PAL	CR	Ecto	No	No	106	59.7551	184	0.563727	0.231149	1	4	0.430349	-3.26072	cool
Argulus_elongatus_NA	Argulus elongatus	NA	CR	Ecto	No	No	NA	NA	NA	NA	0	0	1	NA	NA	NA
Argulus_elongatus_NEO	Argulus elongatus	NEO	CR	Ecto	No	No	38.5	16.2635	50	0.422427	0.0437646	1	2	0.0502365	-8.68017	warm
Argulus_flavescens_NA	Argulus flavescens	NA	CR	Ecto	No	No	137.4	46.6562	184	0.339565	0.234778	1	8	0.921007	-2.28225	NA
Argulus_flavescens_NEA	Argulus flavescens	NEA	CR	Ecto	No	No	184	0	184	0	0.251977	1	4	0.501265	-0.687338	cool
Argulus_foliaceus_AUS	Argulus foliaceus	AUS	CR	Ecto	No	No	4	NA	4	NA	0	0	1	NA	NA	warm
Argulus_foliaceus_NA	Argulus foliaceus	NA	CR	Ecto	No	No	102.875	81.8072	230	0.795209	0.234525	1	16	1.59125	-5.49735	NA
Argulus_foliaceus_NEA	Argulus foliaceus	NEA	CR	Ecto	No	No	184	NA	184	NA	0	0	1	NA	NA	cool
Argulus_foliaceus_NEO	Argulus foliaceus	NEO	CR	Ecto	No	No	184	NA	184	NA	0	0	1	NA	NA	warm
Argulus_foliaceus_PAL	Argulus foliaceus	PAL	CR	Ecto	No	No	98.7111	91.0374	333	0.922261	0.212968	1	18	1.5159	-9.52124	cool
Argulus_japonicus_AFR	Argulus japonicus	AFR	CR	Ecto	No	No	65.75	23.6881	82.5	0.360275	0.239231	1	2	0.26323	0.0422271	warm
Argulus_japonicus_IND	Argulus japonicus	IND	CR	Ecto	No	No	200	NA	200	NA	0	0	1	NA	NA	warm
Argulus_japonicus_NA	Argulus japonicus	NA	CR	Ecto	No	No	87.0111	67.4857	184	0.775599	0.234343	1	20	1.98064	-5.57436	NA
Argulus_japonicus_NEA	Argulus japonicus	NEA	CR	Ecto	No	No	184	0	184	0	0.245232	1	2	0.26323	-0.0008049	cool
Argulus_japonicus_NEO	Argulus japonicus	NEO	CR	Ecto	No	No	184	0	184	0	0.238492	1	2	0.255292	-0.281273	warm
Argulus_japonicus_PAL	Argulus japonicus	PAL	CR	Ecto	No	No	121.6	62.4083	184	0.513226	0.224212	1	5	0.512774	-4.24751	cool
Argulus_siamensis_IND	Argulus siamensis	IND	CR	Ecto	No	No	120.25	112.784	200	0.937909	0.137717	1	2	0.144784	-5.06556	warm
Argulus_siamensis_NA	Argulus siamensis	NA	CR	Ecto	No	No	81.3333	36.7469	105	0.451806	0.21577	1	4	0.444692	-2.53459	NA
Argulus_siamensis_NEA	Argulus siamensis	NEA	CR	Ecto	No	No	184	NA	184	NA	0	0	1	NA	NA	cool
Argulus_siamensis_PAL	Argulus siamensis	PAL	CR	Ecto	No	No	184	NA	184	NA	0	0	1	NA	NA	cool
Argulus_stizostethii_NA	Argulus stizostethii	NA	CR	Ecto	No	No	85.0917	66.5705	184	0.782338	0.241915	1	14	1.42786	-4.66014	NA
Argulus_stizostethii_NEA	Argulus stizostethii	NEA	CR	Ecto	No	No	102.1	105.192	274	1.03028	0.242387	1	6	0.768685	-0.0602463	cool
Argulus_stizostethii_NEO	Argulus stizostethii	NEO	CR	Ecto	No	No	184	NA	184	NA	0	0	1	NA	NA	warm
Argulus_stizostethii_PAL	Argulus stizostethii	PAL	CR	Ecto	No	No	9	NA	9	NA	0	0	1	NA	NA	cool
Arhythmorhynchus_brevis_NEA	Arhythmorhynchus brevis	NEA	A	Endo	Yes	Yes	72.6083	83.2098	184	1.14601	0.244189	1	12	1.11216	-6.76783	cool
Arhythmorhynchus_hispida_NEA	Arhythmorhynchus hispida	NEA	A	Endo	Yes	Yes	100	NA	100	NA	0	0	1	NA	NA	cool
Arhythmorhynchus_uncinatus_NEA	Arhythmorhynchus uncinatus	NEA	A	Endo	Yes	Yes	91	NA	91	NA	0	0	1	NA	NA	cool
Arnola_microcirrus_PAL	Arnola microcirrus	PAL	T	Endo	NA	Yes	122	87.6812	184	0.718699	0.201304	1	2	0.242708	-0.904734	cool
Ascaridia_alatae_IND	Ascaridia alatae	IND	N	Endo	No	Yes	184	NA	184	NA	0	0	1	NA	NA	warm
Ascaridia_barbi_PAL	Ascaridia barbi	PAL	N	Endo	No	Yes	82	NA	82	NA	0	0	1	NA	NA	cool
Ascaridia_clavata_NEA	Ascaridia clavata	NEA	N	Endo	No	Yes	26	NA	26	NA	0	0	1	NA	NA	cool
Ascaridia_seenghali_IND	Ascaridia seenghali	IND	N	Endo	No	Yes	150	NA	150	NA	0	0	1	NA	NA	warm
Ascarophis_arctica_NEA	Ascarophis arctica	NEA	N	Endo	Yes	Yes	73.1	33.2518	112	0.454881	0.223476	1	7	0.641492	-6.47498	cool
Ascarophis_arctica_PAL	Ascarophis arctica	PAL	N	Endo	Yes	Yes	74.75	77.1511	184	1.03212	0.240722	1	10	1.08593	-3.27678	cool
Ascarophis_ayalai_NEO	Ascarophis ayalai	NEO	N	Endo	Yes	Yes	35	NA	35	NA	0	0	1	NA	NA	warm
Ascarophis_capelanus_PAL	Ascarophis capelanus	PAL	N	Endo	Yes	Yes	89.6667	83.5484	184	0.931766	0.201982	1	3	0.342454	-2.17616	cool
Ascarophis_carvajali_NEO	Ascarophis carvajali	NEO	N	Endo	Yes	Yes	57	NA	57	NA	0	0	1	NA	NA	warm
Ascarophis_cestus_NEO	Ascarophis cestus	NEO	N	Endo	Yes	Yes	16.25	5.3033	20	0.326357	0.105674	1	2	0.206744	-2.41579	warm
Ascarophis_cooperi_IND	Ascarophis cooperi	IND	N	Endo	Yes	Yes	46	NA	46	NA	0	0	1	NA	NA	warm
Ascarophis_crassicollis_PAL	Ascarophis crassicollis	PAL	N	Endo	Yes	Yes	79	46.669	112	0.590747	0.201812	1	2	0.171757	-3.93899	cool
Ascarophis_distorta_PAL	Ascarophis distorta	PAL	N	Endo	Yes	Yes	14	NA	14	NA	0	0	1	NA	NA	cool
Ascarophis_distortus_PAL	Ascarophis distortus	PAL	N	Endo	Yes	Yes	13	NA	13	NA	0	0	1	NA	NA	cool
Ascarophis_draconi_NEO	Ascarophis draconi	NEO	N	Endo	Yes	Yes	66	NA	66	NA	0	0	1	NA	NA	warm
Ascarophis_epinepheli_PAL	Ascarophis epinepheli	PAL	N	Endo	Yes	Yes	60	NA	60	NA	0	0	1	NA	NA	cool
Ascarophis_erythrichthys_IND	Ascarophis erythrichthys	IND	N	Endo	Yes	Yes	14	NA	14	NA	0	0	1	NA	NA	warm
Ascarophis_extalicola_NEA	Ascarophis extalicola	NEA	N	Endo	Yes	Yes	46	NA	46	NA	0	0	1	NA	NA	cool
Ascarophis_filiformis_NEA	Ascarophis filiformis	NEA	N	Endo	Yes	Yes	122.833	119.646	258	0.974049	0.197332	1	3	0.281192	-4.86269	cool
Ascarophis_filiformis_PAL	Ascarophis filiformis	PAL	N	Endo	Yes	Yes	141	37.2424	184	0.264131	0.123857	1	3	0.195335	-7.66023	cool
Ascarophis_girellae_PAL	Ascarophis girellae	PAL	N	Endo	Yes	Yes	50	NA	50	NA	0	0	1	NA	NA	cool
Ascarophis_globosa_NEA	Ascarophis globosa	NEA	N	Endo	Yes	Yes	99	NA	99	NA	0	0	1	NA	NA	cool
Ascarophis_malmae_PAL	Ascarophis malmae	PAL	N	Endo	Yes	Yes	184	NA	184	NA	0	0	1	NA	NA	cool
Ascarophis_marina_NEO	Ascarophis marina	NEO	N	Endo	Yes	Yes	40.5	13.6991	60	0.338251	0.274245	1	4	0.546694	0.905115	warm
Ascarophis_mexicana_NEO	Ascarophis mexicana	NEO	N	Endo	Yes	Yes	93	45.2548	125	0.486611	0.163249	1	2	0.147679	-5.28365	warm
Ascarophis_minuta_PAL	Ascarophis minuta	PAL	N	Endo	Yes	Yes	111	103.238	184	0.930068	0.118626	1	2	0.119245	-5.6039	cool
Ascarophis_morhua_PAL	Ascarophis morhua	PAL	N	Endo	Yes	Yes	10	1.41421	11	0.141421	0.181183	1	2	0.184412	-3.37763	cool
Ascarophis_morrhuae_NEA	Ascarophis morrhuae	NEA	N	Endo	Yes	Yes	95.3333	48.0139	150	0.503642	0.259337	1	3	0.385799	-0.402405	cool
Ascarophis_morrhuae_PAL	Ascarophis morrhuae	PAL	N	Endo	Yes	Yes	76.5	46.2637	119	0.604755	0.180928	1	4	0.368202	-5.16453	cool
Ascarophis_mullus_PAL	Ascarophis mullus	PAL	N	Endo	Yes	Yes	31.6667	7.63763	40	0.241188	0.201455	1	3	0.29368	-3.90362	cool
Ascarophis_nototheniae_AFR	Ascarophis nototheniae	AFR	N	Endo	Yes	Yes	31.6	33.0926	55	1.04723	0.217551	1	2	0.188494	-3.58925	warm
Ascarophis_nototheniae_ANT	Ascarophis nototheniae	ANT	N	Endo	Yes	Yes	61.5958	55.259	215	0.897123	0.184933	1	24	1.48807	-15.6863	cool
Ascarophis_nototheniae_IND	Ascarophis nototheniae	IND	N	Endo	Yes	Yes	215	NA	215	NA	0	0	1	NA	NA	warm
Ascarophis_nototheniae_NEO	Ascarophis nototheniae	NEO	N	Endo	Yes	Yes	157.5	81.3173	215	0.5163	0.26938	1	2	0.276872	0.636998	warm
Ascarophis_orientalis_PAL	Ascarophis orientalis	PAL	N	Endo	Yes	Yes	119	NA	119	NA	0	0	1	NA	NA	cool
Ascarophis_ovotrichuria_PAL	Ascarophis ovotrichuria	PAL	N	Endo	Yes	Yes	340.143	254.899	800	0.749388	0.0547349	1	7	0.168447	-18.6362	cool
Ascarophis_pacifica_PAL	Ascarophis pacifica	PAL	N	Endo	Yes	Yes	114.333	72.1133	184	0.630729	0.189243	1	3	0.311761	-3.43723	cool
Ascarophis_parupenei_IND	Ascarophis parupenei	IND	N	Endo	Yes	Yes	45	NA	45	NA	0	0	1	NA	NA	warm
Ascarophis_patagonica_NEO	Ascarophis patagonica	NEO	N	Endo	Yes	Yes	30.9	NA	30.9	NA	0	0	1	NA	NA	warm
Ascarophis_sebastodis_AUS	Ascarophis sebastodis	AUS	N	Endo	Yes	Yes	61.4	27.3002	108	0.444628	0.0286811	1	5	0.0749285	-17.9915	warm
Ascarophis_sebastodis_NEA	Ascarophis sebastodis	NEA	N	Endo	Yes	Yes	68.4667	38.541	184	0.562916	0.11015	1	15	0.595788	-19.3748	cool
Ascarophis_sebastodis_NEO	Ascarophis sebastodis	NEO	N	Endo	Yes	Yes	184	NA	184	NA	0	0	1	NA	NA	warm
Ascarophis_skrjabini_PAL	Ascarophis skrjabini	PAL	N	Endo	Yes	Yes	173.75	42.5399	200	0.244834	0.17414	1	8	0.611079	-9.91929	cool
Ascarophis_sobolevi_AFR	Ascarophis sobolevi	AFR	N	Endo	Yes	Yes	54	NA	54	NA	0	0	1	NA	NA	warm
Aspidogaster_amurensis_PAL	Aspidogaster amurensis	PAL	T	Endo	NA	Yes	163.333	35.7957	184	0.219157	0.135408	1	3	0.274916	-4.79247	cool
Aspidogaster_conchicola_PAL	Aspidogaster conchicola	PAL	T	Endo	NA	Yes	163.333	35.7957	184	0.219157	0.135408	1	3	0.274916	-4.79247	cool
Aspidogaster_ijimai_PAL	Aspidogaster ijimai	PAL	T	Endo	NA	Yes	184	NA	184	NA	0	0	1	NA	NA	cool
Aspidogaster_limacoides_PAL	Aspidogaster limacoides	PAL	T	Endo	NA	Yes	110.495	70.3644	200	0.636809	0.205082	1	21	1.72156	-10.4969	cool
Aspidogaster_tigarai_IND	Aspidogaster tigarai	IND	T	Endo	NA	Yes	18	NA	18	NA	0	0	1	NA	NA	warm
Aspinatrium_euzeti_NA	Aspinatrium euzeti	NA	M	Ecto	No	No	106	NA	106	NA	0	0	1	NA	NA	NA
Aspinatrium_euzeti_PAL	Aspinatrium euzeti	PAL	M	Ecto	No	No	106	NA	106	NA	0	0	1	NA	NA	cool
Aspinatrium_kahala_NA	Aspinatrium kahala	NA	M	Ecto	No	No	11.0667	6.64555	18.5	0.600501	0.167921	1	3	0.257546	-5.39685	NA
Aspinatrium_trachini_PAL	Aspinatrium trachini	PAL	M	Ecto	No	No	45	NA	45	NA	0	0	1	NA	NA	cool
Asthenocotyle_kaikourensis_NEO	Asthenocotyle kaikourensis	NEO	M	Ecto	No	No	80.5	71.4178	131	0.887177	0.274973	1	2	0.294918	1.32638	warm
Atactorhynchus_duranguensis_NEO	Atactorhynchus duranguensis	NEO	A	Endo	Yes	Yes	5	NA	5	NA	0	0	1	NA	NA	warm
Atactorhynchus_mugilis_NA	Atactorhynchus mugilis	NA	A	Endo	Yes	Yes	100	NA	100	NA	0	0	1	NA	NA	NA
Atactorhynchus_verecundus_NA	Atactorhynchus verecundus	NA	A	Endo	Yes	Yes	184	NA	184	NA	0	0	1	NA	NA	NA
Atactorhynchus_verecundus_NEA	Atactorhynchus verecundus	NEA	A	Endo	Yes	Yes	184	NA	184	NA	0	0	1	NA	NA	cool
Atherinicus_cornutus_NEA	Atherinicus cornutus	NEA	M	Ecto	No	No	184	NA	184	NA	0	0	1	NA	NA	cool
Atherinicus_subserratus_NEA	Atherinicus subserratus	NEA	M	Ecto	No	No	184	NA	184	NA	0	0	1	NA	NA	cool
Atlanticotyle_notacanthi_PAL	Atlanticotyle notacanthi	PAL	M	Ecto	No	No	120	NA	120	NA	0	0	1	NA	NA	cool
Atractolytocestus_huronensis_NEA	Atractolytocestus huronensis	NEA	C	Endo	Yes	Yes	184	NA	184	NA	0	0	1	NA	NA	cool
Atractolytocestus_huronensis_PAL	Atractolytocestus huronensis	PAL	C	Endo	Yes	Yes	184	NA	184	NA	0	0	1	NA	NA	cool
Atractolytocestus_sagitattus_PAL	Atractolytocestus sagitattus	PAL	C	Endo	Yes	Yes	184	NA	184	NA	0	0	1	NA	NA	cool
Atractolytocestus_sagittatus_PAL	Atractolytocestus sagittatus	PAL	C	Endo	Yes	Yes	184	NA	184	NA	0	0	1	NA	NA	cool
Atriaster_heterodus_PAL	Atriaster heterodus	PAL	M	Ecto	No	No	24	NA	24	NA	0	0	1	NA	NA	cool
Atriaster_salpae_PAL	Atriaster salpae	PAL	M	Ecto	No	No	51	NA	51	NA	0	0	1	NA	NA	cool
Atrispinum_acarne_PAL	Atrispinum acarne	PAL	M	Ecto	No	No	36	NA	36	NA	0	0	1	NA	NA	cool
Atrispinum_salpae_PAL	Atrispinum salpae	PAL	M	Ecto	No	No	45	18.735	60	0.416333	0.147364	1	3	0.215809	-7.60989	cool
Atrispinum_sargi_PAL	Atrispinum sargi	PAL	M	Ecto	No	No	24	NA	24	NA	0	0	1	NA	NA	cool
Atrispinum_seminalis_PAL	Atrispinum seminalis	PAL	M	Ecto	No	No	24	NA	24	NA	0	0	1	NA	NA	cool
Axine_aberrans_NEO	Axine aberrans	NEO	M	Ecto	No	No	105.75	110.662	184	1.04645	0.299582	1	2	0.242708	-0.793223	warm
Axine_belones_PAL	Axine belones	PAL	M	Ecto	No	No	138.5	64.3467	184	0.464597	0.185753	1	2	0.195068	-2.92293	cool
Axine_carangis_NEA	Axine carangis	NEA	M	Ecto	No	No	184	0	184	0	0.133134	1	3	0.200295	-7.96898	cool
Axine_cypseluri_AUS	Axine cypseluri	AUS	M	Ecto	No	No	184	NA	184	NA	0	0	1	NA	NA	warm
Axine_cypseluri_NEA	Axine cypseluri	NEA	M	Ecto	No	No	184	NA	184	NA	0	0	1	NA	NA	cool
Axine_cypseluri_NEO	Axine cypseluri	NEO	M	Ecto	No	No	84.6667	86.1704	184	1.01776	0.153725	1	3	0.26072	-5.40928	warm
Axine_depauperati_NEA	Axine depauperati	NEA	M	Ecto	No	No	184	NA	184	NA	0	0	1	NA	NA	cool
Axine_oligoplites_NEO	Axine oligoplites	NEO	M	Ecto	No	No	35	NA	35	NA	0	0	1	NA	NA	warm
Axine_resplendens_NEA	Axine resplendens	NEA	M	Ecto	No	No	184	0	184	0	0.103724	1	2	0.103724	-6.6959	cool
Axine_seriolae_NEO	Axine seriolae	NEO	M	Ecto	No	No	250	NA	250	NA	0	0	1	NA	NA	warm
Axine_seriolae_PAL	Axine seriolae	PAL	M	Ecto	No	No	30.3	NA	30.3	NA	0	0	1	NA	NA	cool
Axinoides_bulbosus_NEA	Axinoides bulbosus	NEA	M	Ecto	No	No	184	0	184	0	0.303899	1	3	0.385799	-0.316943	cool
Axinoides_diploporus_NEA	Axinoides diploporus	NEA	M	Ecto	No	No	184	NA	184	NA	0	0	1	NA	NA	cool
Axinoides_jimenezi_NEA	Axinoides jimenezi	NEA	M	Ecto	No	No	184	NA	184	NA	0	0	1	NA	NA	cool
Axinoides_kola_PAL	Axinoides kola	PAL	M	Ecto	No	No	184	NA	184	NA	0	0	1	NA	NA	cool
Axinoides_meservei_NEO	Axinoides meservei	NEO	M	Ecto	No	No	105.75	110.662	184	1.04645	0.299582	1	2	0.242708	-0.793223	warm
Axinoides_raphidoma_NEA	Axinoides raphidoma	NEA	M	Ecto	No	No	184	NA	184	NA	0	0	1	NA	NA	cool
Axinoides_raphidoma_NEO	Axinoides raphidoma	NEO	M	Ecto	No	No	184	0	184	0	0.103724	1	2	0.103724	-6.6959	warm
Axinoides_strongylurae_NEA	Axinoides strongylurae	NEA	M	Ecto	No	No	184	0	184	0	0.254731	1	2	0.26323	0.103066	cool
Axinoides_truncatus_NEA	Axinoides truncatus	NEA	M	Ecto	No	No	184	NA	184	NA	0	0	1	NA	NA	cool
Azygia_angusticauda_NEA	Azygia angusticauda	NEA	T	Endo	Yes	Yes	106.589	73.445	184	0.689045	0.241082	1	19	1.99329	-4.00212	cool
Azygia_longa_NEA	Azygia longa	NEA	T	Endo	Yes	Yes	154.227	61.3109	274	0.397538	0.237544	1	15	1.63028	-3.38153	cool
Azygia_lucii_NEA	Azygia lucii	NEA	T	Endo	Yes	Yes	184	0	184	0	0.227314	1	2	0.242827	-0.808793	cool
Azygia_lucii_PAL	Azygia lucii	PAL	T	Endo	Yes	Yes	148.929	134.718	560	0.904579	0.210974	1	14	1.03395	-11.8133	cool
Azygia_robusta_NA	Azygia robusta	NA	T	Endo	Yes	Yes	200	NA	200	NA	0	0	1	NA	NA	NA
Azygia_robusta_PAL	Azygia robusta	PAL	T	Endo	Yes	Yes	174	22	200	0.126437	0.188545	1	5	0.448479	-6.01545	cool
Bacciger_bacciger_PAL	Bacciger bacciger	PAL	T	Endo	Yes	Yes	31.2	17.5271	60	0.561767	0.23847	1	5	0.592571	-1.72117	cool
Bacciger_cochinensis_IND	Bacciger cochinensis	IND	T	Endo	Yes	Yes	15.5	NA	15.5	NA	0	0	1	NA	NA	warm
Bacciger_grandispinatus_PAL	Bacciger grandispinatus	PAL	T	Endo	Yes	Yes	19.12	4.95702	24.6	0.259258	0.240229	1	5	0.578367	-2.11772	cool
Bacciger_harengulae_AFR	Bacciger harengulae	AFR	T	Endo	Yes	Yes	36	NA	36	NA	0	0	1	NA	NA	warm
Bacciger_israelensis_PAL	Bacciger israelensis	PAL	T	Endo	Yes	Yes	110	104.652	184	0.95138	0.21587	1	2	0.242708	-0.934286	cool
Bacciger_leptobotiae_PAL	Bacciger leptobotiae	PAL	T	Endo	Yes	Yes	22	NA	22	NA	0	0	1	NA	NA	cool
Bacciger_lesteri_AUS	Bacciger lesteri	AUS	T	Endo	Yes	Yes	40	NA	40	NA	0	0	1	NA	NA	warm
Bacciger_minutus_PAL	Bacciger minutus	PAL	T	Endo	Yes	Yes	20	NA	20	NA	0	0	1	NA	NA	cool
Bacciger_opisthonema_NEO	Bacciger opisthonema	NEO	T	Endo	Yes	Yes	30	NA	30	NA	0	0	1	NA	NA	warm
Bacciger_sardinellae_PAL	Bacciger sardinellae	PAL	T	Endo	Yes	Yes	184	NA	184	NA	0	0	1	NA	NA	cool
Bacciger_sprenti_AUS	Bacciger sprenti	AUS	T	Endo	Yes	Yes	40	NA	40	NA	0	0	1	NA	NA	warm
Bagrobdella_anthopenis_AFR	Bagrobdella anthopenis	AFR	M	Ecto	No	No	70	NA	70	NA	0	0	1	NA	NA	warm
Bagrobdella_auchenoglanii_AFR	Bagrobdella auchenoglanii	AFR	M	Ecto	No	No	70	NA	70	NA	0	0	1	NA	NA	warm
Bagrobdella_auchenoglanii_PAL	Bagrobdella auchenoglanii	PAL	M	Ecto	No	No	70	NA	70	NA	0	0	1	NA	NA	cool
Bagrobdella_fraudulenta_AFR	Bagrobdella fraudulenta	AFR	M	Ecto	No	No	70	NA	70	NA	0	0	1	NA	NA	warm
Barbulostomum_cupuloris_NEA	Barbulostomum cupuloris	NEA	T	Endo	Yes	Yes	150.4	75.1319	184	0.499547	0.142662	1	5	0.293416	-11.4235	cool
Bathybothrium_rectangulum_PAL	Bathybothrium rectangulum	PAL	C	Endo	NA	Yes	82.6143	70.4949	184	0.853301	0.157887	1	7	0.523755	-9.4109	cool
Benedenia_acanthopagri_NEA	Benedenia acanthopagri	NEA	M	Ecto	No	No	184	NA	184	NA	0	0	1	NA	NA	cool
Benedenia_akaisaki_NEA	Benedenia akaisaki	NEA	M	Ecto	No	No	184	NA	184	NA	0	0	1	NA	NA	cool
Benedenia_bodiani_NEA	Benedenia bodiani	NEA	M	Ecto	No	No	184	NA	184	NA	0	0	1	NA	NA	cool
Benedenia_convoluta_NEA	Benedenia convoluta	NEA	M	Ecto	No	No	184	NA	184	NA	0	0	1	NA	NA	cool
Benedenia_derzhavini_AUS	Benedenia derzhavini	AUS	M	Ecto	No	No	63.75	24.2126	97	0.379805	0.0269151	1	4	0.0593272	-16.0071	warm
Benedenia_elongata_NEA	Benedenia elongata	NEA	M	Ecto	No	No	184	0	184	0	0.0229173	1	2	0.0229173	-10.5114	cool
Benedenia_epinepheli_NEA	Benedenia epinepheli	NEA	M	Ecto	No	No	184	0	184	0	0.230666	1	19	1.62099	-9.46634	cool
Benedenia_girellae_NEA	Benedenia girellae	NEA	M	Ecto	No	No	184	NA	184	NA	0	0	1	NA	NA	cool
Benedenia_hawaiiensis_NEA	Benedenia hawaiiensis	NEA	M	Ecto	No	No	184	0	184	0	0.239107	1	15	1.6154	-3.63361	cool
Benedenia_hendorffi_AUS	Benedenia hendorffi	AUS	M	Ecto	No	No	210	NA	210	NA	0	0	1	NA	NA	warm
Benedenia_hendorffi_NEO	Benedenia hendorffi	NEO	M	Ecto	No	No	210	NA	210	NA	0	0	1	NA	NA	warm
Benedenia_hoshinai_NEA	Benedenia hoshinai	NEA	M	Ecto	No	No	184	NA	184	NA	0	0	1	NA	NA	cool
Benedenia_innobilitata_AFR	Benedenia innobilitata	AFR	M	Ecto	No	No	120	NA	120	NA	0	0	1	NA	NA	warm
Benedenia_innobilitata_PAL	Benedenia innobilitata	PAL	M	Ecto	No	No	40	NA	40	NA	0	0	1	NA	NA	cool
Benedenia_jaliscana_NEA	Benedenia jaliscana	NEA	M	Ecto	No	No	184	0	184	0	0.158073	1	2	0.16828	-4.18902	cool
Benedenia_jalisciana_NEA	Benedenia jalisciana	NEA	M	Ecto	No	No	184	0	184	0	0.158073	1	2	0.16828	-4.18902	cool
Benedenia_leucanthemum_PAL	Benedenia leucanthemum	PAL	M	Ecto	No	No	60	NA	60	NA	0	0	1	NA	NA	cool
Benedenia_lolo_AUS	Benedenia lolo	AUS	M	Ecto	No	No	40	NA	40	NA	0	0	1	NA	NA	warm
Benedenia_lutjani_AUS	Benedenia lutjani	AUS	M	Ecto	No	No	70	42.4264	100	0.606092	0.137875	1	2	0.130375	-6.37248	warm
Benedenia_madai_NEA	Benedenia madai	NEA	M	Ecto	No	No	184	NA	184	NA	0	0	1	NA	NA	cool
Benedenia_melleni_NEA	Benedenia melleni	NEA	M	Ecto	No	No	184	NA	184	NA	0	0	1	NA	NA	cool
Benedenia_micracantha_PAL	Benedenia micracantha	PAL	M	Ecto	No	No	60	NA	60	NA	0	0	1	NA	NA	cool
Benedenia_monticellii_PAL	Benedenia monticellii	PAL	M	Ecto	No	No	80.6	60.1149	184	0.745842	0.241509	1	5	0.557576	-2.86629	cool
Benedenia_ovalis_NEA	Benedenia ovalis	NEA	M	Ecto	No	No	184	NA	184	NA	0	0	1	NA	NA	cool
Benedenia_ovata_NEA	Benedenia ovata	NEA	M	Ecto	No	No	184	NA	184	NA	0	0	1	NA	NA	cool
Benedenia_pagrosomi_NEA	Benedenia pagrosomi	NEA	M	Ecto	No	No	184	NA	184	NA	0	0	1	NA	NA	cool
Benedenia_pompatica_PAL	Benedenia pompatica	PAL	M	Ecto	No	No	230	NA	230	NA	0	0	1	NA	NA	cool
Benedenia_rohdei_AUS	Benedenia rohdei	AUS	M	Ecto	No	No	70	42.4264	100	0.606092	0.137875	1	2	0.130375	-6.37248	warm
Benedenia_sargocentron_PAL	Benedenia sargocentron	PAL	M	Ecto	No	No	51	NA	51	NA	0	0	1	NA	NA	cool
Benedenia_scari_NEA	Benedenia scari	NEA	M	Ecto	No	No	184	NA	184	NA	0	0	1	NA	NA	cool
Benedenia_sciaenae_ANT	Benedenia sciaenae	ANT	M	Ecto	No	No	183	NA	183	NA	0	0	1	NA	NA	cool
Benedenia_sciaenae_AUS	Benedenia sciaenae	AUS	M	Ecto	No	No	128.4	70.9387	200	0.552482	0.166406	1	5	0.375675	-8.76996	warm
Benedenia_sciaenae_NA	Benedenia sciaenae	NA	M	Ecto	No	No	108.333	105.396	230	0.972887	0.260791	1	3	0.387367	-0.24388	NA
Benedenia_sciaenae_NEO	Benedenia sciaenae	NEO	M	Ecto	No	No	183	NA	183	NA	0	0	1	NA	NA	warm
Benedenia_sciaenae_PAL	Benedenia sciaenae	PAL	M	Ecto	No	No	151.5	111.016	230	0.732777	0.173808	1	2	0.127526	-5.95704	cool
Benedenia_seriolae_NA	Benedenia seriolae	NA	M	Ecto	No	No	300	NA	300	NA	0	0	1	NA	NA	NA
Benedenia_seriolae_PAL	Benedenia seriolae	PAL	M	Ecto	No	No	141.667	112.731	250	0.79575	0.216115	1	3	0.28352	-4.66137	cool
Benedenia_synagris_NEA	Benedenia synagris	NEA	M	Ecto	No	No	184	NA	184	NA	0	0	1	NA	NA	cool
Benedeniella_posterocolpa_NEA	Benedeniella posterocolpa	NEA	M	Ecto	No	No	213.3	NA	213.3	NA	0	0	1	NA	NA	cool
Benedeniella_posterocolpa_NEO	Benedeniella posterocolpa	NEO	M	Ecto	No	No	213.3	NA	213.3	NA	0	0	1	NA	NA	warm
Biacetabulum_appendiculatum_PAL	Biacetabulum appendiculatum	PAL	C	Endo	Yes	Yes	99.6	78.8372	184	0.791538	0.181886	1	5	0.468217	-5.35978	cool
Biacetabulum_banghami_NEA	Biacetabulum banghami	NEA	C	Endo	Yes	Yes	6	NA	6	NA	0	0	1	NA	NA	cool
Biacetabulum_biloculoides_NEA	Biacetabulum biloculoides	NEA	C	Endo	Yes	Yes	117	94.7523	184	0.809849	0.171936	1	2	0.181597	-3.41115	cool
Biacetabulum_carpiodi_NEA	Biacetabulum carpiodi	NEA	C	Endo	Yes	Yes	64	NA	64	NA	0	0	1	NA	NA	cool
Biacetabulum_giganteum_NEA	Biacetabulum giganteum	NEA	C	Endo	Yes	Yes	117.5	7.77817	123	0.0661972	0.00112867	1	2	0.000846342	-11.6143	cool
Biacetabulum_hoffmani_NEA	Biacetabulum hoffmani	NEA	C	Endo	Yes	Yes	23	NA	23	NA	0	0	1	NA	NA	cool
Biacetabulum_infrequens_NEA	Biacetabulum infrequens	NEA	C	Endo	Yes	Yes	72	NA	72	NA	0	0	1	NA	NA	cool
Biacetabulum_macrocephalum_NEA	Biacetabulum macrocephalum	NEA	C	Endo	Yes	Yes	184	NA	184	NA	0	0	1	NA	NA	cool
Biacetabulum_meridianum_NEA	Biacetabulum meridianum	NEA	C	Endo	Yes	Yes	37.6	NA	37.6	NA	0	0	1	NA	NA	cool
Biacetabulum_oregoni_NEA	Biacetabulum oregoni	NEA	C	Endo	Yes	Yes	184	NA	184	NA	0	0	1	NA	NA	cool
Bicotyle_bangladeshi_IND	Bicotyle bangladeshi	IND	M	Ecto	No	No	25	NA	25	NA	0	0	1	NA	NA	warm
Bicotyle_lucknowensis_IND	Bicotyle lucknowensis	IND	M	Ecto	No	No	20	NA	20	NA	0	0	1	NA	NA	warm
Bicotyle_perpolita_PAL	Bicotyle perpolita	PAL	M	Ecto	No	No	67.5	10.6066	75	0.157135	0.195358	1	2	0.259914	-0.174091	cool
Bicotyle_vellavoli_IND	Bicotyle vellavoli	IND	M	Ecto	No	No	50	14.1421	60	0.282843	0.136645	1	2	0.143799	-5.34187	warm
Bicotylophora_denticulatum_NEA	Bicotylophora denticulatum	NEA	M	Ecto	No	No	184	NA	184	NA	0	0	1	NA	NA	cool
Bicotylophora_trachinoti_NEA	Bicotylophora trachinoti	NEA	M	Ecto	No	No	184	0	184	0	0.262211	1	2	0.245137	-0.788346	cool
Bicotylophora_trachinoti_NEO	Bicotylophora trachinoti	NEO	M	Ecto	No	No	165.2	42.0381	184	0.254468	0.168062	1	5	0.379829	-8.21493	warm
Bifurcohaptor_giganticus_IND	Bifurcohaptor giganticus	IND	M	Ecto	No	No	150	NA	150	NA	0	0	1	NA	NA	warm
Bifurcohaptor_hamlatae_IND	Bifurcohaptor hamlatae	IND	M	Ecto	No	No	184	NA	184	NA	0	0	1	NA	NA	warm
Bifurcohaptor_indicus_IND	Bifurcohaptor indicus	IND	M	Ecto	No	No	91.875	87.8563	184	0.956259	0.193354	1	4	0.37185	-5.54739	warm
Bilaterocotyle_mamaevi_IND	Bilaterocotyle mamaevi	IND	M	Ecto	No	No	90	NA	90	NA	0	0	1	NA	NA	warm
Bilaterocotyle_novaeguineae_AUS	Bilaterocotyle novaeguineae	AUS	M	Ecto	No	No	16	NA	16	NA	0	0	1	NA	NA	warm
Bilaterocotyloides_carangis_NEA	Bilaterocotyloides carangis	NEA	M	Ecto	No	No	184	NA	184	NA	0	0	1	NA	NA	cool
Bilaterocotyloides_madrasensis_NEA	Bilaterocotyloides madrasensis	NEA	M	Ecto	No	No	184	NA	184	NA	0	0	1	NA	NA	cool
Bilaterocotyloides_spinulosus_NEA	Bilaterocotyloides spinulosus	NEA	M	Ecto	No	No	184	NA	184	NA	0	0	1	NA	NA	cool
Bilobulata_georgievi_IND	Bilobulata georgievi	IND	C	Endo	Yes	Yes	184	NA	184	NA	0	0	1	NA	NA	warm
Bivagina_alcedinis_PAL	Bivagina alcedinis	PAL	M	Ecto	No	No	22.5	3.53553	25	0.157135	0.121444	1	2	0.139212	-5.0271	cool
Bivagina_baumi_AFR	Bivagina baumi	AFR	M	Ecto	No	No	60	NA	60	NA	0	0	1	NA	NA	warm
Bivagina_kyphosi_NA	Bivagina kyphosi	NA	M	Ecto	No	No	50	NA	50	NA	0	0	1	NA	NA	NA
Bivagina_pagrosomi_AUS	Bivagina pagrosomi	AUS	M	Ecto	No	No	47.5	31.8198	70	0.669891	0.21525	1	2	0.276872	0.590874	warm
Bivagina_punctipinnis_NEA	Bivagina punctipinnis	NEA	M	Ecto	No	No	25	NA	25	NA	0	0	1	NA	NA	cool
Bivagina_tai_PAL	Bivagina tai	PAL	M	Ecto	No	No	100	NA	100	NA	0	0	1	NA	NA	cool
Bivaginogyrus_obscurus_PAL	Bivaginogyrus obscurus	PAL	M	Ecto	No	No	184	NA	184	NA	0	0	1	NA	NA	cool
Bivesicula_caribbensis_NEO	Bivesicula caribbensis	NEO	T	Endo	Yes	Yes	41.2	28.0014	61	0.679646	0.190372	1	2	0.188756	-3.40057	warm
Bivesicula_claviformis_AUS	Bivesicula claviformis	AUS	T	Endo	Yes	Yes	32.5	10.6066	40	0.326357	0.209724	1	2	0.223309	-1.80775	warm
Bivesicula_claviformis_IND	Bivesicula claviformis	IND	T	Endo	Yes	Yes	40	NA	40	NA	0	0	1	NA	NA	warm
Bivesicula_claviformis_NA	Bivesicula claviformis	NA	T	Endo	Yes	Yes	47.5	10.6066	55	0.223297	0.146918	1	2	0.173188	-3.67397	NA
Bivesicula_claviformis_PAL	Bivesicula claviformis	PAL	T	Endo	Yes	Yes	62.5	59.0903	150	0.945445	0.24659	1	4	0.460871	-2.23291	cool
Bivesicula_gymnothoracis_PAL	Bivesicula gymnothoracis	PAL	T	Endo	Yes	Yes	91.5	NA	91.5	NA	0	0	1	NA	NA	cool
Bivesicula_lutiani_PAL	Bivesicula lutiani	PAL	T	Endo	Yes	Yes	40	NA	40	NA	0	0	1	NA	NA	cool
Bivesicula_obovata_PAL	Bivesicula obovata	PAL	T	Endo	Yes	Yes	32	NA	32	NA	0	0	1	NA	NA	cool
Bivesicula_ostichthydis_PAL	Bivesicula ostichthydis	PAL	T	Endo	Yes	Yes	100	NA	100	NA	0	0	1	NA	NA	cool
Bivesicula_tarponis_NEO	Bivesicula tarponis	NEO	T	Endo	Yes	Yes	250	NA	250	NA	0	0	1	NA	NA	warm
Bivesicula_unexpecta_AUS	Bivesicula unexpecta	AUS	T	Endo	Yes	Yes	14	NA	14	NA	0	0	1	NA	NA	warm
Bivesiculoides_otagoensis_PAL	Bivesiculoides otagoensis	PAL	T	Endo	Yes	Yes	48.5	2.12132	50	0.0437386	0.0841198	1	2	0.0831768	-7.53952	cool
Bivesiculoides_triangularis_PAL	Bivesiculoides triangularis	PAL	T	Endo	Yes	Yes	184	NA	184	NA	0	0	1	NA	NA	cool
Bothitrema_bothi_NEA	Bothitrema bothi	NEA	M	Ecto	No	No	45.7	NA	45.7	NA	0	0	1	NA	NA	cool
Bothitrema_bothi_PAL	Bothitrema bothi	PAL	M	Ecto	No	No	58.5	58.6899	100	1.00325	0.290146	1	2	0.278688	0.749759	cool
Bothitrema_cotti_NEA	Bothitrema cotti	NEA	M	Ecto	No	No	184	0	184	0	0.107816	1	2	0.114358	-7.0077	cool
Bothrimonus_fallax_PAL	Bothrimonus fallax	PAL	C	Endo	Yes	Yes	363.5	270.898	800	0.745248	0.0592028	1	6	0.164055	-16.2259	cool
Bothrimonus_nylandicus_PAL	Bothrimonus nylandicus	PAL	C	Endo	Yes	Yes	94.6667	78.0085	184	0.824034	0.257886	1	3	0.422534	1.24277	cool
Bothrimonus_sturionis_NEA	Bothrimonus sturionis	NEA	C	Endo	Yes	Yes	212.857	215.517	600	1.01249	0.228838	1	7	0.694234	-4.89991	cool
Bothrimonus_sturionis_PAL	Bothrimonus sturionis	PAL	C	Endo	Yes	Yes	340	225.389	600	0.662908	0.0767537	1	3	0.10004	-11.8914	cool
Bothriocephalus_acheilognathi_AFR	Bothriocephalus acheilognathi	AFR	C	Endo	Yes	Yes	133.25	71.7713	184	0.538622	0.133762	1	2	0.153016	-5.00202	warm
Bothriocephalus_acheilognathi_AUS	Bothriocephalus acheilognathi	AUS	C	Endo	Yes	Yes	31	52.0797	184	1.67999	0.254073	1	11	1.20186	-3.22334	warm
Bothriocephalus_acheilognathi_IND	Bothriocephalus acheilognathi	IND	C	Endo	Yes	Yes	126.6	70.907	184	0.560087	0.173975	1	5	0.466954	-5.61595	warm
Bothriocephalus_acheilognathi_NA	Bothriocephalus acheilognathi	NA	C	Endo	Yes	Yes	69.2	67.6031	184	0.976923	0.241039	1	44	3.68342	-10.149	NA
Bothriocephalus_acheilognathi_NEA	Bothriocephalus acheilognathi	NEA	C	Endo	Yes	Yes	51.6391	64.3683	200	1.2465	0.252027	1	46	3.69493	-10.9117	cool
Bothriocephalus_acheilognathi_NEO	Bothriocephalus acheilognathi	NEO	C	Endo	Yes	Yes	47.7737	70.6893	200	1.47967	0.251629	1	38	2.9427	-11.8558	warm
Bothriocephalus_acheilognathi_PAL	Bothriocephalus acheilognathi	PAL	C	Endo	Yes	Yes	95.26	70.858	184	0.743838	0.183475	1	20	1.58824	-10.6318	cool
Bothriocephalus_aegyptiacus_PAL	Bothriocephalus aegyptiacus	PAL	C	Endo	Yes	Yes	82	NA	82	NA	0	0	1	NA	NA	cool
Bothriocephalus_andresi_PAL	Bothriocephalus andresi	PAL	C	Endo	Yes	Yes	30	NA	30	NA	0	0	1	NA	NA	cool
Bothriocephalus_angusticeps_PAL	Bothriocephalus angusticeps	PAL	C	Endo	Yes	Yes	58	NA	58	NA	0	0	1	NA	NA	cool
Bothriocephalus_antarcticus_ANT	Bothriocephalus antarcticus	ANT	C	Endo	Yes	Yes	63	4.24264	66	0.0673435	0.0841746	1	2	0.0852139	-8.093	cool
Bothriocephalus_barbatus_PAL	Bothriocephalus barbatus	PAL	C	Endo	Yes	Yes	75	NA	75	NA	0	0	1	NA	NA	cool
Bothriocephalus_barbus_PAL	Bothriocephalus barbus	PAL	C	Endo	Yes	Yes	82	NA	82	NA	0	0	1	NA	NA	cool
Bothriocephalus_belones_PAL	Bothriocephalus belones	PAL	C	Endo	Yes	Yes	184	NA	184	NA	0	0	1	NA	NA	cool
Bothriocephalus_brachysoma_PAL	Bothriocephalus brachysoma	PAL	C	Endo	Yes	Yes	184	NA	184	NA	0	0	1	NA	NA	cool
Bothriocephalus_carangis_NA	Bothriocephalus carangis	NA	C	Endo	Yes	Yes	30	NA	30	NA	0	0	1	NA	NA	NA
Bothriocephalus_centrolophi-pompili_PAL	Bothriocephalus centrolophi-pompili	PAL	C	Endo	Yes	Yes	150	NA	150	NA	0	0	1	NA	NA	cool
Bothriocephalus_clavibothrium_PAL	Bothriocephalus clavibothrium	PAL	C	Endo	Yes	Yes	25	NA	25	NA	0	0	1	NA	NA	cool
Bothriocephalus_claviceps_NA	Bothriocephalus claviceps	NA	C	Endo	Yes	Yes	139	66.2608	184	0.476697	0.232204	1	13	1.35002	-4.6	NA
Bothriocephalus_claviceps_NEA	Bothriocephalus claviceps	NEA	C	Endo	Yes	Yes	115.331	80.6767	184	0.699524	0.257388	1	13	1.54259	-1.21689	cool
Bothriocephalus_claviceps_PAL	Bothriocephalus claviceps	PAL	C	Endo	Yes	Yes	151.5	26.147	184	0.172588	0.247796	1	4	0.527625	0.268219	cool
Bothriocephalus_claviger_NEA	Bothriocephalus claviger	NEA	C	Endo	Yes	Yes	455	NA	455	NA	0	0	1	NA	NA	cool
Bothriocephalus_coronatus_PAL	Bothriocephalus coronatus	PAL	C	Endo	Yes	Yes	113.5	79.9031	170	0.703992	0.249305	1	2	0.262052	-0.00848249	cool
Bothriocephalus_crassiceps_PAL	Bothriocephalus crassiceps	PAL	C	Endo	Yes	Yes	140	NA	140	NA	0	0	1	NA	NA	cool
Bothriocephalus_cuspidatus_IND	Bothriocephalus cuspidatus	IND	C	Endo	Yes	Yes	183	NA	183	NA	0	0	1	NA	NA	warm
Bothriocephalus_cuspidatus_NA	Bothriocephalus cuspidatus	NA	C	Endo	Yes	Yes	115.97	75.9002	184	0.654481	0.246209	1	20	2.10331	-3.99069	NA
Bothriocephalus_cuspidatus_NEA	Bothriocephalus cuspidatus	NEA	C	Endo	Yes	Yes	108.979	74.2451	184	0.681279	0.247977	1	19	2.06183	-3.10605	cool
Bothriocephalus_cuspidatus_NEO	Bothriocephalus cuspidatus	NEO	C	Endo	Yes	Yes	60	NA	60	NA	0	0	1	NA	NA	warm
Bothriocephalus_fluviatilis_PAL	Bothriocephalus fluviatilis	PAL	C	Endo	Yes	Yes	11	NA	11	NA	0	0	1	NA	NA	cool
Bothriocephalus_formosus_NEA	Bothriocephalus formosus	NEA	C	Endo	Yes	Yes	41.9267	62.8556	184	1.49918	0.254875	1	15	1.66582	-2.85778	cool
Bothriocephalus_funiculus_PAL	Bothriocephalus funiculus	PAL	C	Endo	Yes	Yes	42.5	24.7487	60	0.582323	0.14476	1	2	0.198565	-2.77183	cool
Bothriocephalus_gadellus_NEA	Bothriocephalus gadellus	NEA	C	Endo	Yes	Yes	23	NA	23	NA	0	0	1	NA	NA	cool
Bothriocephalus_gadellus_NEO	Bothriocephalus gadellus	NEO	C	Endo	Yes	Yes	23	NA	23	NA	0	0	1	NA	NA	warm
Bothriocephalus_gowkongensis_PAL	Bothriocephalus gowkongensis	PAL	C	Endo	Yes	Yes	135.75	72.1917	184	0.531799	0.150798	1	8	0.620826	-9.26517	cool
Bothriocephalus_gregarius_PAL	Bothriocephalus gregarius	PAL	C	Endo	Yes	Yes	97.3333	88.0303	184	0.904421	0.253329	1	3	0.362027	-1.29126	cool
Bothriocephalus_infunibuliformis_PAL	Bothriocephalus infunibuliformis	PAL	C	Endo	Yes	Yes	184	NA	184	NA	0	0	1	NA	NA	cool
Bothriocephalus_janickii_ANT	Bothriocephalus janickii	ANT	C	Endo	Yes	Yes	210	NA	210	NA	0	0	1	NA	NA	cool
Bothriocephalus_janickii_AUS	Bothriocephalus janickii	AUS	C	Endo	Yes	Yes	210	NA	210	NA	0	0	1	NA	NA	warm
Bothriocephalus_janickii_IND	Bothriocephalus janickii	IND	C	Endo	Yes	Yes	210	NA	210	NA	0	0	1	NA	NA	warm
Bothriocephalus_japonicus_PAL	Bothriocephalus japonicus	PAL	C	Endo	Yes	Yes	184	NA	184	NA	0	0	1	NA	NA	cool
Bothriocephalus_kivuensis_AFR	Bothriocephalus kivuensis	AFR	C	Endo	Yes	Yes	41.175	34.3102	90	0.833277	0.181112	1	4	0.453501	-2.52179	warm
Bothriocephalus_labracis_NA	Bothriocephalus labracis	NA	C	Endo	Yes	Yes	184	NA	184	NA	0	0	1	NA	NA	NA
Bothriocephalus_labracis_PAL	Bothriocephalus labracis	PAL	C	Endo	Yes	Yes	184	0	184	0	0.202977	1	2	0.226893	-1.46678	cool
Bothriocephalus_latus_PAL	Bothriocephalus latus	PAL	C	Endo	Yes	Yes	22	NA	22	NA	0	0	1	NA	NA	cool
Bothriocephalus_manubriformis_AUS	Bothriocephalus manubriformis	AUS	C	Endo	Yes	Yes	465	NA	465	NA	0	0	1	NA	NA	warm
Bothriocephalus_manubriformis_NA	Bothriocephalus manubriformis	NA	C	Endo	Yes	Yes	370	104.067	500	0.281263	0.0916359	1	6	0.258787	-14.3114	NA
Bothriocephalus_manubriformis_NEA	Bothriocephalus manubriformis	NEA	C	Endo	Yes	Yes	285.833	136.759	455	0.478456	0.151142	1	6	0.389715	-10.8284	cool
Bothriocephalus_manubriformis_NEO	Bothriocephalus manubriformis	NEO	C	Endo	Yes	Yes	176.14	157.077	315	0.891771	0.190583	1	5	0.405517	-7.66053	warm
Bothriocephalus_microcephalus_PAL	Bothriocephalus microcephalus	PAL	C	Endo	Yes	Yes	333	NA	333	NA	0	0	1	NA	NA	cool
Bothriocephalus_motellae_PAL	Bothriocephalus motellae	PAL	C	Endo	Yes	Yes	41	NA	41	NA	0	0	1	NA	NA	cool
Bothriocephalus_neglectus_PAL	Bothriocephalus neglectus	PAL	C	Endo	Yes	Yes	27.5	NA	27.5	NA	0	0	1	NA	NA	cool
Bothriocephalus_opsariichthydis_AUS	Bothriocephalus opsariichthydis	AUS	C	Endo	Yes	Yes	184	NA	184	NA	0	0	1	NA	NA	warm
Bothriocephalus_opsariichthydis_NEA	Bothriocephalus opsariichthydis	NEA	C	Endo	Yes	Yes	49.5	19.0919	63	0.385695	0.161656	1	2	0.202613	-2.7907	cool
Bothriocephalus_opsariichthydis_PAL	Bothriocephalus opsariichthydis	PAL	C	Endo	Yes	Yes	114.417	75.5495	200	0.660301	0.147277	1	12	0.847312	-11.8957	cool
Bothriocephalus_or_NEA	Bothriocephalus or	NEA	C	Endo	Yes	Yes	184	NA	184	NA	0	0	1	NA	NA	cool
Bothriocephalus_pearsei_NEA	Bothriocephalus pearsei	NEA	C	Endo	Yes	Yes	111.7	102.248	184	0.915377	0.270763	1	2	0.26323	-0.0176392	cool
Bothriocephalus_pearsei_NEO	Bothriocephalus pearsei	NEO	C	Endo	Yes	Yes	184	NA	184	NA	0	0	1	NA	NA	warm
Bothriocephalus_phoxini_PAL	Bothriocephalus phoxini	PAL	C	Endo	Yes	Yes	10.4	NA	10.4	NA	0	0	1	NA	NA	cool
Bothriocephalus_plicatus_NA	Bothriocephalus plicatus	NA	C	Endo	Yes	Yes	455	NA	455	NA	0	0	1	NA	NA	NA
Bothriocephalus_proboscideus_NA	Bothriocephalus proboscideus	NA	C	Endo	Yes	Yes	26	NA	26	NA	0	0	1	NA	NA	NA
Bothriocephalus_proboscideus_PAL	Bothriocephalus proboscideus	PAL	C	Endo	Yes	Yes	33.6667	14.1539	50	0.420413	0.171495	1	3	0.277863	-4.9634	cool
Bothriocephalus_prudhoei_AFR	Bothriocephalus prudhoei	AFR	C	Endo	Yes	Yes	100	NA	100	NA	0	0	1	NA	NA	warm
Bothriocephalus_punctatus_PAL	Bothriocephalus punctatus	PAL	C	Endo	Yes	Yes	65.6667	31.88	100	0.485482	0.284165	1	3	0.400928	0.326465	cool
Bothriocephalus_rugosus_NEA	Bothriocephalus rugosus	NEA	C	Endo	Yes	Yes	2.3	NA	2.3	NA	0	0	1	NA	NA	cool
Bothriocephalus_scorpii_AFR	Bothriocephalus scorpii	AFR	C	Endo	Yes	Yes	85	49.2443	140	0.579345	0.234288	1	3	0.373659	-0.818956	warm
Bothriocephalus_scorpii_ANT	Bothriocephalus scorpii	ANT	C	Endo	Yes	Yes	90	NA	90	NA	0	0	1	NA	NA	cool
Bothriocephalus_scorpii_AUS	Bothriocephalus scorpii	AUS	C	Endo	Yes	Yes	90	NA	90	NA	0	0	1	NA	NA	warm
Bothriocephalus_scorpii_NA	Bothriocephalus scorpii	NA	C	Endo	Yes	Yes	121.333	55.1845	184	0.454818	0.269018	1	3	0.405758	0.508782	NA
Bothriocephalus_scorpii_NEA	Bothriocephalus scorpii	NEA	C	Endo	Yes	Yes	87.2923	88.6101	470	1.0151	0.240634	1	39	3.14429	-11.1617	cool
Bothriocephalus_scorpii_NEO	Bothriocephalus scorpii	NEO	C	Endo	Yes	Yes	80	28.2843	100	0.353553	0.289856	1	2	0.28319	0.941553	warm
Bothriocephalus_scorpii_PAL	Bothriocephalus scorpii	PAL	C	Endo	Yes	Yes	62.8415	48.6611	184	0.774347	0.255055	1	41	3.51265	-9.14192	cool
Bothriocephalus_sinensis_PAL	Bothriocephalus sinensis	PAL	C	Endo	Yes	Yes	1	NA	1	NA	0	0	1	NA	NA	cool
Bothriocephalus_teleostei_IND	Bothriocephalus teleostei	IND	C	Endo	Yes	Yes	83.175	81.0205	200	0.974097	0.213915	1	4	0.456134	-2.34023	warm
Bothriocephalus_texamonensis_NEA	Bothriocephalus texamonensis	NEA	C	Endo	Yes	Yes	52	NA	52	NA	0	0	1	NA	NA	cool
Bothriocephalus_texomensis_NEA	Bothriocephalus texomensis	NEA	C	Endo	Yes	Yes	52	NA	52	NA	0	0	1	NA	NA	cool
Bothriocephalus_vallei_PAL	Bothriocephalus vallei	PAL	C	Endo	Yes	Yes	30	NA	30	NA	0	0	1	NA	NA	cool
Bothriocephalus_wageneri_PAL	Bothriocephalus wageneri	PAL	C	Endo	Yes	Yes	150	NA	150	NA	0	0	1	NA	NA	cool
Bouixella_deliciosa_AFR	Bouixella deliciosa	AFR	M	Ecto	No	No	150	NA	150	NA	0	0	1	NA	NA	warm
Bouixella_furcillata_AFR	Bouixella furcillata	AFR	M	Ecto	No	No	32.1	NA	32.1	NA	0	0	1	NA	NA	warm
Bouixella_torta_AFR	Bouixella torta	AFR	M	Ecto	No	No	150	NA	150	NA	0	0	1	NA	NA	warm
Brachyphallus_musculus_PAL	Brachyphallus musculus	PAL	T	Endo	Yes	Yes	72.5714	62.4443	184	0.860452	0.23898	1	7	0.799488	-2.23478	cool
Branchotenthes_octohamatus_AUS	Branchotenthes octohamatus	AUS	M	Ecto	No	No	14.5	NA	14.5	NA	0	0	1	NA	NA	warm
Branchotenthes_robinoverstreeti_AFR	Branchotenthes robinoverstreeti	AFR	M	Ecto	No	No	300	NA	300	NA	0	0	1	NA	NA	warm
Branchotenthes_robinoverstreeti_IND	Branchotenthes robinoverstreeti	IND	M	Ecto	No	No	8.9	NA	8.9	NA	0	0	1	NA	NA	warm
Bravocotyle_sanblasensis_NEO	Bravocotyle sanblasensis	NEO	M	Ecto	No	No	129	NA	129	NA	0	0	1	NA	NA	warm
Bravohollisia_maculatus_PAL	Bravohollisia maculatus	PAL	M	Ecto	No	No	59.3	NA	59.3	NA	0	0	1	NA	NA	cool
Bravohollisia_magna_PAL	Bravohollisia magna	PAL	M	Ecto	No	No	70	NA	70	NA	0	0	1	NA	NA	cool
Bravohollisia_parvianchoratus_PAL	Bravohollisia parvianchoratus	PAL	M	Ecto	No	No	59.3	NA	59.3	NA	0	0	1	NA	NA	cool
Bravohollisia_pomadasis_PAL	Bravohollisia pomadasis	PAL	M	Ecto	No	No	59.3	NA	59.3	NA	0	0	1	NA	NA	cool
Bravohollisia_tecta_PAL	Bravohollisia tecta	PAL	M	Ecto	No	No	59.3	NA	59.3	NA	0	0	1	NA	NA	cool
Bucephaloides_megacirrus_NEO	Bucephaloides megacirrus	NEO	T	Endo	Yes	Yes	155	NA	155	NA	0	0	1	NA	NA	warm
Bucephalopsis_pusilla_NEA	Bucephalopsis pusilla	NEA	T	Endo	Yes	Yes	6.4	NA	6.4	NA	0	0	1	NA	NA	cool
Bucephalus_anguillae_PAL	Bucephalus anguillae	PAL	T	Endo	Yes	Yes	120	NA	120	NA	0	0	1	NA	NA	cool
Bucephalus_baeri_PAL	Bucephalus baeri	PAL	T	Endo	Yes	Yes	184	NA	184	NA	0	0	1	NA	NA	cool
Bucephalus_brevitentaculatus_NEA	Bucephalus brevitentaculatus	NEA	T	Endo	Yes	Yes	7	NA	7	NA	0	0	1	NA	NA	cool
Bucephalus_cynoscion_NEA	Bucephalus cynoscion	NEA	T	Endo	Yes	Yes	130	NA	130	NA	0	0	1	NA	NA	cool
Bucephalus_elegans_NEA	Bucephalus elegans	NEA	T	Endo	Yes	Yes	117	94.7523	184	0.809849	0.203663	1	2	0.234324	-1.37343	cool
Bucephalus_gorgon_PAL	Bucephalus gorgon	PAL	T	Endo	Yes	Yes	9.025	6.79086	18.5	0.75245	0.216952	1	4	0.398125	-4.4151	cool
Bucephalus_haimeanus_PAL	Bucephalus haimeanus	PAL	T	Endo	Yes	Yes	9	NA	9	NA	0	0	1	NA	NA	cool
Bucephalus_heterotentaculatus_NA	Bucephalus heterotentaculatus	NA	T	Endo	Yes	Yes	30	NA	30	NA	0	0	1	NA	NA	NA
Bucephalus_heterotentaculatus_NEA	Bucephalus heterotentaculatus	NEA	T	Endo	Yes	Yes	184	NA	184	NA	0	0	1	NA	NA	cool
Bucephalus_introversus_NA	Bucephalus introversus	NA	T	Endo	Yes	Yes	184	NA	184	NA	0	0	1	NA	NA	NA
Bucephalus_introversus_NEA	Bucephalus introversus	NEA	T	Endo	Yes	Yes	184	NA	184	NA	0	0	1	NA	NA	cool
Bucephalus_introversus_NEO	Bucephalus introversus	NEO	T	Endo	Yes	Yes	184	NA	184	NA	0	0	1	NA	NA	warm
Bucephalus_labracis_PAL	Bucephalus labracis	PAL	T	Endo	Yes	Yes	184	0	184	0	0.233953	1	4	0.469332	-2.0532	cool
Bucephalus_longicornutus_ANT	Bucephalus longicornutus	ANT	T	Endo	Yes	Yes	40.2	43.2125	90	1.07494	0.192683	1	3	0.380696	-0.558067	cool
Bucephalus_marinus_PAL	Bucephalus marinus	PAL	T	Endo	Yes	Yes	29	25.044	70	0.863585	0.232695	1	6	0.663291	-2.95553	cool
Bucephalus_polymorphus_PAL	Bucephalus polymorphus	PAL	T	Endo	Yes	Yes	121.417	117.162	560	0.96495	0.209975	1	23	1.67002	-12.4082	cool
Bucephalus_scorpaenae_NA	Bucephalus scorpaenae	NA	T	Endo	Yes	Yes	43	NA	43	NA	0	0	1	NA	NA	NA
Bucephalus_scorpaenae_NEA	Bucephalus scorpaenae	NEA	T	Endo	Yes	Yes	43	NA	43	NA	0	0	1	NA	NA	cool
Bucephalus_varicus_AFR	Bucephalus varicus	AFR	T	Endo	Yes	Yes	130	NA	130	NA	0	0	1	NA	NA	warm
Bucephalus_varicus_NEA	Bucephalus varicus	NEA	T	Endo	Yes	Yes	167.2	37.5659	184	0.224677	0.0945509	1	5	0.214314	-12.9446	cool
Bucephalus_varicus_NEO	Bucephalus varicus	NEO	T	Endo	Yes	Yes	107.1	68.4307	184	0.638943	0.226453	1	10	0.918578	-7.03023	warm
Bucephalus_varicus_PAL	Bucephalus varicus	PAL	T	Endo	Yes	Yes	91.3333	84.0555	184	0.920316	0.248421	1	3	0.368082	-1.06164	cool
Bunodera_eucaliae_NEA	Bunodera eucaliae	NEA	T	Endo	Yes	Yes	10.675	2.44046	14	0.228614	0.218409	1	4	0.444011	-2.75485	cool
Bunodera_inconstans_NEA	Bunodera inconstans	NEA	T	Endo	Yes	Yes	8.7	NA	8.7	NA	0	0	1	NA	NA	cool
Bunodera_luciopercae_NEA	Bunodera luciopercae	NEA	T	Endo	Yes	Yes	116.982	81.4528	274	0.696283	0.233099	1	17	1.65732	-6.0404	cool
Bunodera_luciopercae_PAL	Bunodera luciopercae	PAL	T	Endo	Yes	Yes	92.4071	73.7347	200	0.797933	0.246253	1	28	2.43176	-9.22577	cool
Bunodera_mediovitellata_NEA	Bunodera mediovitellata	NEA	T	Endo	Yes	Yes	11	NA	11	NA	0	0	1	NA	NA	cool
Bunodera_nodulosa_NEA	Bunodera nodulosa	NEA	T	Endo	Yes	Yes	20	NA	20	NA	0	0	1	NA	NA	cool
Bunodera_nodulosa_PAL	Bunodera nodulosa	PAL	T	Endo	Yes	Yes	18.8	11.8457	30	0.630089	0.213923	1	3	0.323215	-2.79702	cool
Bunodera_sacculata_NEA	Bunodera sacculata	NEA	T	Endo	Yes	Yes	100.814	75.3835	184	0.747746	0.230537	1	7	0.784026	-2.88024	cool
Bunoderina_eucaliae_NA	Bunoderina eucaliae	NA	T	Endo	Yes	Yes	8.7	NA	8.7	NA	0	0	1	NA	NA	NA
Bunoderina_eucaliae_NEA	Bunoderina eucaliae	NEA	T	Endo	Yes	Yes	9.85	1.62635	11	0.165111	0.203445	1	2	0.196621	-2.98683	cool
Burnellus_trichofurcatus_AUS	Burnellus trichofurcatus	AUS	T	Endo	Yes	Yes	65.6667	22.053	90	0.335832	0.175142	1	3	0.280238	-4.51066	warm
Bychowskicotyle_plecthorhynchi_NEA	Bychowskicotyle plecthorhynchi	NEA	M	Ecto	No	No	184	NA	184	NA	0	0	1	NA	NA	cool
Bychowskyella_asiatica_IND	Bychowskyella asiatica	IND	M	Ecto	No	No	30	NA	30	NA	0	0	1	NA	NA	warm
Bychowskyella_austrofujianensis_PAL	Bychowskyella austrofujianensis	PAL	M	Ecto	No	No	184	NA	184	NA	0	0	1	NA	NA	cool
Bychowskyella_baueri_IND	Bychowskyella baueri	IND	M	Ecto	No	No	11	NA	11	NA	0	0	1	NA	NA	warm
Bychowskyella_baueri_PAL	Bychowskyella baueri	PAL	M	Ecto	No	No	42	NA	42	NA	0	0	1	NA	NA	cool
Bychowskyella_cauveryi_IND	Bychowskyella cauveryi	IND	M	Ecto	No	No	183	NA	183	NA	0	0	1	NA	NA	warm
Bychowskyella_chauhani_IND	Bychowskyella chauhani	IND	M	Ecto	No	No	240	NA	240	NA	0	0	1	NA	NA	warm
Bychowskyella_gharui_IND	Bychowskyella gharui	IND	M	Ecto	No	No	122.45	87.0448	184	0.71086	0.0468726	1	2	0.0468726	-9.64754	warm
Bychowskyella_glyptothoraci_PAL	Bychowskyella glyptothoraci	PAL	M	Ecto	No	No	184	NA	184	NA	0	0	1	NA	NA	cool
Bychowskyella_gomtia_IND	Bychowskyella gomtia	IND	M	Ecto	No	No	184	NA	184	NA	0	0	1	NA	NA	warm
Bychowskyella_gussevi_IND	Bychowskyella gussevi	IND	M	Ecto	No	No	122.45	87.0448	184	0.71086	0.0468726	1	2	0.0468726	-9.64754	warm
Bychowskyella_indica_IND	Bychowskyella indica	IND	M	Ecto	No	No	122.45	87.0448	184	0.71086	0.0468726	1	2	0.0468726	-9.64754	warm
Bychowskyella_jaini_IND	Bychowskyella jaini	IND	M	Ecto	No	No	60.9	NA	60.9	NA	0	0	1	NA	NA	warm
Bychowskyella_lucknowensis_IND	Bychowskyella lucknowensis	IND	M	Ecto	No	No	184	NA	184	NA	0	0	1	NA	NA	warm
Bychowskyella_meridionalis_PAL	Bychowskyella meridionalis	PAL	M	Ecto	No	No	184	NA	184	NA	0	0	1	NA	NA	cool
Bychowskyella_pricei_IND	Bychowskyella pricei	IND	M	Ecto	No	No	60.9	NA	60.9	NA	0	0	1	NA	NA	warm
Bychowskyella_pseudobagri_NA	Bychowskyella pseudobagri	NA	M	Ecto	No	No	1	NA	1	NA	0	0	1	NA	NA	NA
Bychowskyella_pseudobagri_PAL	Bychowskyella pseudobagri	PAL	M	Ecto	No	No	147.4	81.8401	184	0.555224	0.207525	1	5	0.457245	-5.76949	cool
Bychowskyella_raipurensis_IND	Bychowskyella raipurensis	IND	M	Ecto	No	No	184	NA	184	NA	0	0	1	NA	NA	warm
Bychowskyella_singhi_IND	Bychowskyella singhi	IND	M	Ecto	No	No	240	NA	240	NA	0	0	1	NA	NA	warm
Bychowskyella_sisoris_PAL	Bychowskyella sisoris	PAL	M	Ecto	No	No	8.5	NA	8.5	NA	0	0	1	NA	NA	cool
Bychowskyella_tchangi_IND	Bychowskyella tchangi	IND	M	Ecto	No	No	152	45.2548	184	0.297729	0.115394	1	2	0.113821	-6.49036	warm
Bychowskyella_teysmanni_PAL	Bychowskyella teysmanni	PAL	M	Ecto	No	No	22	NA	22	NA	0	0	1	NA	NA	cool
Bychowskyella_tripathii_IND	Bychowskyella tripathii	IND	M	Ecto	No	No	240	NA	240	NA	0	0	1	NA	NA	warm
Bychowskyella_vacha_IND	Bychowskyella vacha	IND	M	Ecto	No	No	184	NA	184	NA	0	0	1	NA	NA	warm
Bychowskyella_wallagonia_IND	Bychowskyella wallagonia	IND	M	Ecto	No	No	240	NA	240	NA	0	0	1	NA	NA	warm
Bychowskymonogenea_sogandaresi_NEA	Bychowskymonogenea sogandaresi	NEA	M	Ecto	No	No	184	NA	184	NA	0	0	1	NA	NA	cool
Bychowskymonogenea_sogandaresi_NEO	Bychowskymonogenea sogandaresi	NEO	M	Ecto	No	No	184	NA	184	NA	0	0	1	NA	NA	warm
Caballeria_pedunculata_PAL	Caballeria pedunculata	PAL	M	Ecto	No	No	70	NA	70	NA	0	0	1	NA	NA	cool
Caballeria_robusta_PAL	Caballeria robusta	PAL	M	Ecto	No	No	59.3	NA	59.3	NA	0	0	1	NA	NA	cool
Caballerocotyla_abidjani_NA	Caballerocotyla abidjani	NA	M	Ecto	No	No	239	NA	239	NA	0	0	1	NA	NA	NA
Caballerocotyla_abidjani_NEO	Caballerocotyla abidjani	NEO	M	Ecto	No	No	239	NA	239	NA	0	0	1	NA	NA	warm
Caballerocotyla_abidjani_PAL	Caballerocotyla abidjani	PAL	M	Ecto	No	No	239	NA	239	NA	0	0	1	NA	NA	cool
Caballerocotyla_australis_NEO	Caballerocotyla australis	NEO	M	Ecto	No	No	184	NA	184	NA	0	0	1	NA	NA	warm
Caballerocotyla_biparasitica_AUS	Caballerocotyla biparasitica	AUS	M	Ecto	No	No	244.5	7.77817	250	0.0318126	0.0046243	1	2	0.00995093	-10.8575	warm
Caballerocotyla_biparasitica_NA	Caballerocotyla biparasitica	NA	M	Ecto	No	No	244.5	7.77817	250	0.0318126	0.0046243	1	2	0.00995093	-10.8575	NA
Caballerocotyla_biparasitica_PAL	Caballerocotyla biparasitica	PAL	M	Ecto	No	No	244.5	7.77817	250	0.0318126	0.0046243	1	2	0.00995093	-10.8575	cool
Caballerocotyla_caballeroi_NEA	Caballerocotyla caballeroi	NEA	M	Ecto	No	No	217	46.669	250	0.215065	0.135068	1	2	0.131345	-5.74051	cool
Caballerocotyla_chilensis_NEA	Caballerocotyla chilensis	NEA	M	Ecto	No	No	184	NA	184	NA	0	0	1	NA	NA	cool
Caballerocotyla_gouri_NEA	Caballerocotyla gouri	NEA	M	Ecto	No	No	184	NA	184	NA	0	0	1	NA	NA	cool
Caballerocotyla_katsuwoni_NEA	Caballerocotyla katsuwoni	NEA	M	Ecto	No	No	184	NA	184	NA	0	0	1	NA	NA	cool
Caballerocotyla_klawei_AUS	Caballerocotyla klawei	AUS	M	Ecto	No	No	12	NA	12	NA	0	0	1	NA	NA	warm
Caballerocotyla_klawei_NEO	Caballerocotyla klawei	NEO	M	Ecto	No	No	239	NA	239	NA	0	0	1	NA	NA	warm
Caballerocotyla_klawei_PAL	Caballerocotyla klawei	PAL	M	Ecto	No	No	239	NA	239	NA	0	0	1	NA	NA	cool
Caballerocotyla_magronum_PAL	Caballerocotyla magronum	PAL	M	Ecto	No	No	15	NA	15	NA	0	0	1	NA	NA	cool
Caballerocotyla_manteri_NEA	Caballerocotyla manteri	NEA	M	Ecto	No	No	217	46.669	250	0.215065	0.137155	1	2	0.131345	-6.01074	cool
Caballerocotyla_manteri_NEO	Caballerocotyla manteri	NEO	M	Ecto	No	No	217	46.669	250	0.215065	0.137155	1	2	0.131345	-6.01074	warm
Caballerocotyla_marielenae_AUS	Caballerocotyla marielenae	AUS	M	Ecto	No	No	315	NA	315	NA	0	0	1	NA	NA	warm
Caballerocotyla_marielenae_NEA	Caballerocotyla marielenae	NEA	M	Ecto	No	No	315	NA	315	NA	0	0	1	NA	NA	cool
Caballerocotyla_marielenae_NEO	Caballerocotyla marielenae	NEO	M	Ecto	No	No	348	NA	348	NA	0	0	1	NA	NA	warm
Caballerocotyla_megacotyle_NEA	Caballerocotyla megacotyle	NEA	M	Ecto	No	No	315	NA	315	NA	0	0	1	NA	NA	cool
Caballerocotyla_paucispinosoa_NEA	Caballerocotyla paucispinosoa	NEA	M	Ecto	No	No	300	NA	300	NA	0	0	1	NA	NA	cool
Caballerocotyla_pelamydis_PAL	Caballerocotyla pelamydis	PAL	M	Ecto	No	No	184	NA	184	NA	0	0	1	NA	NA	cool
Caballerocotyla_philippina_NEA	Caballerocotyla philippina	NEA	M	Ecto	No	No	184	0	184	0	0.105674	1	2	0.121924	-5.97227	cool
Caballerocotyla_pseudomagronum_NA	Caballerocotyla pseudomagronum	NA	M	Ecto	No	No	250	NA	250	NA	0	0	1	NA	NA	NA
Caballerocotyla_pseudomagronum_NEO	Caballerocotyla pseudomagronum	NEO	M	Ecto	No	No	250	NA	250	NA	0	0	1	NA	NA	warm
Caballerocotyla_pseudomagronum_PAL	Caballerocotyla pseudomagronum	PAL	M	Ecto	No	No	250	NA	250	NA	0	0	1	NA	NA	cool
Caballerocotyla_verrucosa_AFR	Caballerocotyla verrucosa	AFR	M	Ecto	No	No	250	NA	250	NA	0	0	1	NA	NA	warm
Caballerocotyla_verrucosa_IND	Caballerocotyla verrucosa	IND	M	Ecto	No	No	250	NA	250	NA	0	0	1	NA	NA	warm
Caballerocotyla_verrucosa_NA	Caballerocotyla verrucosa	NA	M	Ecto	No	No	244.5	7.77817	250	0.0318126	0.0046243	1	2	0.00995093	-10.8575	NA
Caballerocotyla_verrucosa_NEA	Caballerocotyla verrucosa	NEA	M	Ecto	No	No	239	NA	239	NA	0	0	1	NA	NA	cool
Caballerocotyla_verrucosa_PAL	Caballerocotyla verrucosa	PAL	M	Ecto	No	No	244.5	7.77817	250	0.0318126	0.0046243	1	2	0.00995093	-10.8575	cool
Caballerorhynchus_lamothei_NEA	Caballerorhynchus lamothei	NEA	A	Endo	Yes	Yes	71.125	58.9805	184	0.829251	0.246638	1	8	0.88196	-3.12803	cool
Caballerorhynchus_lamothei_NEO	Caballerorhynchus lamothei	NEO	A	Endo	Yes	Yes	55.8167	63.5777	184	1.13904	0.253255	1	6	0.652224	-3.553	warm
Cacatuocotyle_paranaensis_NEO	Cacatuocotyle paranaensis	NEO	M	Ecto	No	No	5.75	2.33345	7.4	0.405818	0.0822264	1	2	0.0822264	-7.53861	warm
Cadenatella_americana_NEA	Cadenatella americana	NEA	T	Endo	NA	Yes	90	NA	90	NA	0	0	1	NA	NA	cool
Cadenatella_americana_NEO	Cadenatella americana	NEO	T	Endo	NA	Yes	90	NA	90	NA	0	0	1	NA	NA	warm
Cadenatella_cadenati_NEO	Cadenatella cadenati	NEO	T	Endo	NA	Yes	76	NA	76	NA	0	0	1	NA	NA	warm
Cadenatella_dollfusi_IND	Cadenatella dollfusi	IND	T	Endo	NA	Yes	50	NA	50	NA	0	0	1	NA	NA	warm
Cadenatella_floridae_NEA	Cadenatella floridae	NEA	T	Endo	NA	Yes	76	NA	76	NA	0	0	1	NA	NA	cool
Cadenatella_floridae_NEO	Cadenatella floridae	NEO	T	Endo	NA	Yes	76	NA	76	NA	0	0	1	NA	NA	warm
Cadenatella_isuzumi_AUS	Cadenatella isuzumi	AUS	T	Endo	NA	Yes	66.6667	15.2753	80	0.229129	0.0312754	1	3	0.0469428	-14.2586	warm
Cadenatella_isuzumi_PAL	Cadenatella isuzumi	PAL	T	Endo	NA	Yes	50	NA	50	NA	0	0	1	NA	NA	cool
Cadenatella_kyphosi_NEO	Cadenatella kyphosi	NEO	T	Endo	NA	Yes	76	NA	76	NA	0	0	1	NA	NA	warm
Cadenatella_pacifica_AUS	Cadenatella pacifica	AUS	T	Endo	NA	Yes	60	14.1421	70	0.235702	0.0251248	1	2	0.0251843	-10.4788	warm
Cadenatella_pacifica_PAL	Cadenatella pacifica	PAL	T	Endo	NA	Yes	50	NA	50	NA	0	0	1	NA	NA	cool
Cadenia_polytestis_PAL	Cadenia polytestis	PAL	M	Ecto	No	No	340	NA	340	NA	0	0	1	NA	NA	cool
Caecincola_latostoma_NEA	Caecincola latostoma	NEA	T	Endo	Yes	Yes	184	0	184	0	0.0909878	1	2	0.0889769	-7.03251	cool
Cainocreadium_epinepheli_PAL	Cainocreadium epinepheli	PAL	T	Endo	Yes	Yes	143	85.2467	200	0.596131	0.215167	1	3	0.344467	-2.1791	cool
Cainocreadium_longisaccum_NA	Cainocreadium longisaccum	NA	T	Endo	Yes	Yes	68.5	10.6066	76	0.154841	0.160091	1	2	0.147679	-5.1583	NA
Cainocreadium_longisaccum_NEO	Cainocreadium longisaccum	NEO	T	Endo	Yes	Yes	76	NA	76	NA	0	0	1	NA	NA	warm
Cainocreadium_oscitans_NEA	Cainocreadium oscitans	NEA	T	Endo	Yes	Yes	49.5	4.94975	53	0.0999949	0.0846436	1	2	0.0846436	-7.36086	cool
Cainocreadium_prolatili_NEO	Cainocreadium prolatili	NEO	T	Endo	Yes	Yes	17.9	NA	17.9	NA	0	0	1	NA	NA	warm
Calceostoma_calceostoma_PAL	Calceostoma calceostoma	PAL	M	Ecto	No	No	230	NA	230	NA	0	0	1	NA	NA	cool
Calceostoma_herculanea_AFR	Calceostoma herculanea	AFR	M	Ecto	No	No	80	NA	80	NA	0	0	1	NA	NA	warm
Calceostoma_herculanea_PAL	Calceostoma herculanea	PAL	M	Ecto	No	No	80	NA	80	NA	0	0	1	NA	NA	cool
Calceostomella_inermis_PAL	Calceostomella inermis	PAL	M	Ecto	No	No	124.333	91.5223	230	0.736104	0.129802	1	3	0.181557	-8.81188	cool
Calicobenedenia_polyprioni_NEA	Calicobenedenia polyprioni	NEA	M	Ecto	No	No	117.5	130.815	210	1.11332	0.229739	1	2	0.284964	0.88258	cool
Calicobenedenia_polyprioni_PAL	Calicobenedenia polyprioni	PAL	M	Ecto	No	No	117.5	130.815	210	1.11332	0.229739	1	2	0.284964	0.88258	cool
Calicotyle_affinis_PAL	Calicotyle affinis	PAL	M	Ecto	No	No	120	NA	120	NA	0	0	1	NA	NA	cool
Calicotyle_asterii_NEO	Calicotyle asterii	NEO	M	Ecto	No	No	101	12.7279	110	0.126019	0.0913788	1	2	0.0806921	-8.08797	warm
Calicotyle_australis_AUS	Calicotyle australis	AUS	M	Ecto	No	No	120.625	109.497	270	0.907746	0.266136	1	4	0.557607	1.28607	warm
Calicotyle_australis_PAL	Calicotyle australis	PAL	M	Ecto	No	No	270	NA	270	NA	0	0	1	NA	NA	cool
Calicotyle_californiensis_NEO	Calicotyle californiensis	NEO	M	Ecto	No	No	116	NA	116	NA	0	0	1	NA	NA	warm
Calicotyle_kroyeri_NEA	Calicotyle kroyeri	NEA	M	Ecto	No	No	90	83.1625	184	0.924028	0.223432	1	3	0.323204	-2.90389	cool
Calicotyle_kroyeri_NEO	Calicotyle kroyeri	NEO	M	Ecto	No	No	50	14.1421	60	0.282843	0.226455	1	2	0.225432	-1.65079	warm
Calicotyle_kroyeri_PAL	Calicotyle kroyeri	PAL	M	Ecto	No	No	139.5	82.5996	285	0.592112	0.12933	1	6	0.320395	-12.7379	cool
Calicotyle_macrocotyle_ANT	Calicotyle macrocotyle	ANT	M	Ecto	No	No	184	NA	184	NA	0	0	1	NA	NA	cool
Calicotyle_macrocotyle_NEO	Calicotyle macrocotyle	NEO	M	Ecto	No	No	184	NA	184	NA	0	0	1	NA	NA	warm
Calicotyle_palombi_PAL	Calicotyle palombi	PAL	M	Ecto	No	No	140	NA	140	NA	0	0	1	NA	NA	cool
Calicotyle_quequeni_NEO	Calicotyle quequeni	NEO	M	Ecto	No	No	132	NA	132	NA	0	0	1	NA	NA	warm
Calicotyle_similis_NEO	Calicotyle similis	NEO	M	Ecto	No	No	74	NA	74	NA	0	0	1	NA	NA	warm
Calicotyle_sjegi_ANT	Calicotyle sjegi	ANT	M	Ecto	No	No	184	NA	184	NA	0	0	1	NA	NA	cool
Calicotyle_sjegi_NEO	Calicotyle sjegi	NEO	M	Ecto	No	No	184	NA	184	NA	0	0	1	NA	NA	warm
Calicotyle_stossichi_AFR	Calicotyle stossichi	AFR	M	Ecto	No	No	140	14.1421	150	0.101015	0.0665105	1	2	0.0806921	-8.47168	warm
Calicotyle_stossichi_NEO	Calicotyle stossichi	NEO	M	Ecto	No	No	110	NA	110	NA	0	0	1	NA	NA	warm
Calicotyle_stossichi_PAL	Calicotyle stossichi	PAL	M	Ecto	No	No	140	NA	140	NA	0	0	1	NA	NA	cool
Calicotyle_urobati_NEA	Calicotyle urobati	NEA	M	Ecto	No	No	15.3	NA	15.3	NA	0	0	1	NA	NA	cool
Calicotyle_urobati_NEO	Calicotyle urobati	NEO	M	Ecto	No	No	184	NA	184	NA	0	0	1	NA	NA	warm
Calicotyle_urolophi_AUS	Calicotyle urolophi	AUS	M	Ecto	No	No	49	35.6791	80	0.728145	0.250847	1	3	0.382588	-0.473017	warm
Calicotyle_urolophi_PAL	Calicotyle urolophi	PAL	M	Ecto	No	No	68.5	16.2635	80	0.237423	0.186902	1	2	0.175342	-4.00105	cool
Calicotyle_vicina_PAL	Calicotyle vicina	PAL	M	Ecto	No	No	100	NA	100	NA	0	0	1	NA	NA	cool
Caligus_acanthopagri_AFR	Caligus acanthopagri	AFR	CR	Ecto	No	No	40	NA	40	NA	0	0	1	NA	NA	warm
Caligus_acanthopagri_IND	Caligus acanthopagri	IND	CR	Ecto	No	No	130.333	89.5116	184	0.68679	0.254861	1	3	0.384994	-0.394791	warm
Caligus_acanthopagri_NA	Caligus acanthopagri	NA	CR	Ecto	No	No	117	94.7523	184	0.809849	0.261739	1	3	0.346073	-1.98709	NA
Caligus_acanthopagri_NEO	Caligus acanthopagri	NEO	CR	Ecto	No	No	184	NA	184	NA	0	0	1	NA	NA	warm
Caligus_acanthopagri_PAL	Caligus acanthopagri	PAL	CR	Ecto	No	No	137	66.468	184	0.485168	0.111433	1	2	0.116103	-6.73257	cool
Caligus_aesopus_AUS	Caligus aesopus	AUS	CR	Ecto	No	No	57	NA	57	NA	0	0	1	NA	NA	warm
Caligus_aesopus_NA	Caligus aesopus	NA	CR	Ecto	No	No	220	42.4264	250	0.192847	0.180261	1	3	0.262958	-5.39133	NA
Caligus_aesopus_NEA	Caligus aesopus	NEA	CR	Ecto	No	No	160	NA	160	NA	0	0	1	NA	NA	cool
Caligus_aesopus_NEO	Caligus aesopus	NEO	CR	Ecto	No	No	184	NA	184	NA	0	0	1	NA	NA	warm
Caligus_aesopus_PAL	Caligus aesopus	PAL	CR	Ecto	No	No	250	NA	250	NA	0	0	1	NA	NA	cool
Caligus_amblygenitalis_NA	Caligus amblygenitalis	NA	CR	Ecto	No	No	167	94.7523	234	0.567379	0.178887	1	3	0.294062	-4.00379	NA
Caligus_amblygenitalis_PAL	Caligus amblygenitalis	PAL	CR	Ecto	No	No	176.667	127.017	250	0.718964	0.241347	1	3	0.38113	-0.591164	cool
Caligus_apodus_NA	Caligus apodus	NA	CR	Ecto	No	No	184	NA	184	NA	0.223577	1	3	0.368899	-1.00784	NA
Caligus_apodus_NEA	Caligus apodus	NEA	CR	Ecto	No	No	25	NA	25	NA	0	0	1	NA	NA	cool
Caligus_apodus_NEO	Caligus apodus	NEO	CR	Ecto	No	No	193	NA	193	NA	0	0	1	NA	NA	warm
Caligus_apodus_PAL	Caligus apodus	PAL	CR	Ecto	No	No	88.25	65.025	184	0.736827	0.187163	1	4	0.36923	-5.39565	cool
Caligus_arii_AFR	Caligus arii	AFR	CR	Ecto	No	No	62	NA	62	NA	0	0	1	NA	NA	warm
Caligus_arii_IND	Caligus arii	IND	CR	Ecto	No	No	45	NA	45	NA	0	0	1	NA	NA	warm
Caligus_arii_NA	Caligus arii	NA	CR	Ecto	No	No	190	62.2254	234	0.327502	0.254104	1	3	0.392527	-0.0225077	NA
Caligus_asperimanus_NA	Caligus asperimanus	NA	CR	Ecto	No	No	73.7333	17.9168	94	0.242995	0.0937672	1	3	0.145574	-10.6592	NA
Caligus_asperimanus_NEA	Caligus asperimanus	NEA	CR	Ecto	No	No	61	NA	61	NA	0	0	1	NA	NA	cool
Caligus_asperimanus_NEO	Caligus asperimanus	NEO	CR	Ecto	No	No	77.25	40.2275	128	0.520744	0.143833	1	4	0.298935	-8.11687	warm
Caligus_asymmetricus_AUS	Caligus asymmetricus	AUS	CR	Ecto	No	No	114	65.0231	180	0.570378	0.151808	1	3	0.247406	-6.00104	warm
Caligus_asymmetricus_IND	Caligus asymmetricus	IND	CR	Ecto	No	No	184	NA	184	NA	0	0	1	NA	NA	warm
Caligus_asymmetricus_NA	Caligus asymmetricus	NA	CR	Ecto	No	No	174.667	70.4651	240	0.403426	0.149909	1	5	0.349479	-9.53886	NA
Caligus_asymmetricus_PAL	Caligus asymmetricus	PAL	CR	Ecto	No	No	45	NA	45	NA	0	0	1	NA	NA	cool
Caligus_balistae_NA	Caligus balistae	NA	CR	Ecto	No	No	92.1667	81.7104	184	0.88655	0.241942	1	4	0.493304	-0.948924	NA
Caligus_balistae_NEA	Caligus balistae	NEA	CR	Ecto	No	No	88.125	82.6986	210	0.938424	0.233985	1	4	0.434367	-2.87477	cool
Caligus_balistae_NEO	Caligus balistae	NEO	CR	Ecto	No	No	46.5	19.0919	60	0.410578	0.230123	1	2	0.246432	-0.66513	warm
Caligus_bennetti_NA	Caligus bennetti	NA	CR	Ecto	No	No	76	NA	76	NA	0	0	1	NA	NA	NA
Caligus_bennetti_NEO	Caligus bennetti	NEO	CR	Ecto	No	No	60	NA	60	NA	0	0	1	NA	NA	warm
Caligus_bonito_AUS	Caligus bonito	AUS	CR	Ecto	No	No	172.333	79.7768	248	0.462921	0.172937	1	3	0.300538	-3.87728	warm
Caligus_bonito_IND	Caligus bonito	IND	CR	Ecto	No	No	184	0	184	0	0.0911758	1	3	0.123468	-11.1837	warm
Caligus_bonito_NA	Caligus bonito	NA	CR	Ecto	No	No	147.2	50.707	184	0.344477	0.167061	1	9	0.641743	-11.2129	NA
Caligus_bonito_NEA	Caligus bonito	NEA	CR	Ecto	No	No	137	66.468	184	0.485168	0.215805	1	2	0.250953	-0.438861	cool
Caligus_bonito_NEO	Caligus bonito	NEO	CR	Ecto	No	No	115.6	61.4109	184	0.531236	0.232257	1	5	0.546513	-3.0838	warm
Caligus_bonito_PAL	Caligus bonito	PAL	CR	Ecto	No	No	458	NA	458	NA	0	0	1	NA	NA	cool
Caligus_brevis_NA	Caligus brevis	NA	CR	Ecto	No	No	NA	NA	NA	NA	0.195472	1	9	0.93718	-4.51918	NA
Caligus_brevis_NEA	Caligus brevis	NEA	CR	Ecto	No	No	184	NA	184	NA	0	0	1	NA	NA	cool
Caligus_chelifer_NA	Caligus chelifer	NA	CR	Ecto	No	No	246.333	202.781	455	0.8232	0.253295	1	4	0.509935	-0.370287	NA
Caligus_chelifer_NEA	Caligus chelifer	NEA	CR	Ecto	No	No	30	NA	30	NA	0	0	1	NA	NA	cool
Caligus_chiastos_AUS	Caligus chiastos	AUS	CR	Ecto	No	No	184	NA	184	NA	0	0	1	NA	NA	warm
Caligus_chiastos_NA	Caligus chiastos	NA	CR	Ecto	No	No	90	NA	90	NA	0.258112	1	2	0.248274	-0.515134	NA
Caligus_chiastos_NEA	Caligus chiastos	NEA	CR	Ecto	No	No	184	NA	184	NA	0	0	1	NA	NA	cool
Caligus_chiastos_PAL	Caligus chiastos	PAL	CR	Ecto	No	No	107	108.894	184	1.01771	0.241017	1	2	0.233957	-1.36372	cool
Caligus_chorinemi_NA	Caligus chorinemi	NA	CR	Ecto	No	No	NA	NA	NA	NA	0.118222	1	4	0.225529	-10.6575	NA
Caligus_chorinemi_NEA	Caligus chorinemi	NEA	CR	Ecto	No	No	100	NA	100	NA	0	0	1	NA	NA	cool
Caligus_clemensi_AUS	Caligus clemensi	AUS	CR	Ecto	No	No	111	65.3376	184	0.588627	0.243605	1	3	0.384871	-0.385196	warm
Caligus_clemensi_NA	Caligus clemensi	NA	CR	Ecto	No	No	97.3333	86.5005	184	0.888704	0.260884	1	5	0.682791	1.1792	NA
Caligus_clemensi_NEA	Caligus clemensi	NEA	CR	Ecto	No	No	84	NA	84	NA	0	0	1	NA	NA	cool
Caligus_clemensi_NEO	Caligus clemensi	NEO	CR	Ecto	No	No	184	NA	184	NA	0	0	1	NA	NA	warm
Caligus_clemensi_PAL	Caligus clemensi	PAL	CR	Ecto	No	No	110	14.1421	120	0.128565	0.141985	1	2	0.123161	-6.11664	cool
Caligus_constrictus_NA	Caligus constrictus	NA	CR	Ecto	No	No	180	NA	180	NA	0.190435	1	3	0.274074	-4.94498	NA
Caligus_constrictus_PAL	Caligus constrictus	PAL	CR	Ecto	No	No	165	NA	165	NA	0	0	1	NA	NA	cool
Caligus_cookeoli_NA	Caligus cookeoli	NA	CR	Ecto	No	No	68	NA	68	NA	0.217046	1	2	0.251746	-0.458975	NA
Caligus_cordyla_NA	Caligus cordyla	NA	CR	Ecto	No	No	184	NA	184	NA	0.147395	1	2	0.157959	-4.63633	NA
Caligus_cordyla_NEA	Caligus cordyla	NEA	CR	Ecto	No	No	184	NA	184	NA	0	0	1	NA	NA	cool
Caligus_coryphaenae_IND	Caligus coryphaenae	IND	CR	Ecto	No	No	184	0	184	0	0.237018	1	2	0.245137	-0.892149	warm
Caligus_coryphaenae_NA	Caligus coryphaenae	NA	CR	Ecto	No	No	218.286	117.02	455	0.536084	0.165711	1	10	0.660101	-12.028	NA
Caligus_coryphaenae_NEA	Caligus coryphaenae	NEA	CR	Ecto	No	No	170	56.5685	210	0.332756	0.277444	1	2	0.282825	0.791773	cool
Caligus_coryphaenae_PAL	Caligus coryphaenae	PAL	CR	Ecto	No	No	354	147.078	458	0.415475	0.143234	1	2	0.131345	-5.76043	cool
Caligus_elongatus_AFR	Caligus elongatus	AFR	CR	Ecto	No	No	140	NA	140	NA	0	0	1	NA	NA	warm
Caligus_elongatus_NA	Caligus elongatus	NA	CR	Ecto	No	No	125.947	72.032	285	0.571921	0.260359	1	29	2.90032	-5.29053	NA
Caligus_elongatus_NEA	Caligus elongatus	NEA	CR	Ecto	No	No	167.012	133.337	470	0.798368	0.25011	1	8	0.979837	-0.759101	cool
Caligus_elongatus_NEO	Caligus elongatus	NEO	CR	Ecto	No	No	231.333	150.683	400	0.651367	0.273588	1	3	0.422563	1.16489	warm
Caligus_elongatus_PAL	Caligus elongatus	PAL	CR	Ecto	No	No	88.8125	66.2543	200	0.746002	0.252859	1	16	1.54995	-5.88047	cool
Caligus_epidemicus_AUS	Caligus epidemicus	AUS	CR	Ecto	No	No	73.6667	95.9288	184	1.3022	0.210008	1	3	0.346073	-1.97663	warm
Caligus_epidemicus_IND	Caligus epidemicus	IND	CR	Ecto	No	No	189.6	9.63328	200	0.0508084	0.26881	1	5	0.653987	0.249594	warm
Caligus_epidemicus_NA	Caligus epidemicus	NA	CR	Ecto	No	No	128	69.6563	184	0.54419	0.237462	1	13	1.22886	-6.54897	NA
Caligus_epidemicus_NEA	Caligus epidemicus	NEA	CR	Ecto	No	No	184	NA	184	NA	0	0	1	NA	NA	cool
Caligus_epidemicus_NEO	Caligus epidemicus	NEO	CR	Ecto	No	No	114	98.9949	184	0.868377	0.0422014	1	2	0.041612	-9.49625	warm
Caligus_epidemicus_PAL	Caligus epidemicus	PAL	CR	Ecto	No	No	133.333	102.144	250	0.766078	0.263702	1	3	0.373522	-0.778459	cool
Caligus_epinepheli_AFR	Caligus epinepheli	AFR	CR	Ecto	No	No	40	NA	40	NA	0	0	1	NA	NA	warm
Caligus_epinepheli_AUS	Caligus epinepheli	AUS	CR	Ecto	No	No	184	NA	184	NA	0	0	1	NA	NA	warm
Caligus_epinepheli_IND	Caligus epinepheli	IND	CR	Ecto	No	No	70	NA	70	NA	0	0	1	NA	NA	warm
Caligus_epinepheli_NA	Caligus epinepheli	NA	CR	Ecto	No	No	101.333	72.2865	184	0.713353	0.216725	1	12	1.14194	-6.73313	NA
Caligus_epinepheli_PAL	Caligus epinepheli	PAL	CR	Ecto	No	No	51.6667	34.0343	90	0.658728	0.232307	1	3	0.338749	-2.22863	cool
Caligus_flexispina_AUS	Caligus flexispina	AUS	CR	Ecto	No	No	53.5	37.4767	80	0.700498	0.274991	1	2	0.307853	2.0309	warm
Caligus_flexispina_NA	Caligus flexispina	NA	CR	Ecto	No	No	184	0	184	0	0.255205	1	3	0.404518	0.463543	NA
Caligus_flexispina_NEA	Caligus flexispina	NEA	CR	Ecto	No	No	90	NA	90	NA	0	0	1	NA	NA	cool
Caligus_flexispina_NEO	Caligus flexispina	NEO	CR	Ecto	No	No	84.625	75.4402	184	0.891465	0.253764	1	4	0.504284	-0.559669	warm
Caligus_flexispina_PAL	Caligus flexispina	PAL	CR	Ecto	No	No	140	28.2843	160	0.202031	0.262731	1	2	0.26261	0.00694326	cool
Caligus_fortis_NA	Caligus fortis	NA	CR	Ecto	No	No	NA	NA	NA	NA	0	0	1	NA	NA	NA
Caligus_fortis_NEA	Caligus fortis	NEA	CR	Ecto	No	No	184	NA	184	NA	0	0	1	NA	NA	cool
Caligus_fugu_AUS	Caligus fugu	AUS	CR	Ecto	No	No	122	NA	122	NA	0	0	1	NA	NA	warm
Caligus_fugu_NA	Caligus fugu	NA	CR	Ecto	No	No	103.5	113.844	184	1.09994	0.194302	1	5	0.350168	-9.81661	NA
Caligus_fugu_NEA	Caligus fugu	NEA	CR	Ecto	No	No	184	NA	184	NA	0	0	1	NA	NA	cool
Caligus_fugu_PAL	Caligus fugu	PAL	CR	Ecto	No	No	125.8	53.3029	184	0.423712	0.224988	1	5	0.452143	-5.87928	cool
Caligus_haemulonis_AUS	Caligus haemulonis	AUS	CR	Ecto	No	No	71	NA	71	NA	0	0	1	NA	NA	warm
Caligus_haemulonis_IND	Caligus haemulonis	IND	CR	Ecto	No	No	200	NA	200	NA	0	0	1	NA	NA	warm
Caligus_haemulonis_NA	Caligus haemulonis	NA	CR	Ecto	No	No	111.933	74.0742	184	0.661771	0.228802	1	7	0.798968	-2.41557	NA
Caligus_haemulonis_NEA	Caligus haemulonis	NEA	CR	Ecto	No	No	45.8	11.5845	60	0.252936	0.225674	1	5	0.518937	-3.9109	cool
Caligus_haemulonis_NEO	Caligus haemulonis	NEO	CR	Ecto	No	No	64.2	50.9745	184	0.793995	0.229389	1	10	0.968568	-6.05613	warm
Caligus_haemulonis_PAL	Caligus haemulonis	PAL	CR	Ecto	No	No	91	NA	91	NA	0	0	1	NA	NA	cool
Caligus_hoplognathi_PAL	Caligus hoplognathi	PAL	CR	Ecto	No	No	184	NA	184	NA	0	0	1	NA	NA	cool
Caligus_infestans_NA	Caligus infestans	NA	CR	Ecto	No	No	202.667	32.3316	240	0.159531	0.115713	1	3	0.185512	-8.84004	NA
Caligus_itacurussensis_NA	Caligus itacurussensis	NA	CR	Ecto	No	No	NA	NA	NA	NA	0	0	1	NA	NA	NA
Caligus_itacurussensis_NEO	Caligus itacurussensis	NEO	CR	Ecto	No	No	30	NA	30	NA	0	0	1	NA	NA	warm
Caligus_lalandei_AUS	Caligus lalandei	AUS	CR	Ecto	No	No	150	NA	150	NA	0	0	1	NA	NA	warm
Caligus_lalandei_NA	Caligus lalandei	NA	CR	Ecto	No	No	200	70.7107	250	0.353553	0.0741747	1	2	0.0741747	-8.64484	NA
Caligus_lalandei_PAL	Caligus lalandei	PAL	CR	Ecto	No	No	250	NA	250	NA	0	0	1	NA	NA	cool
Caligus_littoralis_NA	Caligus littoralis	NA	CR	Ecto	No	No	NA	NA	NA	NA	0	0	1	NA	NA	NA
Caligus_longicaudus_NA	Caligus longicaudus	NA	CR	Ecto	No	No	234	NA	234	NA	0.283165	1	2	0.26261	0.000536502	NA
Caligus_longicaudus_PAL	Caligus longicaudus	PAL	CR	Ecto	No	No	100	NA	100	NA	0	0	1	NA	NA	cool
Caligus_longipedis_AUS	Caligus longipedis	AUS	CR	Ecto	No	No	111	15.5563	122	0.140147	0.223803	1	2	0.246432	-0.731156	warm
Caligus_longipedis_IND	Caligus longipedis	IND	CR	Ecto	No	No	184	0	184	0	0.122244	1	2	0.123129	-6.32481	warm
Caligus_longipedis_NA	Caligus longipedis	NA	CR	Ecto	No	No	48.7	10.9668	60	0.22519	0.2199	1	9	0.876095	-5.51812	NA
Caligus_longipedis_NEA	Caligus longipedis	NEA	CR	Ecto	No	No	98.6667	74.5743	184	0.755821	0.240839	1	3	0.394858	0.0370163	cool
Caligus_longipedis_PAL	Caligus longipedis	PAL	CR	Ecto	No	No	90	42.4264	120	0.471405	0.165363	1	2	0.16138	-4.48822	cool
Caligus_macarovi_NA	Caligus macarovi	NA	CR	Ecto	No	No	300	NA	300	NA	0.262617	1	2	0.238139	-1.09306	NA
Caligus_malabaricus_NA	Caligus malabaricus	NA	CR	Ecto	No	No	100	NA	100	NA	0	0	1	NA	NA	NA
Caligus_malabaricus_NEA	Caligus malabaricus	NEA	CR	Ecto	No	No	184	NA	184	NA	0	0	1	NA	NA	cool
Caligus_malabaricus_PAL	Caligus malabaricus	PAL	CR	Ecto	No	No	184	NA	184	NA	0	0	1	NA	NA	cool
Caligus_musaicus_NA	Caligus musaicus	NA	CR	Ecto	No	No	184	NA	184	NA	0	0	1	NA	NA	NA
Caligus_mutabilis_IND	Caligus mutabilis	IND	CR	Ecto	No	No	184	0	184	0	0.119953	1	2	0.114114	-6.84659	warm
Caligus_mutabilis_NA	Caligus mutabilis	NA	CR	Ecto	No	No	117.143	62.6217	184	0.534575	0.220776	1	14	1.33703	-6.29656	NA
Caligus_mutabilis_NEA	Caligus mutabilis	NEA	CR	Ecto	No	No	68.5	4.94975	72	0.0722591	0.212835	1	2	0.223309	-1.64403	cool
Caligus_mutabilis_NEO	Caligus mutabilis	NEO	CR	Ecto	No	No	98.3333	58.4744	184	0.594654	0.210124	1	9	0.869491	-5.70974	warm
Caligus_mutabilis_PAL	Caligus mutabilis	PAL	CR	Ecto	No	No	64	NA	64	NA	0	0	1	NA	NA	cool
Caligus_omissus_NA	Caligus omissus	NA	CR	Ecto	No	No	77	NA	77	NA	0.13493	1	2	0.13493	-5.89323	NA
Caligus_orientalis_IND	Caligus orientalis	IND	CR	Ecto	No	No	190	14.1421	200	0.0744323	0.235137	1	2	0.26323	0.0434198	warm
Caligus_orientalis_NA	Caligus orientalis	NA	CR	Ecto	No	No	44.3333	6.59293	50	0.148713	0.246874	1	13	1.28263	-5.62515	NA
Caligus_orientalis_NEA	Caligus orientalis	NEA	CR	Ecto	No	No	116.5	95.4594	184	0.819394	0.25235	1	2	0.26323	0.00804223	cool
Caligus_orientalis_NEO	Caligus orientalis	NEO	CR	Ecto	No	No	184	NA	184	NA	0	0	1	NA	NA	warm
Caligus_orientalis_PAL	Caligus orientalis	PAL	CR	Ecto	No	No	94.1667	85.4504	200	0.907438	0.251961	1	6	0.65259	-3.34349	cool
Caligus_pagrosomi_NA	Caligus pagrosomi	NA	CR	Ecto	No	No	NA	NA	NA	NA	0	0	1	NA	NA	NA
Caligus_pagrosomi_PAL	Caligus pagrosomi	PAL	CR	Ecto	No	No	124.667	51.6269	184	0.414119	0.16044	1	3	0.245752	-5.80553	cool
Caligus_pelamydis_AFR	Caligus pelamydis	AFR	CR	Ecto	No	No	75	NA	75	NA	0	0	1	NA	NA	warm
Caligus_pelamydis_ANT	Caligus pelamydis	ANT	CR	Ecto	No	No	200	NA	200	NA	0	0	1	NA	NA	cool
Caligus_pelamydis_AUS	Caligus pelamydis	AUS	CR	Ecto	No	No	82.5	9.19239	89	0.111423	0.207063	1	2	0.234866	-1.28785	warm
Caligus_pelamydis_IND	Caligus pelamydis	IND	CR	Ecto	No	No	184	0	184	0	0.0911758	1	3	0.123468	-11.101	warm
Caligus_pelamydis_NA	Caligus pelamydis	NA	CR	Ecto	No	No	135.5	49.1437	184	0.362684	0.200134	1	12	1.04001	-8.57493	NA
Caligus_pelamydis_NEA	Caligus pelamydis	NEA	CR	Ecto	No	No	157	38.1838	184	0.243209	0.220611	1	2	0.257225	-0.234877	cool
Caligus_pelamydis_NEO	Caligus pelamydis	NEO	CR	Ecto	No	No	81	NA	81	NA	0	0	1	NA	NA	warm
Caligus_pelamydis_PAL	Caligus pelamydis	PAL	CR	Ecto	No	No	74.6667	22.0303	100	0.295048	0.175182	1	3	0.305301	-3.41552	cool
Caligus_platytarsis_NA	Caligus platytarsis	NA	CR	Ecto	No	No	NA	NA	NA	NA	0	0	1	NA	NA	NA
Caligus_productus_AUS	Caligus productus	AUS	CR	Ecto	No	No	248	NA	248	NA	0	0	1	NA	NA	warm
Caligus_productus_IND	Caligus productus	IND	CR	Ecto	No	No	184	0	184	0	0.0911758	1	3	0.123468	-11.101	warm
Caligus_productus_NA	Caligus productus	NA	CR	Ecto	No	No	196.571	107.362	500	0.546172	0.176843	1	18	1.20524	-13.4502	NA
Caligus_productus_NEA	Caligus productus	NEA	CR	Ecto	No	No	141	97.5807	210	0.692062	0.237305	1	2	0.282825	0.953911	cool
Caligus_productus_NEO	Caligus productus	NEO	CR	Ecto	No	No	129.667	63.4061	184	0.488993	0.258826	1	3	0.40055	0.261787	warm
Caligus_productus_PAL	Caligus productus	PAL	CR	Ecto	No	No	249.333	209.001	458	0.838238	0.226745	1	3	0.34999	-1.8565	cool
Caligus_punctatus_AUS	Caligus punctatus	AUS	CR	Ecto	No	No	65	33.9411	89	0.522171	0.146987	1	2	0.144995	-5.00281	warm
Caligus_punctatus_IND	Caligus punctatus	IND	CR	Ecto	No	No	190	14.1421	200	0.0744323	0.235137	1	2	0.26323	0.0434198	warm
Caligus_punctatus_NA	Caligus punctatus	NA	CR	Ecto	No	No	108.5	68.9613	184	0.635588	0.258546	1	12	1.45361	-0.669663	NA
Caligus_punctatus_NEA	Caligus punctatus	NEA	CR	Ecto	No	No	184	NA	184	NA	0	0	1	NA	NA	cool
Caligus_punctatus_NEO	Caligus punctatus	NEO	CR	Ecto	No	No	122	87.6812	184	0.718699	0.186058	1	2	0.242708	-0.897614	warm
Caligus_punctatus_PAL	Caligus punctatus	PAL	CR	Ecto	No	No	184	0	184	0	0.340977	1	2	0.261388	-0.110485	cool
Caligus_quadratus_AUS	Caligus quadratus	AUS	CR	Ecto	No	No	140.833	74.7669	184	0.530889	0.25622	1	3	0.358662	-1.46636	warm
Caligus_quadratus_NA	Caligus quadratus	NA	CR	Ecto	No	No	128	69.6563	184	0.54419	0.188879	1	5	0.446162	-6.47615	NA
Caligus_quadratus_NEA	Caligus quadratus	NEA	CR	Ecto	No	No	210	NA	210	NA	0	0	1	NA	NA	cool
Caligus_quadratus_NEO	Caligus quadratus	NEO	CR	Ecto	No	No	47	NA	47	NA	0	0	1	NA	NA	warm
Caligus_robustus_IND	Caligus robustus	IND	CR	Ecto	No	No	184	NA	184	NA	0	0	1	NA	NA	warm
Caligus_robustus_NA	Caligus robustus	NA	CR	Ecto	No	No	109.333	68.3032	184	0.624725	0.185735	1	8	0.613211	-9.45416	NA
Caligus_robustus_NEA	Caligus robustus	NEA	CR	Ecto	No	No	184	0	184	0	0.132583	1	2	0.0960054	-7.56583	cool
Caligus_robustus_NEO	Caligus robustus	NEO	CR	Ecto	No	No	35	NA	35	NA	0	0	1	NA	NA	warm
Caligus_robustus_PAL	Caligus robustus	PAL	CR	Ecto	No	No	60	NA	60	NA	0	0	1	NA	NA	cool
Caligus_rogercresseyi_NA	Caligus rogercresseyi	NA	CR	Ecto	No	No	79.5	91.5382	184	1.15142	0.265493	1	4	0.528033	0.238517	NA
Caligus_rogercresseyi_NEO	Caligus rogercresseyi	NEO	CR	Ecto	No	No	184	0	184	0	0.238492	1	2	0.255292	-0.358738	warm
Caligus_rogercresseyi_PAL	Caligus rogercresseyi	PAL	CR	Ecto	No	No	152	45.2548	184	0.297729	0.135483	1	2	0.141635	-5.73539	cool
Caligus_rotundigenitalis_AUS	Caligus rotundigenitalis	AUS	CR	Ecto	No	No	184	NA	184	NA	0	0	1	NA	NA	warm
Caligus_rotundigenitalis_IND	Caligus rotundigenitalis	IND	CR	Ecto	No	No	170.4	39.96	200	0.234507	0.234013	1	5	0.594479	-1.57853	warm
Caligus_rotundigenitalis_NA	Caligus rotundigenitalis	NA	CR	Ecto	No	No	106.8	76.5454	184	0.716717	0.230922	1	11	1.20578	-3.20897	NA
Caligus_rotundigenitalis_NEO	Caligus rotundigenitalis	NEO	CR	Ecto	No	No	60	NA	60	NA	0	0	1	NA	NA	warm
Caligus_rotundigenitalis_PAL	Caligus rotundigenitalis	PAL	CR	Ecto	No	No	74.15	36.0124	120	0.485669	0.256938	1	4	0.473125	-1.81599	cool
Caligus_rufimaculatus_NA	Caligus rufimaculatus	NA	CR	Ecto	No	No	55	7.07107	60	0.128565	0.239422	1	4	0.432543	-3.10763	NA
Caligus_rufimaculatus_NEA	Caligus rufimaculatus	NEA	CR	Ecto	No	No	97.2917	69.4251	184	0.713577	0.240982	1	12	1.33962	-2.62489	cool
Caligus_rufimaculatus_NEO	Caligus rufimaculatus	NEO	CR	Ecto	No	No	89	NA	89	NA	0	0	1	NA	NA	warm
Caligus_sepetibensis_NEO	Caligus sepetibensis	NEO	CR	Ecto	No	No	35	7.07107	40	0.202031	0.214378	1	2	0.190407	-3.33187	warm
Caligus_sepetibensis_PAL	Caligus sepetibensis	PAL	CR	Ecto	No	No	91	NA	91	NA	0	0	1	NA	NA	cool
Caligus_serratus_NA	Caligus serratus	NA	CR	Ecto	No	No	52.5	12.0208	61	0.228968	0.23368	1	7	0.845572	-1.18096	NA
Caligus_serratus_NEA	Caligus serratus	NEA	CR	Ecto	No	No	45	NA	45	NA	0	0	1	NA	NA	cool
Caligus_serratus_NEO	Caligus serratus	NEO	CR	Ecto	No	No	90.8	64.8359	184	0.714052	0.228776	1	5	0.580342	-2.07357	warm
Caligus_spinosus_NA	Caligus spinosus	NA	CR	Ecto	No	No	150	NA	150	NA	0.28115	1	2	0.272904	0.441915	NA
Caligus_spinosus_PAL	Caligus spinosus	PAL	CR	Ecto	No	No	250	NA	250	NA	0	0	1	NA	NA	cool
Caligus_tanago_NA	Caligus tanago	NA	CR	Ecto	No	No	NA	NA	NA	NA	0.260588	1	3	0.377246	-0.588949	NA
Caligus_tanago_PAL	Caligus tanago	PAL	CR	Ecto	No	No	90	NA	90	NA	0	0	1	NA	NA	cool
Caligus_tenax_NA	Caligus tenax	NA	CR	Ecto	No	No	125.6	82.5901	184	0.657564	0.156959	1	4	0.356551	-5.8984	NA
Caligus_tenax_NEA	Caligus tenax	NEA	CR	Ecto	No	No	160	NA	160	NA	0	0	1	NA	NA	cool
Caligus_tenuicaudatus_PAL	Caligus tenuicaudatus	PAL	CR	Ecto	No	No	250	NA	250	NA	0	0	1	NA	NA	cool
Caligus_tenuifurcatus_NA	Caligus tenuifurcatus	NA	CR	Ecto	No	No	34.5	NA	34.5	NA	0.204663	1	3	0.321781	-3.02536	NA
Caligus_tenuifurcatus_NEO	Caligus tenuifurcatus	NEO	CR	Ecto	No	No	71	NA	71	NA	0	0	1	NA	NA	warm
Caligus_trachynoti_NA	Caligus trachynoti	NA	CR	Ecto	No	No	184	NA	184	NA	0	0	1	NA	NA	NA
Caligus_trachynoti_NEO	Caligus trachynoti	NEO	CR	Ecto	No	No	184	NA	184	NA	0	0	1	NA	NA	warm
Caligus_tylosuri_AUS	Caligus tylosuri	AUS	CR	Ecto	No	No	50	NA	50	NA	0	0	1	NA	NA	warm
Caligus_tylosuri_NA	Caligus tylosuri	NA	CR	Ecto	No	No	142	59.397	184	0.418289	0.193562	1	3	0.312276	-3.48685	NA
Calliobothrium_australis_NEO	Calliobothrium australis	NEO	C	Endo	Yes	Yes	106	19.799	120	0.186783	0.0171374	1	2	0.0210221	-10.3801	warm
Calliobothrium_barbarae_NEO	Calliobothrium barbarae	NEO	C	Endo	Yes	Yes	106	19.799	120	0.186783	0.0171374	1	2	0.0210221	-10.3801	warm
Calliobothrium_coronatum_NA	Calliobothrium coronatum	NA	C	Endo	Yes	Yes	24.3	NA	24.3	NA	0	0	1	NA	NA	NA
Calliobothrium_coronatum_PAL	Calliobothrium coronatum	PAL	C	Endo	Yes	Yes	24.3	NA	24.3	NA	0	0	1	NA	NA	cool
Calliobothrium_eschrichtii_NEA	Calliobothrium eschrichtii	NEA	C	Endo	Yes	Yes	140	14.1421	150	0.101015	0.0665105	1	2	0.0806921	-8.27526	cool
Calliobothrium_eschrichtii_PAL	Calliobothrium eschrichtii	PAL	C	Endo	Yes	Yes	140	14.1421	150	0.101015	0.0665105	1	2	0.0806921	-8.27526	cool
Calliobothrium_evani_NEA	Calliobothrium evani	NEA	C	Endo	Yes	Yes	100	NA	100	NA	0	0	1	NA	NA	cool
Calliobothrium_evani_NEO	Calliobothrium evani	NEO	C	Endo	Yes	Yes	170	NA	170	NA	0	0	1	NA	NA	warm
Calliobothrium_hayhowi_AUS	Calliobothrium hayhowi	AUS	C	Endo	Yes	Yes	89.5	3.53553	92	0.0395032	0.0934054	1	2	0.0806921	-7.65991	warm
Calliobothrium_laciniatum_NEA	Calliobothrium laciniatum	NEA	C	Endo	Yes	Yes	140	14.1421	150	0.101015	0.0665105	1	2	0.0806921	-8.27526	cool
Calliobothrium_lintoni_NEA	Calliobothrium lintoni	NEA	C	Endo	Yes	Yes	140	14.1421	150	0.101015	0.0665105	1	2	0.0806921	-8.27526	cool
Calliobothrium_lintoni_PAL	Calliobothrium lintoni	PAL	C	Endo	Yes	Yes	140	14.1421	150	0.101015	0.0665105	1	2	0.0806921	-8.27526	cool
Calliobothrium_lunae_NEO	Calliobothrium lunae	NEO	C	Endo	Yes	Yes	106	19.799	120	0.186783	0.0171374	1	2	0.0210221	-10.3801	warm
Calliobothrium_pellucidum_NEA	Calliobothrium pellucidum	NEA	C	Endo	Yes	Yes	112.5	4.94975	116	0.0439978	0.0665105	1	2	0.0806921	-8.61024	cool
Calliobothrium_pritchardae_AUS	Calliobothrium pritchardae	AUS	C	Endo	Yes	Yes	160	NA	160	NA	0	0	1	NA	NA	warm
Calliobothrium_pritchardae_IND	Calliobothrium pritchardae	IND	C	Endo	Yes	Yes	160	NA	160	NA	0	0	1	NA	NA	warm
Calliobothrium_pritchardae_PAL	Calliobothrium pritchardae	PAL	C	Endo	Yes	Yes	160	NA	160	NA	0	0	1	NA	NA	cool
Calliobothrium_riseri_NEA	Calliobothrium riseri	NEA	C	Endo	Yes	Yes	64	NA	64	NA	0	0	1	NA	NA	cool
Calliobothrium_riseri_NEO	Calliobothrium riseri	NEO	C	Endo	Yes	Yes	100	NA	100	NA	0	0	1	NA	NA	warm
Calliobothrium_verticillatum_NA	Calliobothrium verticillatum	NA	C	Endo	Yes	Yes	101.433	67.5438	150	0.665893	0.225677	1	3	0.335264	-2.4206	NA
Calliobothrium_verticillatum_NEA	Calliobothrium verticillatum	NEA	C	Endo	Yes	Yes	140	14.1421	150	0.101015	0.0665105	1	2	0.0806921	-8.3571	cool
Calliobothrium_verticillatum_PAL	Calliobothrium verticillatum	PAL	C	Endo	Yes	Yes	167.433	132.217	285	0.78967	0.277559	1	3	0.425944	1.24003	cool
Calliobothrium_violae_NEA	Calliobothrium violae	NEA	C	Endo	Yes	Yes	140	14.1421	150	0.101015	0.0665105	1	2	0.0806921	-8.3571	cool
Callitetrarhynchus_gracilis_AFR	Callitetrarhynchus gracilis	AFR	C	Endo	Yes	Yes	97.25	68.4367	184	0.703719	0.260326	1	4	0.524406	0.121821	warm
Callitetrarhynchus_gracilis_AUS	Callitetrarhynchus gracilis	AUS	C	Endo	Yes	Yes	232.2	149.16	500	0.642379	0.220866	1	10	0.932818	-6.71312	warm
Callitetrarhynchus_gracilis_IND	Callitetrarhynchus gracilis	IND	C	Endo	Yes	Yes	170	123.288	320	0.725225	0.26215	1	5	0.646183	-0.0112456	warm
Callitetrarhynchus_gracilis_NA	Callitetrarhynchus gracilis	NA	C	Endo	Yes	Yes	125.561	77.7616	400	0.619312	0.24151	1	62	5.80945	-6.28912	NA
Callitetrarhynchus_gracilis_NEA	Callitetrarhynchus gracilis	NEA	C	Endo	Yes	Yes	98.6389	55.0295	210	0.557888	0.216706	1	18	1.54292	-8.81893	cool
Callitetrarhynchus_gracilis_NEO	Callitetrarhynchus gracilis	NEO	C	Endo	Yes	Yes	96.9444	68.586	234	0.707478	0.243188	1	27	2.74858	-4.57913	warm
Callitetrarhynchus_gracilis_PAL	Callitetrarhynchus gracilis	PAL	C	Endo	Yes	Yes	112.286	71.9951	239	0.641178	0.231626	1	14	1.51472	-3.6288	cool
Callitetrarhynchus_nipponica_NA	Callitetrarhynchus nipponica	NA	C	Endo	Yes	Yes	150	NA	150	NA	0	0	1	NA	NA	NA
Callitetrarhynchus_speciosus_NA	Callitetrarhynchus speciosus	NA	C	Endo	Yes	Yes	119.55	63.3306	234	0.529741	0.24557	1	8	0.941586	-1.76432	NA
Callitetrarhynchus_speciosus_NEO	Callitetrarhynchus speciosus	NEO	C	Endo	Yes	Yes	67.3333	56.0476	130	0.83239	0.234566	1	3	0.36257	-1.30486	warm
Callitetrarhynchus_speciosus_PAL	Callitetrarhynchus speciosus	PAL	C	Endo	Yes	Yes	72	3.4641	76	0.0481125	0.231421	1	3	0.34204	-2.02247	cool
Callohelmis_pichelinae_AUS	Callohelmis pichelinae	AUS	T	Endo	Yes	Yes	53.3333	34.0343	80	0.638143	0.208806	1	3	0.328957	-2.62892	warm
Callorhynchicola_branchialis_AFR	Callorhynchicola branchialis	AFR	M	Ecto	No	No	122	NA	122	NA	0	0	1	NA	NA	warm
Callorhynchicola_branchialis_NEO	Callorhynchicola branchialis	NEO	M	Ecto	No	No	89.2	NA	89.2	NA	0	0	1	NA	NA	warm
Callorhynchicola_multitesticulatus_AFR	Callorhynchicola multitesticulatus	AFR	M	Ecto	No	No	122	NA	122	NA	0	0	1	NA	NA	warm
Callorhynchicola_multitesticulatus_ANT	Callorhynchicola multitesticulatus	ANT	M	Ecto	No	No	107.1	25.3144	125	0.236362	0.0265169	1	2	0.0223429	-10.0138	cool
Callorhynchicola_multitesticulatus_AUS	Callorhynchicola multitesticulatus	AUS	M	Ecto	No	No	125	NA	125	NA	0	0	1	NA	NA	warm
Callorhynchicola_multitesticulatus_NEO	Callorhynchicola multitesticulatus	NEO	M	Ecto	No	No	122	NA	122	NA	0	0	1	NA	NA	warm
Callorhynchocotyle_amatoi_AUS	Callorhynchocotyle amatoi	AUS	M	Ecto	No	No	125	NA	125	NA	0	0	1	NA	NA	warm
Callorhynchocotyle_amatoi_PAL	Callorhynchocotyle amatoi	PAL	M	Ecto	No	No	125	NA	125	NA	0	0	1	NA	NA	cool
Callorhynchocotyle_callorhynchi_AFR	Callorhynchocotyle callorhynchi	AFR	M	Ecto	No	No	122	NA	122	NA	0	0	1	NA	NA	warm
Callorhynchocotyle_callorhynchi_ANT	Callorhynchocotyle callorhynchi	ANT	M	Ecto	No	No	89.2	NA	89.2	NA	0	0	1	NA	NA	cool
Callorhynchocotyle_callorhynchi_NEO	Callorhynchocotyle callorhynchi	NEO	M	Ecto	No	No	89.2	NA	89.2	NA	0	0	1	NA	NA	warm
Callorhynchocotyle_hydrolagi_AUS	Callorhynchocotyle hydrolagi	AUS	M	Ecto	No	No	85	NA	85	NA	0	0	1	NA	NA	warm
Callorhynchocotyle_hydrolagi_PAL	Callorhynchocotyle hydrolagi	PAL	M	Ecto	No	No	85	NA	85	NA	0	0	1	NA	NA	cool
Callorhynchocotyle_marplatensis_NEO	Callorhynchocotyle marplatensis	NEO	M	Ecto	No	No	89.2	NA	89.2	NA	0	0	1	NA	NA	warm
Calpidothecioides_orthus_NEO	Calpidothecioides orthus	NEO	M	Ecto	No	No	50	NA	50	NA	0	0	1	NA	NA	warm
Calpidothecioides_pygopristi_NEO	Calpidothecioides pygopristi	NEO	M	Ecto	No	No	11	12.7279	20	1.15708	0.231413	1	2	0.234573	-1.2182	warm
Calpidothecium_crescentis_NEO	Calpidothecium crescentis	NEO	M	Ecto	No	No	24	24.2487	50	1.01036	0.201668	1	3	0.315387	-3.29938	warm
Calpidothecium_serrasalmus_NEO	Calpidothecium serrasalmus	NEO	M	Ecto	No	No	24	24.2487	50	1.01036	0.201668	1	3	0.315387	-3.29938	warm
Calycobothrium_typicum_PAL	Calycobothrium typicum	PAL	C	Endo	Yes	Yes	30	NA	30	NA	0	0	1	NA	NA	cool
Calydiscoides_australis_AUS	Calydiscoides australis	AUS	M	Ecto	No	No	90	NA	90	NA	0	0	1	NA	NA	warm
Calydiscoides_australis_PAL	Calydiscoides australis	PAL	M	Ecto	No	No	90	NA	90	NA	0	0	1	NA	NA	cool
Calydiscoides_conus_PAL	Calydiscoides conus	PAL	M	Ecto	No	No	30	NA	30	NA	0	0	1	NA	NA	cool
Calydiscoides_difficilis_AUS	Calydiscoides difficilis	AUS	M	Ecto	No	No	53.8	36.2312	90	0.673442	0.20477	1	5	0.474175	-5.74999	warm
Calydiscoides_difficilis_PAL	Calydiscoides difficilis	PAL	M	Ecto	No	No	56	41.4488	90	0.740156	0.219931	1	4	0.440756	-2.97935	cool
Calydiscoides_flexuosus_IND	Calydiscoides flexuosus	IND	M	Ecto	No	No	102.5	115.258	184	1.12447	0.178762	1	2	0.157268	-4.50646	warm
Calydiscoides_flexuosus_PAL	Calydiscoides flexuosus	PAL	M	Ecto	No	No	21.2	5.01996	30	0.236791	0.140864	1	5	0.340481	-9.75464	cool
Calydiscoides_gussevi_AUS	Calydiscoides gussevi	AUS	M	Ecto	No	No	63.3333	25.1661	90	0.39736	0.187322	1	3	0.25307	-5.77962	warm
Calydiscoides_gussevi_PAL	Calydiscoides gussevi	PAL	M	Ecto	No	No	90	NA	90	NA	0	0	1	NA	NA	cool
Calydiscoides_indianus_IND	Calydiscoides indianus	IND	M	Ecto	No	No	184	NA	184	NA	0	0	1	NA	NA	warm
Calydiscoides_indianus_PAL	Calydiscoides indianus	PAL	M	Ecto	No	No	184	NA	184	NA	0	0	1	NA	NA	cool
Calydiscoides_indicus_IND	Calydiscoides indicus	IND	M	Ecto	No	No	184	NA	184	NA	0	0	1	NA	NA	warm
Calydiscoides_japonicus_IND	Calydiscoides japonicus	IND	M	Ecto	No	No	184	NA	184	NA	0	0	1	NA	NA	warm
Calydiscoides_limae_AUS	Calydiscoides limae	AUS	M	Ecto	No	No	24	NA	24	NA	0	0	1	NA	NA	warm
Calydiscoides_monogrammae_PAL	Calydiscoides monogrammae	PAL	M	Ecto	No	No	31	NA	31	NA	0	0	1	NA	NA	cool
Calydiscoides_nemipteris_AUS	Calydiscoides nemipteris	AUS	M	Ecto	No	No	12.5	14.8492	23	1.18794	0.283746	1	2	0.26323	0.0282086	warm
Calydiscoides_nemipteris_PAL	Calydiscoides nemipteris	PAL	M	Ecto	No	No	31	NA	31	NA	0	0	1	NA	NA	cool
Calydiscoides_scolopsidis_PAL	Calydiscoides scolopsidis	PAL	M	Ecto	No	No	30.5	0.707107	31	0.0231838	0.182867	1	2	0.188782	-3.46855	cool
Calydiscoides_serranelli_PAL	Calydiscoides serranelli	PAL	M	Ecto	No	No	40	NA	40	NA	0	0	1	NA	NA	cool
Calydiscoides_terpsichore_AUS	Calydiscoides terpsichore	AUS	M	Ecto	No	No	45	NA	45	NA	0	0	1	NA	NA	warm
Camallanus_adamsia_IND	Camallanus adamsia	IND	N	Endo	Yes	Yes	31	NA	31	NA	0	0	1	NA	NA	warm
Camallanus_anabantis_IND	Camallanus anabantis	IND	N	Endo	Yes	Yes	25	NA	25	NA	0	0	1	NA	NA	warm
Camallanus_anabantis_PAL	Camallanus anabantis	PAL	N	Endo	Yes	Yes	25	NA	25	NA	0	0	1	NA	NA	cool
Camallanus_ancylodirus_NEA	Camallanus ancylodirus	NEA	N	Endo	Yes	Yes	142.08	77.1027	184	0.542671	0.25011	1	5	0.635121	-0.360666	cool
Camallanus_aotea_AUS	Camallanus aotea	AUS	N	Endo	Yes	Yes	244.5	7.77817	250	0.0318126	0.0046243	1	2	0.00995093	-11.4599	warm
Camallanus_aotea_PAL	Camallanus aotea	PAL	N	Endo	Yes	Yes	47	NA	47	NA	0	0	1	NA	NA	cool
Camallanus_atridentus_IND	Camallanus atridentus	IND	N	Endo	Yes	Yes	31	NA	31	NA	0	0	1	NA	NA	warm
Camallanus_barilii_IND	Camallanus barilii	IND	N	Endo	Yes	Yes	35	NA	35	NA	0	0	1	NA	NA	warm
Camallanus_cancelai_IND	Camallanus cancelai	IND	N	Endo	Yes	Yes	40	NA	40	NA	0	0	1	NA	NA	warm
Camallanus_carangis_AUS	Camallanus carangis	AUS	N	Endo	Yes	Yes	184	NA	184	NA	0	0	1	NA	NA	warm
Camallanus_carangis_IND	Camallanus carangis	IND	N	Endo	Yes	Yes	107.333	110.586	234	1.03031	0.230723	1	3	0.366034	-1.25837	warm
Camallanus_ceylonensis_IND	Camallanus ceylonensis	IND	N	Endo	Yes	Yes	240	NA	240	NA	0	0	1	NA	NA	warm
Camallanus_chauhani_IND	Camallanus chauhani	IND	N	Endo	Yes	Yes	70	NA	70	NA	0	0	1	NA	NA	warm
Camallanus_chorinemi_IND	Camallanus chorinemi	IND	N	Endo	Yes	Yes	70	NA	70	NA	0	0	1	NA	NA	warm
Camallanus_corderoi_NEO	Camallanus corderoi	NEO	N	Endo	Yes	Yes	42.35	40.577	120	0.958134	0.262123	1	8	0.938604	-1.78878	warm
Camallanus_cotti_AUS	Camallanus cotti	AUS	N	Endo	Yes	Yes	20.3	17.9871	58	0.886062	0.236514	1	8	0.855432	-3.82043	warm
Camallanus_cotti_NEO	Camallanus cotti	NEO	N	Endo	Yes	Yes	3.5	NA	3.5	NA	0	0	1	NA	NA	warm
Camallanus_cotti_PAL	Camallanus cotti	PAL	N	Endo	Yes	Yes	109.182	68.7122	200	0.629337	0.21255	1	11	1.00849	-7.15501	cool
Camallanus_ctenopomae_AFR	Camallanus ctenopomae	AFR	N	Endo	Yes	Yes	24.5	NA	24.5	NA	0	0	1	NA	NA	warm
Camallanus_dollfusi_IND	Camallanus dollfusi	IND	N	Endo	Yes	Yes	132	144.25	234	1.0928	0.2668	1	2	0.28319	0.877664	warm
Camallanus_farooqii_IND	Camallanus farooqii	IND	N	Endo	Yes	Yes	120	NA	120	NA	0	0	1	NA	NA	warm
Camallanus_farooqii_PAL	Camallanus farooqii	PAL	N	Endo	Yes	Yes	79.7667	34.8448	120	0.436835	0.167848	1	3	0.276953	-4.79047	cool
Camallanus_fernandoi_IND	Camallanus fernandoi	IND	N	Endo	Yes	Yes	31	NA	31	NA	0	0	1	NA	NA	warm
Camallanus_fotedari_IND	Camallanus fotedari	IND	N	Endo	Yes	Yes	27	NA	27	NA	0	0	1	NA	NA	warm
Camallanus_gomtii_IND	Camallanus gomtii	IND	N	Endo	Yes	Yes	31	NA	31	NA	0	0	1	NA	NA	warm
Camallanus_guptae_IND	Camallanus guptae	IND	N	Endo	Yes	Yes	70	NA	70	NA	0	0	1	NA	NA	warm
Camallanus_guttatii_PAL	Camallanus guttatii	PAL	N	Endo	Yes	Yes	76	NA	76	NA	0	0	1	NA	NA	cool
Camallanus_indicus_IND	Camallanus indicus	IND	N	Endo	Yes	Yes	70	NA	70	NA	0	0	1	NA	NA	warm
Camallanus_intestinalus_IND	Camallanus intestinalus	IND	N	Endo	Yes	Yes	31	NA	31	NA	0	0	1	NA	NA	warm
Camallanus_jiyuensis_PAL	Camallanus jiyuensis	PAL	N	Endo	Yes	Yes	18	NA	18	NA	0	0	1	NA	NA	cool
Camallanus_karachiensis_PAL	Camallanus karachiensis	PAL	N	Endo	Yes	Yes	35	NA	35	NA	0	0	1	NA	NA	cool
Camallanus_kherai_IND	Camallanus kherai	IND	N	Endo	Yes	Yes	31	NA	31	NA	0	0	1	NA	NA	warm
Camallanus_kirandensis_AFR	Camallanus kirandensis	AFR	N	Endo	Yes	Yes	49	NA	49	NA	0	0	1	NA	NA	warm
Camallanus_kulasirii_IND	Camallanus kulasirii	IND	N	Endo	Yes	Yes	28	4.24264	31	0.151523	0.286219	1	2	0.252031	-0.376464	warm
Camallanus_kumaoni_IND	Camallanus kumaoni	IND	N	Endo	Yes	Yes	12.5	NA	12.5	NA	0	0	1	NA	NA	warm
Camallanus_lacustris_NEA	Camallanus lacustris	NEA	N	Endo	Yes	Yes	31	17.0587	50	0.550281	0.225923	1	3	0.328313	-2.76481	cool
Camallanus_lacustris_PAL	Camallanus lacustris	PAL	N	Endo	Yes	Yes	104.679	68.9774	200	0.658939	0.24004	1	39	3.08628	-11.7991	cool
Camallanus_magna_IND	Camallanus magna	IND	N	Endo	Yes	Yes	18	NA	18	NA	0	0	1	NA	NA	warm
Camallanus_magna_PAL	Camallanus magna	PAL	N	Endo	Yes	Yes	18	NA	18	NA	0	0	1	NA	NA	cool
Camallanus_marinus_AFR	Camallanus marinus	AFR	N	Endo	Yes	Yes	25	0	25	0	0.16954	1	2	0.180591	-3.60339	warm
Camallanus_marinus_AUS	Camallanus marinus	AUS	N	Endo	Yes	Yes	16.55	9.96176	30	0.601919	0.21431	1	4	0.449446	-2.47918	warm
Camallanus_marinus_IND	Camallanus marinus	IND	N	Endo	Yes	Yes	107.333	110.586	234	1.03031	0.230723	1	3	0.366034	-1.15028	warm
Camallanus_marinus_NEA	Camallanus marinus	NEA	N	Endo	Yes	Yes	25.6	NA	25.6	NA	0	0	1	NA	NA	cool
Camallanus_marinus_PAL	Camallanus marinus	PAL	N	Endo	Yes	Yes	240	NA	240	NA	0	0	1	NA	NA	cool
Camallanus_monospiculatus_IND	Camallanus monospiculatus	IND	N	Endo	Yes	Yes	240	NA	240	NA	0	0	1	NA	NA	warm
Camallanus_monospiculatus_PAL	Camallanus monospiculatus	PAL	N	Endo	Yes	Yes	137.5	144.957	240	1.05423	0.190943	1	2	0.195294	-3.27158	cool
Camallanus_multilineatus_NEA	Camallanus multilineatus	NEA	N	Endo	Yes	Yes	50	NA	50	NA	0	0	1	NA	NA	cool
Camallanus_nandai_IND	Camallanus nandai	IND	N	Endo	Yes	Yes	20	NA	20	NA	0	0	1	NA	NA	warm
Camallanus_ophicephali_NA	Camallanus ophicephali	NA	N	Endo	Yes	Yes	183	NA	183	NA	0	0	1	NA	NA	NA
Camallanus_ophichthyi_IND	Camallanus ophichthyi	IND	N	Endo	Yes	Yes	100	NA	100	NA	0	0	1	NA	NA	warm
Camallanus_ophiocephali_IND	Camallanus ophiocephali	IND	N	Endo	Yes	Yes	170	98.9949	240	0.582323	0.216456	1	2	0.26323	0.0341035	warm
Camallanus_oxycephalus_NA	Camallanus oxycephalus	NA	N	Endo	Yes	Yes	184	0	184	0	0.268786	1	2	0.254785	-0.308624	NA
Camallanus_oxycephalus_NEA	Camallanus oxycephalus	NEA	N	Endo	Yes	Yes	110.671	77.238	184	0.697906	0.252701	1	45	4.35257	-5.81573	cool
Camallanus_oxycephalus_NEO	Camallanus oxycephalus	NEO	N	Endo	Yes	Yes	40	NA	40	NA	0	0	1	NA	NA	warm
Camallanus_paracarangis_IND	Camallanus paracarangis	IND	N	Endo	Yes	Yes	16	NA	16	NA	0	0	1	NA	NA	warm
Camallanus_pearsei_IND	Camallanus pearsei	IND	N	Endo	Yes	Yes	25	NA	25	NA	0	0	1	NA	NA	warm
Camallanus_pentkotai_IND	Camallanus pentkotai	IND	N	Endo	Yes	Yes	80	NA	80	NA	0	0	1	NA	NA	warm
Camallanus_polypteri_AFR	Camallanus polypteri	AFR	N	Endo	Yes	Yes	100	NA	100	NA	0	0	1	NA	NA	warm
Camallanus_praveeni_IND	Camallanus praveeni	IND	N	Endo	Yes	Yes	10	NA	10	NA	0	0	1	NA	NA	warm
Camallanus_psettodi_IND	Camallanus psettodi	IND	N	Endo	Yes	Yes	64	NA	64	NA	0	0	1	NA	NA	warm
Camallanus_puriensis_IND	Camallanus puriensis	IND	N	Endo	Yes	Yes	30	NA	30	NA	0	0	1	NA	NA	warm
Camallanus_qadrii_IND	Camallanus qadrii	IND	N	Endo	Yes	Yes	150	NA	150	NA	0	0	1	NA	NA	warm
Camallanus_qadrii_PAL	Camallanus qadrii	PAL	N	Endo	Yes	Yes	150	NA	150	NA	0	0	1	NA	NA	cool
Camallanus_surmai_PAL	Camallanus surmai	PAL	N	Endo	Yes	Yes	76	NA	76	NA	0	0	1	NA	NA	cool
Camallanus_sweeti_IND	Camallanus sweeti	IND	N	Endo	Yes	Yes	28	4.24264	31	0.151523	0.286219	1	2	0.252031	-0.367203	warm
Camallanus_testudineusi_IND	Camallanus testudineusi	IND	N	Endo	Yes	Yes	25	NA	25	NA	0	0	1	NA	NA	warm
Camallanus_therapsi_IND	Camallanus therapsi	IND	N	Endo	Yes	Yes	30	NA	30	NA	0	0	1	NA	NA	warm
Camallanus_tholukodensis_IND	Camallanus tholukodensis	IND	N	Endo	Yes	Yes	150	NA	150	NA	0	0	1	NA	NA	warm
Camallanus_trichiuris_IND	Camallanus trichiuris	IND	N	Endo	Yes	Yes	100	NA	100	NA	0	0	1	NA	NA	warm
Camallanus_trichiurusi_IND	Camallanus trichiurusi	IND	N	Endo	Yes	Yes	50	28.2843	70	0.565685	0.234715	1	2	0.26323	0.0932403	warm
Camallanus_trichogasterae_PAL	Camallanus trichogasterae	PAL	N	Endo	Yes	Yes	50	NA	50	NA	0	0	1	NA	NA	cool
Camallanus_tridentatus_NEO	Camallanus tridentatus	NEO	N	Endo	Yes	Yes	82	40.1497	120	0.489631	0.215084	1	3	0.326109	-2.74779	warm
Camallanus_truncatus_IND	Camallanus truncatus	IND	N	Endo	Yes	Yes	18	NA	18	NA	0	0	1	NA	NA	warm
Camallanus_truncatus_NEA	Camallanus truncatus	NEA	N	Endo	Yes	Yes	89.0667	82.6427	184	0.927874	0.251551	1	3	0.387367	-0.272984	cool
Camallanus_truncatus_PAL	Camallanus truncatus	PAL	N	Endo	Yes	Yes	101.556	68.0495	184	0.670071	0.232059	1	18	1.47757	-10.2884	cool
Camallanus_vachaii_IND	Camallanus vachaii	IND	N	Endo	Yes	Yes	184	NA	184	NA	0	0	1	NA	NA	warm
Camallanus_varanasiensis_IND	Camallanus varanasiensis	IND	N	Endo	Yes	Yes	184	NA	184	NA	0	0	1	NA	NA	warm
Camallanus_xenentodoni_IND	Camallanus xenentodoni	IND	N	Endo	Yes	Yes	39	1.41421	40	0.0362619	0.190272	1	2	0.240043	-0.958751	warm
Camallanus_zacconis_PAL	Camallanus zacconis	PAL	N	Endo	Yes	Yes	184	NA	184	NA	0	0	1	NA	NA	cool
Camopia_rachycentri_PAL	Camopia rachycentri	PAL	M	Ecto	No	No	200	NA	200	NA	0	0	1	NA	NA	cool
Campechetrema_herrerai_NEA	Campechetrema herrerai	NEA	T	Endo	Yes	Yes	50	NA	50	NA	0	0	1	NA	NA	cool
Campechetrema_herrerai_NEO	Campechetrema herrerai	NEO	T	Endo	Yes	Yes	37.5	17.6777	50	0.471405	0.127383	1	2	0.138631	-5.38316	warm
Capillaria_adriatica_PAL	Capillaria adriatica	PAL	N	Endo	Yes	Yes	36	NA	36	NA	0	0	1	NA	NA	cool
Capillaria_brevispicula_PAL	Capillaria brevispicula	PAL	N	Endo	Yes	Yes	112.818	70.1382	184	0.621692	0.142196	1	11	0.703104	-13.4654	cool
Capillaria_carcharhini_NEA	Capillaria carcharhini	NEA	N	Endo	Yes	Yes	202.5	74.2462	255	0.366648	0.0646458	1	2	0.0657548	-8.47095	cool
Capillaria_carioca_NEO	Capillaria carioca	NEO	N	Endo	Yes	Yes	184	NA	184	NA	0	0	1	NA	NA	warm
Capillaria_catenata_NEA	Capillaria catenata	NEA	N	Endo	Yes	Yes	131.427	66.2876	184	0.504367	0.231543	1	11	1.12107	-4.68821	cool
Capillaria_catostomi_NA	Capillaria catostomi	NA	N	Endo	Yes	Yes	36	NA	36	NA	0	0	1	NA	NA	NA
Capillaria_catostomi_NEA	Capillaria catostomi	NEA	N	Endo	Yes	Yes	123.6	104.616	184	0.846407	0.248085	1	3	0.377128	-0.736523	cool
Capillaria_cichlasomae_NEA	Capillaria cichlasomae	NEA	N	Endo	Yes	Yes	39.4	NA	39.4	NA	0	0	1	NA	NA	cool
Capillaria_cichlasomae_NEO	Capillaria cichlasomae	NEO	N	Endo	Yes	Yes	39.4	NA	39.4	NA	0	0	1	NA	NA	warm
Capillaria_cooperi_AUS	Capillaria cooperi	AUS	N	Endo	Yes	Yes	30	NA	30	NA	0	0	1	NA	NA	warm
Capillaria_coregoni_PAL	Capillaria coregoni	PAL	N	Endo	Yes	Yes	184	NA	184	NA	0	0	1	NA	NA	cool
Capillaria_crossostomae_PAL	Capillaria crossostomae	PAL	N	Endo	Yes	Yes	7.6	NA	7.6	NA	0	0	1	NA	NA	cool
Capillaria_cyprinodonticola_NEA	Capillaria cyprinodonticola	NEA	N	Endo	Yes	Yes	35.1571	65.8089	184	1.87185	0.221655	1	7	0.637494	-6.38948	cool
Capillaria_cyprinodonticola_NEO	Capillaria cyprinodonticola	NEO	N	Endo	Yes	Yes	11.6	4.92747	16.8	0.424782	0.260081	1	3	0.398361	0.262468	warm
Capillaria_fritschi_PAL	Capillaria fritschi	PAL	N	Endo	Yes	Yes	127	NA	127	NA	0	0	1	NA	NA	cool
Capillaria_fudingensis_PAL	Capillaria fudingensis	PAL	N	Endo	Yes	Yes	60	NA	60	NA	0	0	1	NA	NA	cool
Capillaria_gracilis_AFR	Capillaria gracilis	AFR	N	Endo	Yes	Yes	115	NA	115	NA	0	0	1	NA	NA	warm
Capillaria_gracilis_NEA	Capillaria gracilis	NEA	N	Endo	Yes	Yes	100	63.0132	184	0.630132	0.25015	1	4	0.463292	-2.07103	cool
Capillaria_gracilis_NEO	Capillaria gracilis	NEO	N	Endo	Yes	Yes	102.3	51.1339	200	0.499843	0.194711	1	10	0.717473	-11.1982	warm
Capillaria_gracilis_PAL	Capillaria gracilis	PAL	N	Endo	Yes	Yes	112.6	61.9096	200	0.549819	0.178078	1	5	0.421244	-7.05885	cool
Capillaria_hakofugu_PAL	Capillaria hakofugu	PAL	N	Endo	Yes	Yes	184	NA	184	NA	0	0	1	NA	NA	cool
Capillaria_hathawayi_NEA	Capillaria hathawayi	NEA	N	Endo	Yes	Yes	60	0	60	0	0.278161	1	2	0.294918	1.36748	cool
Capillaria_khalili_IND	Capillaria khalili	IND	N	Endo	Yes	Yes	105	NA	105	NA	0	0	1	NA	NA	warm
Capillaria_lewaschoffi_PAL	Capillaria lewaschoffi	PAL	N	Endo	Yes	Yes	60	NA	60	NA	0	0	1	NA	NA	cool
Capillaria_margolisi_NEA	Capillaria margolisi	NEA	N	Endo	Yes	Yes	258	NA	258	NA	0	0	1	NA	NA	cool
Capillaria_maxillosa_NEO	Capillaria maxillosa	NEO	N	Endo	Yes	Yes	100	NA	100	NA	0	0	1	NA	NA	warm
Capillaria_merluccii_AFR	Capillaria merluccii	AFR	N	Endo	Yes	Yes	127.5	17.6777	140	0.138648	0.0844242	1	2	0.0802451	-8.23479	warm
Capillaria_namibiensis_AFR	Capillaria namibiensis	AFR	N	Endo	Yes	Yes	127.5	17.6777	140	0.138648	0.0844242	1	2	0.0802451	-8.23479	warm
Capillaria_patzcuarensis_NEA	Capillaria patzcuarensis	NEA	N	Endo	Yes	Yes	58.75	85.3986	184	1.45359	0.244637	1	4	0.419755	-3.73042	cool
Capillaria_petrushchewskii_PAL	Capillaria petrushchewskii	PAL	N	Endo	Yes	Yes	184	NA	184	NA	0	0	1	NA	NA	cool
Capillaria_philippinensis_IND	Capillaria philippinensis	IND	N	Endo	Yes	Yes	96	124.451	184	1.29636	0.209972	1	2	0.24904	-0.542476	warm
Capillaria_pterophylli_NEO	Capillaria pterophylli	NEO	N	Endo	Yes	Yes	14.625	7.40872	25	0.506579	0.13425	1	4	0.251715	-9.47539	warm
Capillaria_salvelini_NEA	Capillaria salvelini	NEA	N	Endo	Yes	Yes	126.691	65.4287	184	0.516444	0.149909	1	11	0.641743	-13.3702	cool
Capillaria_salvelini_PAL	Capillaria salvelini	PAL	N	Endo	Yes	Yes	116.814	71.2473	184	0.609919	0.189801	1	14	0.919925	-13.1471	cool
Capillaria_schmidti_IND	Capillaria schmidti	IND	N	Endo	Yes	Yes	105	NA	105	NA	0	0	1	NA	NA	warm
Capillaria_sinipercae_PAL	Capillaria sinipercae	PAL	N	Endo	Yes	Yes	184	NA	184	NA	0	0	1	NA	NA	cool
Capillaria_spinosa_AFR	Capillaria spinosa	AFR	N	Endo	Yes	Yes	40.2	NA	40.2	NA	0	0	1	NA	NA	warm
Capillaria_spinosa_NEA	Capillaria spinosa	NEA	N	Endo	Yes	Yes	250	NA	250	NA	0	0	1	NA	NA	cool
Capillaria_spinosa_NEO	Capillaria spinosa	NEO	N	Endo	Yes	Yes	40.2	NA	40.2	NA	0	0	1	NA	NA	warm
Capillaria_teixeirafreitasi_NEA	Capillaria teixeirafreitasi	NEA	N	Endo	Yes	Yes	60	NA	60	NA	0	0	1	NA	NA	cool
Capillaria_tenuissima_PAL	Capillaria tenuissima	PAL	N	Endo	Yes	Yes	60	NA	60	NA	0	0	1	NA	NA	cool
Capillaria_tomentosa_PAL	Capillaria tomentosa	PAL	N	Endo	Yes	Yes	108.929	66.3133	184	0.608778	0.185837	1	14	1.11583	-10.1401	cool
Capillaria_tuberculata_PAL	Capillaria tuberculata	PAL	N	Endo	Yes	Yes	276.2	185.936	600	0.673193	0.0602686	1	5	0.142993	-15.1387	cool
Capillaria_wickinsi_PAL	Capillaria wickinsi	PAL	N	Endo	Yes	Yes	100	NA	100	NA	0	0	1	NA	NA	cool
Capillaria_zederi_NEO	Capillaria zederi	NEO	N	Endo	Yes	Yes	55.2	NA	55.2	NA	0	0	1	NA	NA	warm
Capillospirura_argumentosa_PAL	Capillospirura argumentosa	PAL	N	Endo	Yes	Yes	396.2	289.331	800	0.730264	0.0612971	1	5	0.144707	-15.3486	cool
Capillospirura_ovotrichuria_PAL	Capillospirura ovotrichuria	PAL	N	Endo	Yes	Yes	316.2	273.774	800	0.865825	0.0508708	1	5	0.116423	-16.2407	cool
Capillospirura_pseudoargumentosa_NEA	Capillospirura pseudoargumentosa	NEA	N	Endo	Yes	Yes	274	NA	274	NA	0	0	1	NA	NA	cool
Capillospirura_pseudoargumentosus_NEA	Capillospirura pseudoargumentosus	NEA	N	Endo	Yes	Yes	222	157.172	403	0.707981	0.199479	1	3	0.300148	-3.99357	cool
Capsala_biparasitica_NEO	Capsala biparasitica	NEO	M	Ecto	No	No	239	NA	239	NA	0	0	1	NA	NA	warm
Capsala_foliacea_NEA	Capsala foliacea	NEA	M	Ecto	No	No	184	NA	184	NA	0	0	1	NA	NA	cool
Capsala_gotoi_AUS	Capsala gotoi	AUS	M	Ecto	No	No	244.5	7.77817	250	0.0318126	0.0046243	1	2	0.00995093	-11.257	warm
Capsala_gotoi_NA	Capsala gotoi	NA	M	Ecto	No	No	168.5	131.751	250	0.781903	0.168542	1	3	0.268205	-5.25748	NA
Capsala_gouri_IND	Capsala gouri	IND	M	Ecto	No	No	184	NA	184	NA	0	0	1	NA	NA	warm
Capsala_katsuwoni_NEA	Capsala katsuwoni	NEA	M	Ecto	No	No	184	NA	184	NA	0	0	1	NA	NA	cool
Capsala_katuo_NEA	Capsala katuo	NEA	M	Ecto	No	No	184	NA	184	NA	0	0	1	NA	NA	cool
Capsala_klawei_NEA	Capsala klawei	NEA	M	Ecto	No	No	250	NA	250	NA	0	0	1	NA	NA	cool
Capsala_laevis_NEA	Capsala laevis	NEA	M	Ecto	No	No	6	NA	6	NA	0	0	1	NA	NA	cool
Capsala_laevis_NEO	Capsala laevis	NEO	M	Ecto	No	No	210	NA	210	NA	0	0	1	NA	NA	warm
Capsala_lintoni_NEA	Capsala lintoni	NEA	M	Ecto	No	No	184	NA	184	NA	0	0	1	NA	NA	cool
Capsala_maccallumi_NEA	Capsala maccallumi	NEA	M	Ecto	No	No	17.5	3.53553	20	0.202031	0.170673	1	2	0.170673	-4.40681	cool
Capsala_martinieri_AUS	Capsala martinieri	AUS	M	Ecto	No	No	90	NA	90	NA	0	0	1	NA	NA	warm
Capsala_martinieri_NA	Capsala martinieri	NA	M	Ecto	No	No	13	NA	13	NA	0	0	1	NA	NA	NA
Capsala_martinieri_NEA	Capsala martinieri	NEA	M	Ecto	No	No	13	NA	13	NA	0	0	1	NA	NA	cool
Capsala_martinieri_NEO	Capsala martinieri	NEO	M	Ecto	No	No	215.333	176.001	333	0.817342	0.197095	1	3	0.301877	-3.62942	warm
Capsala_martinieri_PAL	Capsala martinieri	PAL	M	Ecto	No	No	333	NA	333	NA	0	0	1	NA	NA	cool
Capsala_molae_NA	Capsala molae	NA	M	Ecto	No	No	13	NA	13	NA	0	0	1	NA	NA	NA
Capsala_molae_NEA	Capsala molae	NEA	M	Ecto	No	No	13	NA	13	NA	0	0	1	NA	NA	cool
Capsala_neothunni_AUS	Capsala neothunni	AUS	M	Ecto	No	No	239	NA	239	NA	0	0	1	NA	NA	warm
Capsala_neothunni_NA	Capsala neothunni	NA	M	Ecto	No	No	125.5	160.513	239	1.27899	0.250501	1	2	0.26323	0.0590391	NA
Capsala_ovalis_NEO	Capsala ovalis	NEO	M	Ecto	No	No	230	NA	230	NA	0	0	1	NA	NA	warm
Capsala_pelamidis_NEA	Capsala pelamidis	NEA	M	Ecto	No	No	184	NA	184	NA	0	0	1	NA	NA	cool
Capsala_poeyi_AUS	Capsala poeyi	AUS	M	Ecto	No	No	22.2	19.7507	43	0.889671	0.269751	1	3	0.388019	-0.172436	warm
Capsala_poeyi_NEA	Capsala poeyi	NEA	M	Ecto	No	No	500	NA	500	NA	0	0	1	NA	NA	cool
Capsala_pricei_NEA	Capsala pricei	NEA	M	Ecto	No	No	420	NA	420	NA	0	0	1	NA	NA	cool
Capsala_thynni_NA	Capsala thynni	NA	M	Ecto	No	No	239	NA	239	NA	0	0	1	NA	NA	NA
Capsala_thynni_PAL	Capsala thynni	PAL	M	Ecto	No	No	239	NA	239	NA	0	0	1	NA	NA	cool
Capsaloides_cornutus_NEA	Capsaloides cornutus	NEA	M	Ecto	No	No	277	32.5269	300	0.117426	0.0266387	1	2	0.0447256	-9.38908	cool
Capsaloides_cornutus_NEO	Capsaloides cornutus	NEO	M	Ecto	No	No	277	32.5269	300	0.117426	0.0266387	1	2	0.0447256	-9.38908	warm
Capsaloides_cristatus_AUS	Capsaloides cristatus	AUS	M	Ecto	No	No	347.5	166.17	465	0.478187	0.100481	1	2	0.0719828	-7.77642	warm
Capsaloides_cristatus_NEO	Capsaloides cristatus	NEO	M	Ecto	No	No	230	NA	230	NA	0	0	1	NA	NA	warm
Capsaloides_cristatus_PAL	Capsaloides cristatus	PAL	M	Ecto	No	No	230	NA	230	NA	0	0	1	NA	NA	cool
Capsaloides_hoffmannae_NEA	Capsaloides hoffmannae	NEA	M	Ecto	No	No	420	NA	420	NA	0	0	1	NA	NA	cool
Capsaloides_istiophori_AUS	Capsaloides istiophori	AUS	M	Ecto	No	No	387	68.0147	465	0.175749	0.0317714	1	4	0.0564449	-16.9643	warm
Capsaloides_magnaspinosus_NEA	Capsaloides magnaspinosus	NEA	M	Ecto	No	No	277	32.5269	300	0.117426	0.0266387	1	2	0.0447256	-9.38908	cool
Capsaloides_magnaspinosus_NEO	Capsaloides magnaspinosus	NEO	M	Ecto	No	No	277	32.5269	300	0.117426	0.0266387	1	2	0.0447256	-9.38908	warm
Capsaloides_magnaspinosus_PAL	Capsaloides magnaspinosus	PAL	M	Ecto	No	No	500	NA	500	NA	0	0	1	NA	NA	cool
Capsaloides_mariaelenae_NEA	Capsaloides mariaelenae	NEA	M	Ecto	No	No	348	NA	348	NA	0	0	1	NA	NA	cool
Capsaloides_nairagi_AUS	Capsaloides nairagi	AUS	M	Ecto	No	No	365	190.919	500	0.523065	0.100518	1	2	0.0719828	-8.6993	warm
Capsaloides_perugiai_NEA	Capsaloides perugiai	NEA	M	Ecto	No	No	300	NA	300	NA	0	0	1	NA	NA	cool
Capsaloides_sinusatus_NEA	Capsaloides sinusatus	NEA	M	Ecto	No	No	367.5	74.2462	420	0.202031	0.0363793	1	2	0.0380343	-9.69895	cool
Capsaloides_tetrapteri_AUS	Capsaloides tetrapteri	AUS	M	Ecto	No	No	371.667	124.733	465	0.335605	0.0485999	1	3	0.0876771	-11.6535	warm
Capsaloides_tetrapteri_NEA	Capsaloides tetrapteri	NEA	M	Ecto	No	No	67	NA	67	NA	0	0	1	NA	NA	cool
Carneophallus_brevicaeca_IND	Carneophallus brevicaeca	IND	T	Endo	Yes	Yes	50	NA	50	NA	0	0	1	NA	NA	warm
Carneophallus_lactophrysi_NEO	Carneophallus lactophrysi	NEO	T	Endo	Yes	Yes	48	NA	48	NA	0	0	1	NA	NA	warm
Caryophyllaeus_brachycollis_PAL	Caryophyllaeus brachycollis	PAL	C	Endo	Yes	Yes	72.93	62.3373	184	0.854755	0.185303	1	10	0.790961	-9.09861	cool
Caryophyllaeus_fimbriceps_PAL	Caryophyllaeus fimbriceps	PAL	C	Endo	Yes	Yes	181.333	208.913	800	1.1521	0.178258	1	12	0.813958	-12.3974	cool
Caryophyllaeus_laticeps_AFR	Caryophyllaeus laticeps	AFR	C	Endo	Yes	Yes	85	NA	85	NA	0	0	1	NA	NA	warm
Caryophyllaeus_laticeps_NA	Caryophyllaeus laticeps	NA	C	Endo	Yes	Yes	184	NA	184	NA	0	0	1	NA	NA	NA
Caryophyllaeus_laticeps_PAL	Caryophyllaeus laticeps	PAL	C	Endo	Yes	Yes	84.1935	66.139	220	0.785558	0.189371	1	31	2.11572	-13.907	cool
Caryophyllaeus_minutus_PAL	Caryophyllaeus minutus	PAL	C	Endo	Yes	Yes	184	NA	184	NA	0	0	1	NA	NA	cool
Caryophyllaeus_mutabilis_NA	Caryophyllaeus mutabilis	NA	C	Endo	Yes	Yes	36	NA	36	NA	0	0	1	NA	NA	NA
Caryophyllaeus_mutabilis_PAL	Caryophyllaeus mutabilis	PAL	C	Endo	Yes	Yes	184	NA	184	NA	0	0	1	NA	NA	cool
Caryophyllaeus_skrjabini_PAL	Caryophyllaeus skrjabini	PAL	C	Endo	Yes	Yes	184	NA	184	NA	0	0	1	NA	NA	cool
Caryophyllaeus_terebrans_NA	Caryophyllaeus terebrans	NA	C	Endo	Yes	Yes	112	NA	112	NA	0	0	1	NA	NA	NA
Caryophyllaeus_terebrans_NEA	Caryophyllaeus terebrans	NEA	C	Endo	Yes	Yes	65	NA	65	NA	0	0	1	NA	NA	cool
Caryophyllaeus_tuba_PAL	Caryophyllaeus tuba	PAL	C	Endo	Yes	Yes	70	NA	70	NA	0	0	1	NA	NA	cool
Cathariotrema_selachii_NEA	Cathariotrema selachii	NEA	M	Ecto	No	No	120.2	85.3387	255	0.709973	0.256574	1	5	0.558192	-2.69141	cool
Cathucotyle_cathuaui_AFR	Cathucotyle cathuaui	AFR	M	Ecto	No	No	240	NA	240	NA	0	0	1	NA	NA	warm
Cathucotyle_cathuaui_AUS	Cathucotyle cathuaui	AUS	M	Ecto	No	No	212	39.598	240	0.186783	0.0530636	1	2	0.0530636	-9.1611	warm
Cathucotyle_cathuaui_IND	Cathucotyle cathuaui	IND	M	Ecto	No	No	240	NA	240	NA	0	0	1	NA	NA	warm
Cathucotyle_cathuaui_NA	Cathucotyle cathuaui	NA	M	Ecto	No	No	240	NA	240	NA	0	0	1	NA	NA	NA
Cathucotyle_cathuaui_PAL	Cathucotyle cathuaui	PAL	M	Ecto	No	No	240	NA	240	NA	0	0	1	NA	NA	cool
Cathucotyle_filipinensis_AUS	Cathucotyle filipinensis	AUS	M	Ecto	No	No	240	NA	240	NA	0	0	1	NA	NA	warm
Cathucotyle_filipinensis_IND	Cathucotyle filipinensis	IND	M	Ecto	No	No	240	NA	240	NA	0	0	1	NA	NA	warm
Cathucotyle_sinensis_PAL	Cathucotyle sinensis	PAL	M	Ecto	No	No	218	NA	218	NA	0	0	1	NA	NA	cool
Caulobothrium_anacolum_NEO	Caulobothrium anacolum	NEO	C	Endo	Yes	Yes	200	NA	200	NA	0	0	1	NA	NA	warm
Caulobothrium_longicolle_NA	Caulobothrium longicolle	NA	C	Endo	Yes	Yes	25	NA	25	NA	0	0	1	NA	NA	NA
Caulobothrium_longicolle_NEA	Caulobothrium longicolle	NEA	C	Endo	Yes	Yes	72.5	67.1751	120	0.926554	0.285498	1	2	0.294918	1.48539	cool
Caulobothrium_multiorchidum_NA	Caulobothrium multiorchidum	NA	C	Endo	Yes	Yes	15.3	NA	15.3	NA	0	0	1	NA	NA	NA
Caulobothrium_multiorchidum_NEA	Caulobothrium multiorchidum	NEA	C	Endo	Yes	Yes	15.3	NA	15.3	NA	0	0	1	NA	NA	cool
Caulobothrium_myliobatidis_NEO	Caulobothrium myliobatidis	NEO	C	Endo	Yes	Yes	183	NA	183	NA	0	0	1	NA	NA	warm
Caulobothrium_ostrowskiae_NEO	Caulobothrium ostrowskiae	NEO	C	Endo	Yes	Yes	180	NA	180	NA	0	0	1	NA	NA	warm
Caulobothrium_uruguayensis_NEO	Caulobothrium uruguayensis	NEO	C	Endo	Yes	Yes	180	NA	180	NA	0	0	1	NA	NA	warm
Cemocotyle_carangis_NEA	Cemocotyle carangis	NEA	M	Ecto	No	No	184	0	184	0	0.169552	1	5	0.383306	-8.31362	cool
Cemocotyle_carangis_NEO	Cemocotyle carangis	NEO	M	Ecto	No	No	184	0	184	0	0.116237	1	4	0.214314	-11.1797	warm
Cemocotyle_noveboracensis_NEA	Cemocotyle noveboracensis	NEA	M	Ecto	No	No	184	0	184	0	0.116237	1	4	0.214314	-11.1797	cool
Cemocotyle_noveboracensis_NEO	Cemocotyle noveboracensis	NEO	M	Ecto	No	No	184	NA	184	NA	0	0	1	NA	NA	warm
Cemocotyle_trachuri_AFR	Cemocotyle trachuri	AFR	M	Ecto	No	No	35	NA	35	NA	0	0	1	NA	NA	warm
Cemocotyle_trachuri_ANT	Cemocotyle trachuri	ANT	M	Ecto	No	No	50	NA	50	NA	0	0	1	NA	NA	cool
Cemocotyle_trachuri_AUS	Cemocotyle trachuri	AUS	M	Ecto	No	No	50	NA	50	NA	0	0	1	NA	NA	warm
Cemocotyle_trachuri_NEO	Cemocotyle trachuri	NEO	M	Ecto	No	No	70	NA	70	NA	0	0	1	NA	NA	warm
Cemocotyle_trachuri_PAL	Cemocotyle trachuri	PAL	M	Ecto	No	No	60	NA	60	NA	0	0	1	NA	NA	cool
Cemocotylella_carangis_NA	Cemocotylella carangis	NA	M	Ecto	No	No	30	NA	30	NA	0	0	1	NA	NA	NA
Cemocotylella_elongata_NEO	Cemocotylella elongata	NEO	M	Ecto	No	No	111.7	102.248	184	0.915377	0.225425	1	2	0.245137	-0.871782	warm
Cemocotylella_ovovivipara_IND	Cemocotylella ovovivipara	IND	M	Ecto	No	No	120	NA	120	NA	0	0	1	NA	NA	warm
Cemocotylella_papuensis_AUS	Cemocotylella papuensis	AUS	M	Ecto	No	No	184	NA	184	NA	0	0	1	NA	NA	warm
Centroderma_stossichianum_PAL	Centroderma stossichianum	PAL	T	Endo	Yes	Yes	51	NA	51	NA	0	0	1	NA	NA	cool
Cephalobothrium_gangeticus_IND	Cephalobothrium gangeticus	IND	C	Endo	Yes	Yes	60	NA	60	NA	0	0	1	NA	NA	warm
Cephalobothrium_longisegmentum_PAL	Cephalobothrium longisegmentum	PAL	C	Endo	Yes	Yes	70	NA	70	NA	0	0	1	NA	NA	cool
Cephalobothrium_neoaetobatidis_IND	Cephalobothrium neoaetobatidis	IND	C	Endo	Yes	Yes	300	NA	300	NA	0	0	1	NA	NA	warm
Cephalobothrium_stegostomi_IND	Cephalobothrium stegostomi	IND	C	Endo	Yes	Yes	235	NA	235	NA	0	0	1	NA	NA	warm
Cestracolpa_cypseluri_NEA	Cestracolpa cypseluri	NEA	M	Ecto	No	No	184	NA	184	NA	0	0	1	NA	NA	cool
Ceylonotrema_colombensis_IND	Ceylonotrema colombensis	IND	M	Ecto	No	No	184	NA	184	NA	0	0	1	NA	NA	warm
Chalguacotyle_mugiloidis_NEO	Chalguacotyle mugiloidis	NEO	M	Ecto	No	No	50	NA	50	NA	0	0	1	NA	NA	warm
Characidotrema_brevipenis_AFR	Characidotrema brevipenis	AFR	M	Ecto	No	No	184	NA	184	NA	0	0	1	NA	NA	warm
Characidotrema_elongata_AFR	Characidotrema elongata	AFR	M	Ecto	No	No	184	NA	184	NA	0	0	1	NA	NA	warm
Characidotrema_nursei_AFR	Characidotrema nursei	AFR	M	Ecto	No	No	184	0	184	0	0.179237	1	2	0.178819	-3.96317	warm
Characidotrema_nursei_PAL	Characidotrema nursei	PAL	M	Ecto	No	No	184	NA	184	NA	0	0	1	NA	NA	cool
Characidotrema_regia_AFR	Characidotrema regia	AFR	M	Ecto	No	No	184	NA	184	NA	0	0	1	NA	NA	warm
Characidotrema_spiropenis_AFR	Characidotrema spiropenis	AFR	M	Ecto	No	No	125	102.191	184	0.817528	0.140608	1	3	0.27884	-4.60693	warm
Chauhanea_mediterranea_PAL	Chauhanea mediterranea	PAL	M	Ecto	No	No	165	NA	165	NA	0	0	1	NA	NA	cool
Chauhanellus_alatus_IND	Chauhanellus alatus	IND	M	Ecto	No	No	96.5	105.683	250	1.09517	0.269365	1	4	0.521807	0.0280486	warm
Chauhanellus_auriculatum_IND	Chauhanellus auriculatum	IND	M	Ecto	No	No	80	NA	80	NA	0	0	1	NA	NA	warm
Chauhanellus_australis_AUS	Chauhanellus australis	AUS	M	Ecto	No	No	32.5	38.8909	60	1.19664	0.261999	1	2	0.26323	0.00458194	warm
Chauhanellus_boegeri_NEO	Chauhanellus boegeri	NEO	M	Ecto	No	No	109.5	105.359	184	0.962182	0.0134043	1	2	0.0134043	-10.7643	warm
Chauhanellus_caelatus_IND	Chauhanellus caelatus	IND	M	Ecto	No	No	45	NA	45	NA	0	0	1	NA	NA	warm
Chauhanellus_chauhani_IND	Chauhanellus chauhani	IND	M	Ecto	No	No	62	NA	62	NA	0	0	1	NA	NA	warm
Chauhanellus_digitalis_IND	Chauhanellus digitalis	IND	M	Ecto	No	No	45	NA	45	NA	0	0	1	NA	NA	warm
Chauhanellus_flexiosus_PAL	Chauhanellus flexiosus	PAL	M	Ecto	No	No	54.3667	22.8583	80	0.420448	0.156251	1	3	0.265462	-5.27711	cool
Chauhanellus_forcipis_IND	Chauhanellus forcipis	IND	M	Ecto	No	No	45	NA	45	NA	0	0	1	NA	NA	warm
Chauhanellus_intermedius_IND	Chauhanellus intermedius	IND	M	Ecto	No	No	45	NA	45	NA	0	0	1	NA	NA	warm
Chauhanellus_malayanus_IND	Chauhanellus malayanus	IND	M	Ecto	No	No	45	NA	45	NA	0	0	1	NA	NA	warm
Chauhanellus_nagibinae_AFR	Chauhanellus nagibinae	AFR	M	Ecto	No	No	50	NA	50	NA	0	0	1	NA	NA	warm
Chauhanellus_nengi_IND	Chauhanellus nengi	IND	M	Ecto	No	No	37.5	3.53553	40	0.0942809	0.103967	1	2	0.102333	-7.31844	warm
Chauhanellus_neotropicalis_NEO	Chauhanellus neotropicalis	NEO	M	Ecto	No	No	77.5	60.1041	120	0.775536	0.129578	1	2	0.119661	-6.72835	warm
Chauhanellus_oculatus_PAL	Chauhanellus oculatus	PAL	M	Ecto	No	No	58.05	31.042	80	0.534746	0.184708	1	2	0.207878	-2.44337	cool
Chauhanellus_osteogeneiosi_IND	Chauhanellus osteogeneiosi	IND	M	Ecto	No	No	35	NA	35	NA	0	0	1	NA	NA	warm
Chauhanellus_poculus_IND	Chauhanellus poculus	IND	M	Ecto	No	No	80	NA	80	NA	0	0	1	NA	NA	warm
Chauhanellus_pulutanus_IND	Chauhanellus pulutanus	IND	M	Ecto	No	No	80	NA	80	NA	0	0	1	NA	NA	warm
Chauhanellus_trifidus_IND	Chauhanellus trifidus	IND	M	Ecto	No	No	45	NA	45	NA	0	0	1	NA	NA	warm
Chauhanellus_tuberhamatus_PAL	Chauhanellus tuberhamatus	PAL	M	Ecto	No	No	38.05	2.75772	40	0.0724761	0.181529	1	2	0.207878	-2.23667	cool
Chauhanellus_tukerhamatus_PAL	Chauhanellus tukerhamatus	PAL	M	Ecto	No	No	36.1	NA	36.1	NA	0	0	1	NA	NA	cool
Chauhanellus_youngi_AUS	Chauhanellus youngi	AUS	M	Ecto	No	No	32.5	38.8909	60	1.19664	0.261999	1	2	0.26323	0.00458194	warm
Chimaericola_colliei_NEA	Chimaericola colliei	NEA	M	Ecto	No	No	97	NA	97	NA	0	0	1	NA	NA	cool
Chimaericola_leptogaster_NEA	Chimaericola leptogaster	NEA	M	Ecto	No	No	97	NA	97	NA	0	0	1	NA	NA	cool
Chimaericola_leptogaster_NEO	Chimaericola leptogaster	NEO	M	Ecto	No	No	38	NA	38	NA	0	0	1	NA	NA	warm
Chimaericola_multitesticulatus_AFR	Chimaericola multitesticulatus	AFR	M	Ecto	No	No	122	NA	122	NA	0	0	1	NA	NA	warm
Chimaericola_ogilbyi_AUS	Chimaericola ogilbyi	AUS	M	Ecto	No	No	85	NA	85	NA	0	0	1	NA	NA	warm
Chimaericola_ogilbyi_PAL	Chimaericola ogilbyi	PAL	M	Ecto	No	No	85	NA	85	NA	0	0	1	NA	NA	cool
Chlamydaxine_truncata_NEA	Chlamydaxine truncata	NEA	M	Ecto	No	No	184	NA	184	NA	0	0	1	NA	NA	cool
Choricotyle_anisotremi_NEO	Choricotyle anisotremi	NEO	M	Ecto	No	No	40	NA	40	NA	0	0	1	NA	NA	warm
Choricotyle_aspinachorda_NEA	Choricotyle aspinachorda	NEA	M	Ecto	No	No	46	NA	46	NA	0	0	1	NA	NA	cool
Choricotyle_aspinachorda_NEO	Choricotyle aspinachorda	NEO	M	Ecto	No	No	31.375	6.26332	40	0.199628	0.169708	1	4	0.296538	-8.16938	warm
Choricotyle_australiensis_AUS	Choricotyle australiensis	AUS	M	Ecto	No	No	52.5	38.8909	80	0.740779	0.324872	1	2	0.276872	0.593957	warm
Choricotyle_brasiliensis_NEO	Choricotyle brasiliensis	NEO	M	Ecto	No	No	35.25	6.71751	40	0.190568	0.102802	1	2	0.108043	-7.08425	warm
Choricotyle_caulolatili_AUS	Choricotyle caulolatili	AUS	M	Ecto	No	No	102	NA	102	NA	0	0	1	NA	NA	warm
Choricotyle_caulolatili_NEA	Choricotyle caulolatili	NEA	M	Ecto	No	No	102	NA	102	NA	0	0	1	NA	NA	cool
Choricotyle_caulolatili_NEO	Choricotyle caulolatili	NEO	M	Ecto	No	No	102	NA	102	NA	0	0	1	NA	NA	warm
Choricotyle_chimbotensis_NEO	Choricotyle chimbotensis	NEO	M	Ecto	No	No	184	NA	184	NA	0	0	1	NA	NA	warm
Choricotyle_chrysophryi_AFR	Choricotyle chrysophryi	AFR	M	Ecto	No	No	65	NA	65	NA	0	0	1	NA	NA	warm
Choricotyle_chrysophryi_PAL	Choricotyle chrysophryi	PAL	M	Ecto	No	No	48	16.9706	60	0.353553	0.242286	1	2	0.224752	-1.60715	cool
Choricotyle_concepcionensis_NEO	Choricotyle concepcionensis	NEO	M	Ecto	No	No	184	NA	184	NA	0	0	1	NA	NA	warm
Choricotyle_crassicuta_AFR	Choricotyle crassicuta	AFR	M	Ecto	No	No	20	NA	20	NA	0	0	1	NA	NA	warm
Choricotyle_cynoscioni_NEO	Choricotyle cynoscioni	NEO	M	Ecto	No	No	35.25	6.71751	40	0.190568	0.102802	1	2	0.108043	-7.15186	warm
Choricotyle_hysteroncha_NEO	Choricotyle hysteroncha	NEO	M	Ecto	No	No	38	11.3137	46	0.297729	0.128359	1	2	0.119844	-6.65154	warm
Choricotyle_isaciensis_NEO	Choricotyle isaciensis	NEO	M	Ecto	No	No	60	NA	60	NA	0	0	1	NA	NA	warm
Choricotyle_leonilavazquezae_NEO	Choricotyle leonilavazquezae	NEO	M	Ecto	No	No	40	NA	40	NA	0	0	1	NA	NA	warm
Choricotyle_leonilavazquezae_PAL	Choricotyle leonilavazquezae	PAL	M	Ecto	No	No	40	NA	40	NA	0	0	1	NA	NA	cool
Choricotyle_louisianensis_NEA	Choricotyle louisianensis	NEA	M	Ecto	No	No	46	NA	46	NA	0	0	1	NA	NA	cool
Choricotyle_oregonensis_NEA	Choricotyle oregonensis	NEA	M	Ecto	No	No	75	NA	75	NA	0	0	1	NA	NA	cool
Choricotyle_oregonensis_NEO	Choricotyle oregonensis	NEO	M	Ecto	No	No	75	NA	75	NA	0	0	1	NA	NA	warm
Choricotyle_orthopristis_NEO	Choricotyle orthopristis	NEO	M	Ecto	No	No	33.5	5.63471	40	0.1682	0.176431	1	3	0.244428	-6.58128	warm
Choricotyle_pacifica_NEA	Choricotyle pacifica	NEA	M	Ecto	No	No	40	NA	40	NA	0	0	1	NA	NA	cool
Choricotyle_pellonae_PAL	Choricotyle pellonae	PAL	M	Ecto	No	No	60	NA	60	NA	0	0	1	NA	NA	cool
Choricotyle_peruensis_NEO	Choricotyle peruensis	NEO	M	Ecto	No	No	184	NA	184	NA	0	0	1	NA	NA	warm
Choricotyle_polynemi_IND	Choricotyle polynemi	IND	M	Ecto	No	No	61	NA	61	NA	0	0	1	NA	NA	warm
Choricotyle_polynemi_PAL	Choricotyle polynemi	PAL	M	Ecto	No	No	115	120.208	200	1.04529	0.220977	1	2	0.231969	-1.3671	cool
Choricotyle_pseudosciaena_PAL	Choricotyle pseudosciaena	PAL	M	Ecto	No	No	80	NA	80	NA	0	0	1	NA	NA	cool
Choricotyle_reynoldsi_NEO	Choricotyle reynoldsi	NEO	M	Ecto	No	No	35	7.07107	40	0.202031	0.214378	1	2	0.190407	-3.37123	warm
Choricotyle_scapularis_NEO	Choricotyle scapularis	NEO	M	Ecto	No	No	40	NA	40	NA	0	0	1	NA	NA	warm
Choricotyle_simplex_AFR	Choricotyle simplex	AFR	M	Ecto	No	No	50	NA	50	NA	0	0	1	NA	NA	warm
Choricotyle_simplex_NEA	Choricotyle simplex	NEA	M	Ecto	No	No	50	NA	50	NA	0	0	1	NA	NA	cool
Choricotyle_sonorensis_NEO	Choricotyle sonorensis	NEO	M	Ecto	No	No	52.5	10.6066	60	0.202031	0.120127	1	2	0.113378	-6.41932	warm
Christianella_minuta_NA	Christianella minuta	NA	C	Endo	Yes	Yes	83.1667	77.8959	184	0.936624	0.277306	1	6	0.807086	1.04482	NA
Christianella_minuta_PAL	Christianella minuta	PAL	C	Endo	Yes	Yes	60	NA	60	NA	0	0	1	NA	NA	cool
Christianella_trygon-bucconis_NA	Christianella trygon-bucconis	NA	C	Endo	Yes	Yes	184	NA	184	NA	0	0	1	NA	NA	NA
Cichlasotrema_ujati_NEA	Cichlasotrema ujati	NEA	T	Endo	Yes	Yes	26.3	14.2495	50	0.541807	0.137837	1	8	0.502284	-12.3467	cool
Cichlasotrema_ujati_NEO	Cichlasotrema ujati	NEO	T	Endo	Yes	Yes	25.125	13.3758	50	0.532368	0.133137	1	8	0.509952	-12.3908	warm
Cichlidogyrus_acerbus_AFR	Cichlidogyrus acerbus	AFR	M	Ecto	No	No	184	NA	184	NA	0	0	1	NA	NA	warm
Cichlidogyrus_aegypticus_AFR	Cichlidogyrus aegypticus	AFR	M	Ecto	No	No	40	NA	40	NA	0	0	1	NA	NA	warm
Cichlidogyrus_aegypticus_PAL	Cichlidogyrus aegypticus	PAL	M	Ecto	No	No	184	0	184	0	0.0689813	1	2	0.0745552	-8.31883	cool
Cichlidogyrus_albareti_AFR	Cichlidogyrus albareti	AFR	M	Ecto	No	No	24.8	NA	24.8	NA	0	0	1	NA	NA	warm
Cichlidogyrus_amieti_AFR	Cichlidogyrus amieti	AFR	M	Ecto	No	No	5	NA	5	NA	0	0	1	NA	NA	warm
Cichlidogyrus_amphoratus_AFR	Cichlidogyrus amphoratus	AFR	M	Ecto	No	No	25	NA	25	NA	0	0	1	NA	NA	warm
Cichlidogyrus_arthracanthus_PAL	Cichlidogyrus arthracanthus	PAL	M	Ecto	No	No	189.333	9.2376	200	0.0487902	0.18809	1	3	0.300452	-3.95967	cool
Cichlidogyrus_bangladeshi_IND	Cichlidogyrus bangladeshi	IND	M	Ecto	No	No	184	NA	184	NA	0	0	1	NA	NA	warm
Cichlidogyrus_bifurcatus_AFR	Cichlidogyrus bifurcatus	AFR	M	Ecto	No	No	12.2	6.93109	20.2	0.568122	0.105674	1	3	0.193021	-7.75235	warm
Cichlidogyrus_bonhommei_AFR	Cichlidogyrus bonhommei	AFR	M	Ecto	No	No	30.8	NA	30.8	NA	0	0	1	NA	NA	warm
Cichlidogyrus_bouvii_AFR	Cichlidogyrus bouvii	AFR	M	Ecto	No	No	184	NA	184	NA	0	0	1	NA	NA	warm
Cichlidogyrus_brevicirrus_AFR	Cichlidogyrus brevicirrus	AFR	M	Ecto	No	No	18	4.09268	22.5	0.227371	0.105674	1	3	0.158512	-9.62841	warm
Cichlidogyrus_bychowskii_AFR	Cichlidogyrus bychowskii	AFR	M	Ecto	No	No	102.2	115.683	184	1.13192	0.178385	1	2	0.173882	-4.14833	warm
Cichlidogyrus_chandrai_IND	Cichlidogyrus chandrai	IND	M	Ecto	No	No	184	NA	184	NA	0	0	1	NA	NA	warm
Cichlidogyrus_cirratus_PAL	Cichlidogyrus cirratus	PAL	M	Ecto	No	No	184	NA	184	NA	0	0	1	NA	NA	cool
Cichlidogyrus_dageti_AFR	Cichlidogyrus dageti	AFR	M	Ecto	No	No	20.4	NA	20.4	NA	0	0	1	NA	NA	warm
Cichlidogyrus_digitatus_AFR	Cichlidogyrus digitatus	AFR	M	Ecto	No	No	32.5	10.6066	40	0.326357	0.0953947	1	2	0.0953947	-7.57676	warm
Cichlidogyrus_dionchus_AFR	Cichlidogyrus dionchus	AFR	M	Ecto	No	No	102.2	115.683	184	1.13192	0.178385	1	2	0.173882	-4.14833	warm
Cichlidogyrus_dossoui_AFR	Cichlidogyrus dossoui	AFR	M	Ecto	No	No	114.5	98.2878	184	0.858409	0.113373	1	2	0.140184	-5.53394	warm
Cichlidogyrus_erectus_AFR	Cichlidogyrus erectus	AFR	M	Ecto	No	No	184	NA	184	NA	0	0	1	NA	NA	warm
Cichlidogyrus_ergensi_PAL	Cichlidogyrus ergensi	PAL	M	Ecto	No	No	184	NA	184	NA	0	0	1	NA	NA	cool
Cichlidogyrus_euzeti_AFR	Cichlidogyrus euzeti	AFR	M	Ecto	No	No	20.4	NA	20.4	NA	0	0	1	NA	NA	warm
Cichlidogyrus_falcifer_AFR	Cichlidogyrus falcifer	AFR	M	Ecto	No	No	20.4	NA	20.4	NA	0	0	1	NA	NA	warm
Cichlidogyrus_fontanai_AFR	Cichlidogyrus fontanai	AFR	M	Ecto	No	No	184	NA	184	NA	0	0	1	NA	NA	warm
Cichlidogyrus_gibbus_AFR	Cichlidogyrus gibbus	AFR	M	Ecto	No	No	184	NA	184	NA	0	0	1	NA	NA	warm
Cichlidogyrus_gilli_IND	Cichlidogyrus gilli	IND	M	Ecto	No	No	184	NA	184	NA	0	0	1	NA	NA	warm
Cichlidogyrus_gravivaginus_AFR	Cichlidogyrus gravivaginus	AFR	M	Ecto	No	No	184	NA	184	NA	0	0	1	NA	NA	warm
Cichlidogyrus_guirali_AFR	Cichlidogyrus guirali	AFR	M	Ecto	No	No	184	NA	184	NA	0	0	1	NA	NA	warm
Cichlidogyrus_halli_AFR	Cichlidogyrus halli	AFR	M	Ecto	No	No	137.333	72.3648	184	0.526928	0.0682286	1	6	0.246962	-15.0131	warm
Cichlidogyrus_halli_PAL	Cichlidogyrus halli	PAL	M	Ecto	No	No	139	77.9423	184	0.560736	0.0715168	1	3	0.108973	-11.9459	cool
Cichlidogyrus_haplochromii_AFR	Cichlidogyrus haplochromii	AFR	M	Ecto	No	No	16.84	3.09645	22	0.183875	0.105674	1	5	0.312687	-9.91378	warm
Cichlidogyrus_hemi_AFR	Cichlidogyrus hemi	AFR	M	Ecto	No	No	24.8	NA	24.8	NA	0	0	1	NA	NA	warm
Cichlidogyrus_inconsultus_AFR	Cichlidogyrus inconsultus	AFR	M	Ecto	No	No	8	NA	8	NA	0	0	1	NA	NA	warm
Cichlidogyrus_karibae_AFR	Cichlidogyrus karibae	AFR	M	Ecto	No	No	111.5	102.53	184	0.919556	0.149607	1	2	0.140184	-5.62924	warm
Cichlidogyrus_levequei_AFR	Cichlidogyrus levequei	AFR	M	Ecto	No	No	16.1	NA	16.1	NA	0	0	1	NA	NA	warm
Cichlidogyrus_longicirrus_AFR	Cichlidogyrus longicirrus	AFR	M	Ecto	No	No	20.4	NA	20.4	NA	0	0	1	NA	NA	warm
Cichlidogyrus_longicornis_AFR	Cichlidogyrus longicornis	AFR	M	Ecto	No	No	184	0	184	0	0.066205	1	3	0.143738	-10.5026	warm
Cichlidogyrus_longicornis_NEA	Cichlidogyrus longicornis	NEA	M	Ecto	No	No	104.5	112.43	184	1.07588	0.20736	1	2	0.205438	-2.47736	cool
Cichlidogyrus_longicornis_NEO	Cichlidogyrus longicornis	NEO	M	Ecto	No	No	104.5	112.43	184	1.07588	0.20736	1	2	0.205438	-2.47736	warm
Cichlidogyrus_magnus_AFR	Cichlidogyrus magnus	AFR	M	Ecto	No	No	184	NA	184	NA	0	0	1	NA	NA	warm
Cichlidogyrus_microscutus_AFR	Cichlidogyrus microscutus	AFR	M	Ecto	No	No	40	NA	40	NA	0	0	1	NA	NA	warm
Cichlidogyrus_nandidae_AFR	Cichlidogyrus nandidae	AFR	M	Ecto	No	No	8	NA	8	NA	0	0	1	NA	NA	warm
Cichlidogyrus_nematocirrus_PAL	Cichlidogyrus nematocirrus	PAL	M	Ecto	No	No	184	0	184	0	0.0689813	1	2	0.0745552	-8.31883	cool
Cichlidogyrus_njinei_AFR	Cichlidogyrus njinei	AFR	M	Ecto	No	No	184	NA	184	NA	0	0	1	NA	NA	warm
Cichlidogyrus_nuniezi_AFR	Cichlidogyrus nuniezi	AFR	M	Ecto	No	No	25.8	7.07107	30.8	0.274072	0.0953947	1	2	0.0953947	-7.48922	warm
Cichlidogyrus_ornatus_AFR	Cichlidogyrus ornatus	AFR	M	Ecto	No	No	40	NA	40	NA	0	0	1	NA	NA	warm
Cichlidogyrus_ouedraogoi_AFR	Cichlidogyrus ouedraogoi	AFR	M	Ecto	No	No	16.1	NA	16.1	NA	0	0	1	NA	NA	warm
Cichlidogyrus_paganoi_AFR	Cichlidogyrus paganoi	AFR	M	Ecto	No	No	184	NA	184	NA	0	0	1	NA	NA	warm
Cichlidogyrus_papernastrema_AFR	Cichlidogyrus papernastrema	AFR	M	Ecto	No	No	9.6	NA	9.6	NA	0	0	1	NA	NA	warm
Cichlidogyrus_philander_AFR	Cichlidogyrus philander	AFR	M	Ecto	No	No	13	NA	13	NA	0	0	1	NA	NA	warm
Cichlidogyrus_quaestio_AFR	Cichlidogyrus quaestio	AFR	M	Ecto	No	No	42	4.24264	45	0.101015	0.105674	1	2	0.105674	-6.87715	warm
Cichlidogyrus_sanjeani_AFR	Cichlidogyrus sanjeani	AFR	M	Ecto	No	No	184	NA	184	NA	0	0	1	NA	NA	warm
Cichlidogyrus_sclerosus_AFR	Cichlidogyrus sclerosus	AFR	M	Ecto	No	No	184	0	184	0	0.0689813	1	2	0.0745552	-8.71397	warm
Cichlidogyrus_sclerosus_IND	Cichlidogyrus sclerosus	IND	M	Ecto	No	No	184	NA	184	NA	0	0	1	NA	NA	warm
Cichlidogyrus_sclerosus_NEA	Cichlidogyrus sclerosus	NEA	M	Ecto	No	No	104.5	112.43	184	1.07588	0.20736	1	2	0.205438	-2.47736	cool
Cichlidogyrus_sclerosus_NEO	Cichlidogyrus sclerosus	NEO	M	Ecto	No	No	102.309	78.4982	184	0.767265	0.12322	1	11	0.519273	-16.8769	warm
Cichlidogyrus_sclerosus_PAL	Cichlidogyrus sclerosus	PAL	M	Ecto	No	No	184	0	184	0	0.0689813	1	2	0.0745552	-8.31883	cool
Cichlidogyrus_slembroucki_AFR	Cichlidogyrus slembroucki	AFR	M	Ecto	No	No	30.8	NA	30.8	NA	0	0	1	NA	NA	warm
Cichlidogyrus_thurstonae_PAL	Cichlidogyrus thurstonae	PAL	M	Ecto	No	No	184	NA	184	NA	0	0	1	NA	NA	cool
Cichlidogyrus_tiberianus_AFR	Cichlidogyrus tiberianus	AFR	M	Ecto	No	No	81.1667	90.3526	184	1.11317	0.115911	1	3	0.193021	-8.61893	warm
Cichlidogyrus_tiberianus_PAL	Cichlidogyrus tiberianus	PAL	M	Ecto	No	No	184	0	184	0	0.0689813	1	2	0.0745552	-8.31883	cool
Cichlidogyrus_tilapiae_AFR	Cichlidogyrus tilapiae	AFR	M	Ecto	No	No	87.6	80.6738	184	0.920934	0.113387	1	8	0.430195	-14.1733	warm
Cichlidogyrus_tilapiae_NEA	Cichlidogyrus tilapiae	NEA	M	Ecto	No	No	104.5	112.43	184	1.07588	0.20736	1	2	0.205438	-2.47736	cool
Cichlidogyrus_tilapiae_NEO	Cichlidogyrus tilapiae	NEO	M	Ecto	No	No	86.6727	77.9629	184	0.899509	0.122431	1	11	0.553059	-15.6509	warm
Cichlidogyrus_tilapiae_PAL	Cichlidogyrus tilapiae	PAL	M	Ecto	No	No	184	0	184	0	0.0490446	1	3	0.078648	-12.547	cool
Cichlidogyrus_tubicirrus_AFR	Cichlidogyrus tubicirrus	AFR	M	Ecto	No	No	64.7286	81.5058	184	1.25919	0.118393	1	7	0.398773	-12.7114	warm
Cichlidogyrus_yanni_AFR	Cichlidogyrus yanni	AFR	M	Ecto	No	No	30.6667	8.14453	40	0.265582	0.0953947	1	3	0.144056	-10.7416	warm
Cichlidogyrus_zambezensis_AFR	Cichlidogyrus zambezensis	AFR	M	Ecto	No	No	184	NA	184	NA	0	0	1	NA	NA	warm
Cladocystis_intestinalis_NEO	Cladocystis intestinalis	NEO	T	Endo	Yes	Yes	75	35.3553	100	0.471405	0.0243726	1	2	0.0243726	-10.5008	warm
Cladocystis_trifolium_NEO	Cladocystis trifolium	NEO	T	Endo	Yes	Yes	100	NA	100	NA	0	0	1	NA	NA	warm
Clariotrema_austrofujianensis_NEA	Clariotrema austrofujianensis	NEA	M	Ecto	No	No	184	NA	184	NA	0	0	1	NA	NA	cool
Clariotrema_meridionalis_NEA	Clariotrema meridionalis	NEA	M	Ecto	No	No	184	NA	184	NA	0	0	1	NA	NA	cool
Clariotrema_tchangi_NEA	Clariotrema tchangi	NEA	M	Ecto	No	No	184	0	184	0	0.0854311	1	2	0.0854311	-8.11597	cool
Clavogalea_trachinoti_AFR	Clavogalea trachinoti	AFR	T	Endo	Yes	Yes	184	NA	184	NA	0	0	1	NA	NA	warm
Clavunculus_bifurcatus_NEA	Clavunculus bifurcatus	NEA	M	Ecto	No	No	184	0	184	0	0.137592	1	3	0.217783	-6.81036	cool
Clavunculus_bursatus_NEA	Clavunculus bursatus	NEA	M	Ecto	No	No	184	0	184	0	0.0965198	1	2	0.0889769	-7.7054	cool
Clavunculus_bursatus_NEO	Clavunculus bursatus	NEO	M	Ecto	No	No	138.333	79.097	184	0.571785	0.191675	1	3	0.252416	-5.99613	warm
Cleidodiscus_adspectus_NEA	Cleidodiscus adspectus	NEA	M	Ecto	No	No	20	NA	20	NA	0	0	1	NA	NA	cool
Cleidodiscus_alatus_NEA	Cleidodiscus alatus	NEA	M	Ecto	No	No	184	NA	184	NA	0	0	1	NA	NA	cool
Cleidodiscus_allisoni_NEA	Cleidodiscus allisoni	NEA	M	Ecto	No	No	184	NA	184	NA	0	0	1	NA	NA	cool
Cleidodiscus_amazonensis_NEO	Cleidodiscus amazonensis	NEO	M	Ecto	No	No	22.5	24.6221	50	1.09432	0.213803	1	3	0.32537	-2.94303	warm
Cleidodiscus_baldwini_NEA	Cleidodiscus baldwini	NEA	M	Ecto	No	No	17.5	3.53553	20	0.202031	0.231929	1	2	0.258032	-0.17979	cool
Cleidodiscus_bedardi_NEA	Cleidodiscus bedardi	NEA	M	Ecto	No	No	184	NA	184	NA	0	0	1	NA	NA	cool
Cleidodiscus_bifurcatus_NEA	Cleidodiscus bifurcatus	NEA	M	Ecto	No	No	184	NA	184	NA	0	0	1	NA	NA	cool
Cleidodiscus_brachus_NEA	Cleidodiscus brachus	NEA	M	Ecto	No	No	31.2167	30.1868	91	0.967008	0.223465	1	6	0.657039	-3.09213	cool
Cleidodiscus_brachus_PAL	Cleidodiscus brachus	PAL	M	Ecto	No	No	82	77.3218	184	0.942949	0.196171	1	4	0.381445	-4.84804	cool
Cleidodiscus_bulbus_NEA	Cleidodiscus bulbus	NEA	M	Ecto	No	No	74	NA	74	NA	0	0	1	NA	NA	cool
Cleidodiscus_bychowskyi_NEA	Cleidodiscus bychowskyi	NEA	M	Ecto	No	No	132	NA	132	NA	0	0	1	NA	NA	cool
Cleidodiscus_capax_NEA	Cleidodiscus capax	NEA	M	Ecto	No	No	79.9333	93.5543	184	1.1704	0.253303	1	3	0.333622	-2.44806	cool
Cleidodiscus_costaricaensis_NEO	Cleidodiscus costaricaensis	NEO	M	Ecto	No	No	9.3	2.12132	10.8	0.228099	0.134985	1	2	0.190124	-3.1991	warm
Cleidodiscus_ektyphus_NEA	Cleidodiscus ektyphus	NEA	M	Ecto	No	No	36	NA	36	NA	0	0	1	NA	NA	cool
Cleidodiscus_floridanus_NEA	Cleidodiscus floridanus	NEA	M	Ecto	No	No	158	36.7696	184	0.232719	0.233348	1	2	0.258593	-0.185514	cool
Cleidodiscus_floridanus_NEO	Cleidodiscus floridanus	NEO	M	Ecto	No	No	160.333	26.3122	184	0.16411	0.189447	1	3	0.305573	-3.66854	warm
Cleidodiscus_georgiensis_NEA	Cleidodiscus georgiensis	NEA	M	Ecto	No	No	132	NA	132	NA	0	0	1	NA	NA	cool
Cleidodiscus_glenorensis_NEA	Cleidodiscus glenorensis	NEA	M	Ecto	No	No	184	NA	184	NA	0	0	1	NA	NA	cool
Cleidodiscus_globus_NEA	Cleidodiscus globus	NEA	M	Ecto	No	No	184	NA	184	NA	0	0	1	NA	NA	cool
Cleidodiscus_longus_NEA	Cleidodiscus longus	NEA	M	Ecto	No	No	93.4	128.128	184	1.37182	0.14758	1	2	0.157675	-4.86449	cool
Cleidodiscus_megalonchus_NEA	Cleidodiscus megalonchus	NEA	M	Ecto	No	No	184	NA	184	NA	0	0	1	NA	NA	cool
Cleidodiscus_microcirrus_NEO	Cleidodiscus microcirrus	NEO	M	Ecto	No	No	20	NA	20	NA	0	0	1	NA	NA	warm
Cleidodiscus_nematocirrus_NEA	Cleidodiscus nematocirrus	NEA	M	Ecto	No	No	184	0	184	0	0.154335	1	4	0.308797	-7.48152	cool
Cleidodiscus_oculatus_NEA	Cleidodiscus oculatus	NEA	M	Ecto	No	No	184	NA	184	NA	0	0	1	NA	NA	cool
Cleidodiscus_pikei_AFR	Cleidodiscus pikei	AFR	M	Ecto	No	No	184	NA	184	NA	0	0	1	NA	NA	warm
Cleidodiscus_piranhus_NEO	Cleidodiscus piranhus	NEO	M	Ecto	No	No	22.5	24.6221	50	1.09432	0.213803	1	3	0.32537	-2.94303	warm
Cleidodiscus_pricei_NEA	Cleidodiscus pricei	NEA	M	Ecto	No	No	107.25	62.8086	184	0.585628	0.116924	1	4	0.231115	-10.2105	cool
Cleidodiscus_pricei_NEO	Cleidodiscus pricei	NEO	M	Ecto	No	No	158	36.7696	184	0.232719	0.157886	1	2	0.164578	-4.40737	warm
Cleidodiscus_pricei_PAL	Cleidodiscus pricei	PAL	M	Ecto	No	No	125	83.4386	184	0.667509	0.0189607	1	2	0.0189607	-10.7426	cool
Cleidodiscus_rarus_NEA	Cleidodiscus rarus	NEA	M	Ecto	No	No	184	NA	184	NA	0	0	1	NA	NA	cool
Cleidodiscus_robustus_NEA	Cleidodiscus robustus	NEA	M	Ecto	No	No	142	84	184	0.591549	0.143474	1	4	0.269412	-8.90373	cool
Cleidodiscus_serrasalmus_NEO	Cleidodiscus serrasalmus	NEO	M	Ecto	No	No	26.25	33.5876	50	1.27953	0.246417	1	2	0.26323	-0.00454307	warm
Cleidodiscus_similis_NEA	Cleidodiscus similis	NEA	M	Ecto	No	No	184	NA	184	NA	0	0	1	NA	NA	cool
Cleidodiscus_stentor_NEA	Cleidodiscus stentor	NEA	M	Ecto	No	No	184	NA	184	NA	0	0	1	NA	NA	cool
Cleidodiscus_strombicirrus_NEO	Cleidodiscus strombicirrus	NEO	M	Ecto	No	No	9.3	2.12132	10.8	0.228099	0.134985	1	2	0.190124	-3.1991	warm
Cleidodiscus_uniformis_NA	Cleidodiscus uniformis	NA	M	Ecto	No	No	184	NA	184	NA	0	0	1	NA	NA	NA
Cleidodiscus_uniformis_NEA	Cleidodiscus uniformis	NEA	M	Ecto	No	No	118.5	92.631	184	0.781696	0.336923	1	2	0.254785	-0.39029	cool
Cleidodiscus_vancleavei_NEA	Cleidodiscus vancleavei	NEA	M	Ecto	No	No	105.95	92.4252	184	0.872347	0.235992	1	4	0.401235	-4.2133	cool
Cleidodiscus_vernardi_NEA	Cleidodiscus vernardi	NEA	M	Ecto	No	No	184	0	184	0	0.161007	1	2	0.161802	-4.42433	cool
Cleithrarticus_bulbovagina_NA	Cleithrarticus bulbovagina	NA	M	Ecto	No	No	184	NA	184	NA	0	0	1	NA	NA	NA
Cleithrarticus_cleithrarticus_AUS	Cleithrarticus cleithrarticus	AUS	M	Ecto	No	No	133	88.3346	184	0.66417	0.133609	1	3	0.205529	-7.87478	warm
Cleithrarticus_cleithrarticus_PAL	Cleithrarticus cleithrarticus	PAL	M	Ecto	No	No	184	NA	184	NA	0	0	1	NA	NA	cool
Clinostomum_marginatum_NA	Clinostomum marginatum	NA	T	Endo	Yes	Yes	57	NA	57	NA	0	0	1	NA	NA	NA
Clinostomum_marginatum_NEA	Clinostomum marginatum	NEA	T	Endo	Yes	Yes	92.0673	75.8648	184	0.824014	0.249446	1	49	4.26309	-8.57102	cool
Clinostomum_marginatum_NEO	Clinostomum marginatum	NEO	T	Endo	Yes	Yes	56.3333	64.4963	184	1.1449	0.225271	1	6	0.654285	-3.19282	warm
Clistobothrium_carcharodoni_NEA	Clistobothrium carcharodoni	NEA	C	Endo	Yes	Yes	792	NA	792	NA	0	0	1	NA	NA	cool
Clistobothrium_tumidum_NEA	Clistobothrium tumidum	NEA	C	Endo	Yes	Yes	792	NA	792	NA	0	0	1	NA	NA	cool
Clupeocotyle_brevoortia_NEO	Clupeocotyle brevoortia	NEO	M	Ecto	No	No	42.5	10.6066	50	0.249567	0.022794	1	2	0.022794	-10.2063	warm
Clupeocotyle_lintoni_NEA	Clupeocotyle lintoni	NEA	M	Ecto	No	No	30	NA	30	NA	0	0	1	NA	NA	cool
Coitocaecum_anaspidis_ANT	Coitocaecum anaspidis	ANT	T	Endo	Yes	Yes	77.3333	93.3506	185	1.20712	0.276735	1	3	0.376307	-0.718393	cool
Coitocaecum_anaspidis_AUS	Coitocaecum anaspidis	AUS	T	Endo	Yes	Yes	77.3333	93.3506	185	1.20712	0.276735	1	3	0.376307	-0.718393	warm
Coitocaecum_anaspidis_PAL	Coitocaecum anaspidis	PAL	T	Endo	Yes	Yes	17	NA	17	NA	0	0	1	NA	NA	cool
Coitocaecum_cadenati_PAL	Coitocaecum cadenati	PAL	T	Endo	Yes	Yes	200	NA	200	NA	0	0	1	NA	NA	cool
Coitocaecum_gymnophallum_PAL	Coitocaecum gymnophallum	PAL	T	Endo	Yes	Yes	117	94.7523	184	0.809849	0.111659	1	2	0.116103	-6.15333	cool
Coitocaecum_orthorchis_PAL	Coitocaecum orthorchis	PAL	T	Endo	Yes	Yes	184	NA	184	NA	0	0	1	NA	NA	cool
Coitocaecum_parvium_PAL	Coitocaecum parvium	PAL	T	Endo	Yes	Yes	184	NA	184	NA	0	0	1	NA	NA	cool
Coitocaecum_plagiorchis_PAL	Coitocaecum plagiorchis	PAL	T	Endo	Yes	Yes	97	95.3184	184	0.982664	0.230361	1	6	0.62904	-3.95906	cool
Coitocaecum_robustum_PAL	Coitocaecum robustum	PAL	T	Endo	Yes	Yes	184	NA	184	NA	0	0	1	NA	NA	cool
Coitocaecum_skrjabini_PAL	Coitocaecum skrjabini	PAL	T	Endo	Yes	Yes	32.5	10.6066	40	0.326357	0.266921	1	2	0.26323	0.00654956	cool
Coitocaecum_tropicum_AUS	Coitocaecum tropicum	AUS	T	Endo	Yes	Yes	25	NA	25	NA	0	0	1	NA	NA	warm
Coitocaecum_unibulbosum_PAL	Coitocaecum unibulbosum	PAL	T	Endo	Yes	Yes	184	NA	184	NA	0	0	1	NA	NA	cool
Complexobursa_magna_PAL	Complexobursa magna	PAL	T	Endo	NA	Yes	200	NA	200	NA	0	0	1	NA	NA	cool
Concinnocotyla_australensis_AUS	Concinnocotyla australensis	AUS	M	Ecto	No	No	88.8	114.834	170	1.29318	0.259039	1	2	0.26323	0.0364197	warm
Concinnocotyla_australensis_NA	Concinnocotyla australensis	NA	M	Ecto	No	No	170	NA	170	NA	0	0	1	NA	NA	NA
Contracaecum_aduncum_ANT	Contracaecum aduncum	ANT	N	Endo	Yes	Yes	89	NA	89	NA	0	0	1	NA	NA	cool
Contracaecum_aduncum_AUS	Contracaecum aduncum	AUS	N	Endo	Yes	Yes	103.364	51.4243	200	0.497508	0.236919	1	11	1.22413	-2.8237	warm
Contracaecum_aduncum_NEA	Contracaecum aduncum	NEA	N	Endo	Yes	Yes	184	NA	184	NA	0	0	1	NA	NA	cool
Contracaecum_aduncum_NEO	Contracaecum aduncum	NEO	N	Endo	Yes	Yes	470	NA	470	NA	0	0	1	NA	NA	warm
Contracaecum_aduncum_PAL	Contracaecum aduncum	PAL	N	Endo	Yes	Yes	157.329	180.584	800	1.14781	0.233787	1	17	1.23926	-12.3348	cool
Contracaecum_amoyensis_PAL	Contracaecum amoyensis	PAL	N	Endo	Yes	Yes	70	NA	70	NA	0	0	1	NA	NA	cool
Contracaecum_aori_IND	Contracaecum aori	IND	N	Endo	Yes	Yes	180	NA	180	NA	0	0	1	NA	NA	warm
Contracaecum_aqualii_PAL	Contracaecum aqualii	PAL	N	Endo	Yes	Yes	184	NA	184	NA	0	0	1	NA	NA	cool
Contracaecum_balistis_IND	Contracaecum balistis	IND	N	Endo	Yes	Yes	60	NA	60	NA	0	0	1	NA	NA	warm
Contracaecum_bidentatum_PAL	Contracaecum bidentatum	PAL	N	Endo	Yes	Yes	363.5	270.898	800	0.745248	0.0592028	1	6	0.164055	-17.8721	cool
Contracaecum_brachyurum_NEA	Contracaecum brachyurum	NEA	N	Endo	Yes	Yes	184	NA	184	NA	0	0	1	NA	NA	cool
Contracaecum_brachyurus_NEA	Contracaecum brachyurus	NEA	N	Endo	Yes	Yes	184	0	184	0	0.262637	1	3	0.363176	-1.38045	cool
Contracaecum_clavatum_NEA	Contracaecum clavatum	NEA	N	Endo	Yes	Yes	119	NA	119	NA	0	0	1	NA	NA	cool
Contracaecum_clavatum_PAL	Contracaecum clavatum	PAL	N	Endo	Yes	Yes	48.6667	27.3008	80	0.560975	0.216877	1	3	0.348253	-1.87891	cool
Contracaecum_collare_PAL	Contracaecum collare	PAL	N	Endo	Yes	Yes	35	7.07107	40	0.202031	0.112836	1	2	0.119446	-5.81381	cool
Contracaecum_collieri_IND	Contracaecum collieri	IND	N	Endo	Yes	Yes	16	NA	16	NA	0	0	1	NA	NA	warm
Contracaecum_collieri_NA	Contracaecum collieri	NA	N	Endo	Yes	Yes	100	118.794	184	1.18794	0.221297	1	2	0.270663	0.359808	NA
Contracaecum_collieri_NEA	Contracaecum collieri	NEA	N	Endo	Yes	Yes	184	NA	184	NA	0	0	1	NA	NA	cool
Contracaecum_collieri_PAL	Contracaecum collieri	PAL	N	Endo	Yes	Yes	16	NA	16	NA	0	0	1	NA	NA	cool
Contracaecum_engraulisi_IND	Contracaecum engraulisi	IND	N	Endo	Yes	Yes	25	NA	25	NA	0	0	1	NA	NA	warm
Contracaecum_equulai_IND	Contracaecum equulai	IND	N	Endo	Yes	Yes	14	NA	14	NA	0	0	1	NA	NA	warm
Contracaecum_fabri_NA	Contracaecum fabri	NA	N	Endo	Yes	Yes	11	NA	11	NA	0	0	1	NA	NA	NA
Contracaecum_fabri_PAL	Contracaecum fabri	PAL	N	Endo	Yes	Yes	46.8571	42.3517	184	0.903848	0.235952	1	14	1.38782	-5.54819	cool
Contracaecum_gadi_NEA	Contracaecum gadi	NEA	N	Endo	Yes	Yes	119	NA	119	NA	0	0	1	NA	NA	cool
Contracaecum_habena_NEA	Contracaecum habena	NEA	N	Endo	Yes	Yes	29.5	21.2897	50	0.721684	0.279233	1	3	0.421989	1.14203	cool
Contracaecum_incurvum_NA	Contracaecum incurvum	NA	N	Endo	Yes	Yes	177	241.831	348	1.36627	0.280984	1	2	0.270663	0.362321	NA
Contracaecum_legendrei_AUS	Contracaecum legendrei	AUS	N	Endo	Yes	Yes	46	NA	46	NA	0	0	1	NA	NA	warm
Contracaecum_legendrei_PAL	Contracaecum legendrei	PAL	N	Endo	Yes	Yes	47	NA	47	NA	0	0	1	NA	NA	cool
Contracaecum_macquariae_AUS	Contracaecum macquariae	AUS	N	Endo	Yes	Yes	46	NA	46	NA	0	0	1	NA	NA	warm
Contracaecum_macrozoarcium_NEA	Contracaecum macrozoarcium	NEA	N	Endo	Yes	Yes	110	NA	110	NA	0	0	1	NA	NA	cool
Contracaecum_malani_PAL	Contracaecum malani	PAL	N	Endo	Yes	Yes	20	NA	20	NA	0	0	1	NA	NA	cool
Contracaecum_marinum_PAL	Contracaecum marinum	PAL	N	Endo	Yes	Yes	150	NA	150	NA	0	0	1	NA	NA	cool
Contracaecum_microcephalum_PAL	Contracaecum microcephalum	PAL	N	Endo	Yes	Yes	143.5	67.0753	184	0.467424	0.179099	1	6	0.553337	-6.07294	cool
Contracaecum_micropapillatum_NEA	Contracaecum micropapillatum	NEA	N	Endo	Yes	Yes	39.4	NA	39.4	NA	0	0	1	NA	NA	cool
Contracaecum_multipapillatum_NA	Contracaecum multipapillatum	NA	N	Endo	Yes	Yes	184	NA	184	NA	0	0	1	NA	NA	NA
Contracaecum_multipapillatum_NEA	Contracaecum multipapillatum	NEA	N	Endo	Yes	Yes	67.0571	55.2837	184	0.824427	0.222196	1	7	0.688363	-5.24768	cool
Contracaecum_multipapillatum_NEO	Contracaecum multipapillatum	NEO	N	Endo	Yes	Yes	48.6	27.8659	90	0.573372	0.214736	1	4	0.405672	-4.18053	warm
Contracaecum_osculatum_AFR	Contracaecum osculatum	AFR	N	Endo	Yes	Yes	8.2	NA	8.2	NA	0	0	1	NA	NA	warm
Contracaecum_osculatum_ANT	Contracaecum osculatum	ANT	N	Endo	Yes	Yes	49.59	53.3708	215	1.07624	0.155213	1	20	1.03746	-17.9844	cool
Contracaecum_osculatum_NEA	Contracaecum osculatum	NEA	N	Endo	Yes	Yes	102.325	54.9357	184	0.536875	0.245906	1	8	0.876216	-3.30555	cool
Contracaecum_osculatum_NEO	Contracaecum osculatum	NEO	N	Endo	Yes	Yes	118.6	80.7793	215	0.681107	0.20799	1	5	0.507473	-4.37506	warm
Contracaecum_osculatum_PAL	Contracaecum osculatum	PAL	N	Endo	Yes	Yes	94.3525	85.4669	470	0.905826	0.240115	1	40	2.85538	-13.5978	cool
Contracaecum_otolithi_IND	Contracaecum otolithi	IND	N	Endo	Yes	Yes	90	NA	90	NA	0	0	1	NA	NA	warm
Contracaecum_otolithi_PAL	Contracaecum otolithi	PAL	N	Endo	Yes	Yes	90	NA	90	NA	0	0	1	NA	NA	cool
Contracaecum_ovale_PAL	Contracaecum ovale	PAL	N	Endo	Yes	Yes	60	NA	60	NA	0	0	1	NA	NA	cool
Contracaecum_paralichthydis_PAL	Contracaecum paralichthydis	PAL	N	Endo	Yes	Yes	40	14.1421	50	0.353553	0.279472	1	2	0.283936	0.959689	cool
Contracaecum_pedum_PAL	Contracaecum pedum	PAL	N	Endo	Yes	Yes	60	NA	60	NA	0	0	1	NA	NA	cool
Contracaecum_plagiostomorum_IND	Contracaecum plagiostomorum	IND	N	Endo	Yes	Yes	502.5	562.15	900	1.11871	0.228455	1	2	0.262052	-0.0285303	warm
Contracaecum_radiatum_ANT	Contracaecum radiatum	ANT	N	Endo	Yes	Yes	41.52	40.9548	184	0.986386	0.138567	1	15	0.680387	-18.2724	cool
Contracaecum_radiatum_NEO	Contracaecum radiatum	NEO	N	Endo	Yes	Yes	39.5	2.12132	41	0.0537043	0.0835047	1	2	0.108305	-6.80085	warm
Contracaecum_renale_NEA	Contracaecum renale	NEA	N	Endo	Yes	Yes	7.4	NA	7.4	NA	0	0	1	NA	NA	cool
Contracaecum_robustum_NEA	Contracaecum robustum	NEA	N	Endo	Yes	Yes	101.333	74.3326	184	0.733545	0.253572	1	3	0.402278	0.357894	cool
Contracaecum_robustum_PAL	Contracaecum robustum	PAL	N	Endo	Yes	Yes	184	NA	184	NA	0	0	1	NA	NA	cool
Contracaecum_rudolphii_NEO	Contracaecum rudolphii	NEO	N	Endo	Yes	Yes	53.1	45.4537	120	0.856002	0.251299	1	4	0.520418	-0.0440613	warm
Contracaecum_rudolphii_PAL	Contracaecum rudolphii	PAL	N	Endo	Yes	Yes	116	96.1665	184	0.829022	0.26725	1	2	0.26323	0.0500772	cool
Contracaecum_scombricum_NA	Contracaecum scombricum	NA	N	Endo	Yes	Yes	60	NA	60	NA	0	0	1	NA	NA	NA
Contracaecum_septentrionale_PAL	Contracaecum septentrionale	PAL	N	Endo	Yes	Yes	18	NA	18	NA	0	0	1	NA	NA	cool
Contracaecum_siluri-glanidis_PAL	Contracaecum siluri-glanidis	PAL	N	Endo	Yes	Yes	100	NA	100	NA	0	0	1	NA	NA	cool
Contracaecum_siniperca_PAL	Contracaecum siniperca	PAL	N	Endo	Yes	Yes	184	NA	184	NA	0	0	1	NA	NA	cool
Contracaecum_spiculigerum_NEA	Contracaecum spiculigerum	NEA	N	Endo	Yes	Yes	184	NA	184	NA	0	0	1	NA	NA	cool
Contracaecum_spiculigerum_NEO	Contracaecum spiculigerum	NEO	N	Endo	Yes	Yes	65.1714	55.292	184	0.848409	0.248966	1	7	0.747273	-3.70118	warm
Contracaecum_spiculigerum_PAL	Contracaecum spiculigerum	PAL	N	Endo	Yes	Yes	156	48.4974	184	0.310881	0.127728	1	3	0.281275	-4.83381	cool
Contracaecum_squalii_PAL	Contracaecum squalii	PAL	N	Endo	Yes	Yes	126.941	71.0646	220	0.559823	0.183304	1	17	1.15909	-13.6592	cool
Contracaecum_taii_PAL	Contracaecum taii	PAL	N	Endo	Yes	Yes	35	NA	35	NA	0	0	1	NA	NA	cool
Contracaecum_trichiuri_IND	Contracaecum trichiuri	IND	N	Endo	Yes	Yes	100	NA	100	NA	0	0	1	NA	NA	warm
Contracaecum_tridentatum_PAL	Contracaecum tridentatum	PAL	N	Endo	Yes	Yes	142	59.397	184	0.418289	0.157377	1	2	0.123161	-6.379	cool
Contracaecum_unidentatum_PAL	Contracaecum unidentatum	PAL	N	Endo	Yes	Yes	184	NA	184	NA	0	0	1	NA	NA	cool
Contracaecum_vittati_IND	Contracaecum vittati	IND	N	Endo	Yes	Yes	30.5	0.707107	31	0.0231838	0.217614	1	2	0.248274	-0.594974	warm
Corallotaenia_intermedia_NEA	Corallotaenia intermedia	NEA	C	Endo	Yes	Yes	66	NA	66	NA	0	0	1	NA	NA	cool
Corallotaenia_minutia_NEA	Corallotaenia minutia	NEA	C	Endo	Yes	Yes	125	83.4386	184	0.667509	0.0189607	1	2	0.0189607	-10.2778	cool
Cornudiscoides_anchoratus_PAL	Cornudiscoides anchoratus	PAL	M	Ecto	No	No	15	NA	15	NA	0	0	1	NA	NA	cool
Cornudiscoides_bagri_PAL	Cornudiscoides bagri	PAL	M	Ecto	No	No	15	NA	15	NA	0	0	1	NA	NA	cool
Cornudiscoides_bleekerai_IND	Cornudiscoides bleekerai	IND	M	Ecto	No	No	15.5	NA	15.5	NA	0	0	1	NA	NA	warm
Cornudiscoides_gussevi_IND	Cornudiscoides gussevi	IND	M	Ecto	No	No	15.5	NA	15.5	NA	0	0	1	NA	NA	warm
[truncated: 7,609 more rows]

## Sheet: Data
pname	P_Taxon	Endoparasite	Complex	Trophic	meanMaxL	sdMaxL	maxMaxL	cvmaxL	SPD	G	degree	pd.obs	pd.obs.z
Aberrapex arrhynchum	C	Endo	NA	NA	180	NA	180	NA	0	0	1	NA	NA
Abothrium gadi	C	Endo	NA	NA	107.333	14.5717	119	0.135761	0.067495	1	3	0.0950665	-12.1125
Absonifibula bychowskyi	M	Ecto	No	No	122	87.6812	184	0.718699	0.0701933	1	2	0.0622794	-8.05145
Acaenodera placophora	T	Endo	NA	NA	130	NA	130	NA	0	0	1	NA	NA
Acanthobothrium adlardi	C	Endo	Yes	Yes	119.571	139.903	430	1.17004	0.219736	1	7	0.688017	-5.10198
Acanthobothrium amazonensis	C	Endo	Yes	Yes	38.6667	28.4312	62	0.73529	0.193126	1	3	0.322307	-2.87935
Acanthobothrium americanum	C	Endo	Yes	Yes	200	NA	200	NA	0	0	1	NA	NA
Acanthobothrium angelae	C	Endo	Yes	Yes	81	15.5563	92	0.192054	0.244741	1	2	0.262052	-0.0735824
Acanthobothrium asnihae	C	Endo	Yes	Yes	240	NA	240	NA	0	0	1	NA	NA
Acanthobothrium bajaensis	C	Endo	Yes	Yes	122	NA	122	NA	0	0	1	NA	NA
Acanthobothrium batailloni	C	Endo	Yes	Yes	183	NA	183	NA	0	0	1	NA	NA
Acanthobothrium benedeni	C	Endo	Yes	Yes	160	NA	160	NA	0	0	1	NA	NA
Acanthobothrium bengalense	C	Endo	Yes	Yes	126.5	79.9031	183	0.631645	0.191292	1	2	0.19079	-3.25568
Acanthobothrium blairi	C	Endo	Yes	Yes	170	NA	170	NA	0	0	1	NA	NA
Acanthobothrium brachyacanthum	C	Endo	Yes	Yes	244	NA	244	NA	0	0	1	NA	NA
Acanthobothrium brayi	C	Endo	Yes	Yes	92	NA	92	NA	0	0	1	NA	NA
Acanthobothrium brevissime	C	Endo	Yes	Yes	152.5	81.7062	244	0.535778	0.211829	1	6	0.539701	-6.69878
Acanthobothrium bullardi	C	Endo	Yes	Yes	122	NA	122	NA	0	0	1	NA	NA
Acanthobothrium cairae	C	Endo	NA	NA	184	NA	184	NA	0	0	1	NA	NA
Acanthobothrium campbelli	C	Endo	Yes	Yes	150.95	154.22	260	1.02166	0.197578	1	2	0.237919	-1.0753
Acanthobothrium carchariaerondeletii	C	Endo	Yes	Yes	792	NA	792	NA	0	0	1	NA	NA
Acanthobothrium cartagenensis	C	Endo	Yes	Yes	47.7	40.0222	76	0.839041	0.310649	1	2	0.294918	1.40404
Acanthobothrium cestraciontis	C	Endo	Yes	Yes	120	NA	120	NA	0	0	1	NA	NA
Acanthobothrium chengai	C	Endo	Yes	Yes	100	NA	100	NA	0	0	1	NA	NA
Acanthobothrium chisholmae	C	Endo	Yes	Yes	183	NA	183	NA	0	0	1	NA	NA
Acanthobothrium cimari	C	Endo	Yes	Yes	260	NA	260	NA	0	0	1	NA	NA
Acanthobothrium clarkeae	C	Endo	Yes	Yes	52	7.07107	57	0.135982	0.0973601	1	2	0.0945327	-7.60612
Acanthobothrium cleofanus	C	Endo	Yes	Yes	260	NA	260	NA	0	0	1	NA	NA
Acanthobothrium confusum	C	Endo	Yes	Yes	70	NA	70	NA	0	0	1	NA	NA
Acanthobothrium coronatum	C	Endo	Yes	Yes	208.75	132.019	400	0.632425	0.234568	1	4	0.483848	-1.26001
Acanthobothrium costaricensis	C	Endo	Yes	Yes	260	NA	260	NA	0	0	1	NA	NA
Acanthobothrium cribbi	C	Endo	Yes	Yes	73	NA	73	NA	0	0	1	NA	NA
Acanthobothrium dasi	C	Endo	Yes	Yes	122	NA	122	NA	0	0	1	NA	NA
Acanthobothrium dighaense	C	Endo	Yes	Yes	179	NA	179	NA	0	0	1	NA	NA
Acanthobothrium dollyae	C	Endo	Yes	Yes	25	NA	25	NA	0	0	1	NA	NA
Acanthobothrium dujardini	C	Endo	Yes	Yes	80	NA	80	NA	0	0	1	NA	NA
Acanthobothrium edmondsi	C	Endo	Yes	Yes	80	NA	80	NA	0	0	1	NA	NA
Acanthobothrium edwardsi	C	Endo	Yes	Yes	120	NA	120	NA	0	0	1	NA	NA
Acanthobothrium electricolum	C	Endo	Yes	Yes	54	NA	54	NA	0	0	1	NA	NA
Acanthobothrium etini	C	Endo	Yes	Yes	240	NA	240	NA	0	0	1	NA	NA
Acanthobothrium fillicolle	C	Endo	Yes	Yes	207	32.5269	230	0.157135	0.266062	1	2	0.260551	-0.0789691
Acanthobothrium floridensis	C	Endo	Yes	Yes	158	75.264	244	0.476354	0.23859	1	4	0.459605	-2.23008
Acanthobothrium foulki	C	Endo	Yes	Yes	119	NA	119	NA	0	0	1	NA	NA
Acanthobothrium franus	C	Endo	Yes	Yes	65.1	15.6978	76.2	0.241133	0.0530475	1	2	0.0530475	-8.46994
Acanthobothrium gasseri	C	Endo	Yes	Yes	183	NA	183	NA	0	0	1	NA	NA
Acanthobothrium gloveri	C	Endo	Yes	Yes	126	NA	126	NA	0	0	1	NA	NA
Acanthobothrium gnomus	C	Endo	Yes	Yes	119	NA	119	NA	0	0	1	NA	NA
Acanthobothrium goldsteini	C	Endo	Yes	Yes	91	NA	91	NA	0	0	1	NA	NA
Acanthobothrium gracile	C	Endo	Yes	Yes	137.5	65.7609	184	0.478261	0.269562	1	2	0.262052	0.0136858
Acanthobothrium grandiceps	C	Endo	Yes	Yes	29	NA	29	NA	0	0	1	NA	NA
Acanthobothrium harpago	C	Endo	Yes	Yes	340	NA	340	NA	0	0	1	NA	NA
Acanthobothrium herdmani	C	Endo	Yes	Yes	70	NA	70	NA	0	0	1	NA	NA
Acanthobothrium heterodonti	C	Endo	Yes	Yes	165	NA	165	NA	0	0	1	NA	NA
Acanthobothrium himanturi	C	Endo	Yes	Yes	200	NA	200	NA	0	0	1	NA	NA
Acanthobothrium holorhini	C	Endo	Yes	Yes	180	NA	180	NA	0	0	1	NA	NA
Acanthobothrium icelandicum	C	Endo	Yes	Yes	285	NA	285	NA	0	0	1	NA	NA
Acanthobothrium ijimai	C	Endo	Yes	Yes	29	NA	29	NA	0	0	1	NA	NA
Acanthobothrium inbiorium	C	Endo	Yes	Yes	65.1	15.6978	76.2	0.241133	0.0530475	1	2	0.0530475	-8.46994
Acanthobothrium indicum	C	Endo	Yes	Yes	22	NA	22	NA	0	0	1	NA	NA
Acanthobothrium larsoni	C	Endo	Yes	Yes	119	NA	119	NA	0	0	1	NA	NA
Acanthobothrium laurenbrownae	C	Endo	Yes	Yes	183	NA	183	NA	0	0	1	NA	NA
Acanthobothrium lepidum	C	Endo	Yes	Yes	119	NA	119	NA	0	0	1	NA	NA
Acanthobothrium lineatum	C	Endo	Yes	Yes	200	NA	200	NA	0	0	1	NA	NA
Acanthobothrium lintoni	C	Endo	Yes	Yes	54	NA	54	NA	0	0	1	NA	NA
Acanthobothrium lusarmientoi	C	Endo	Yes	Yes	38	NA	38	NA	0	0	1	NA	NA
Acanthobothrium maculatum	C	Endo	Yes	Yes	180	NA	180	NA	0	0	1	NA	NA
Acanthobothrium magnum	C	Endo	Yes	Yes	160	NA	160	NA	0	0	1	NA	NA
Acanthobothrium manteri	C	Endo	Yes	Yes	183	NA	183	NA	0	0	1	NA	NA
Acanthobothrium martini	C	Endo	Yes	Yes	120	NA	120	NA	0	0	1	NA	NA
Acanthobothrium maryanskii	C	Endo	Yes	Yes	25	NA	25	NA	0	0	1	NA	NA
Acanthobothrium marymichaelorum	C	Endo	Yes	Yes	45	NA	45	NA	0	0	1	NA	NA
Acanthobothrium micracantha	C	Endo	Yes	Yes	29	NA	29	NA	0	0	1	NA	NA
Acanthobothrium microcephalum	C	Endo	Yes	Yes	180	NA	180	NA	0	0	1	NA	NA
Acanthobothrium moorae	C	Endo	Yes	Yes	126	NA	126	NA	0	0	1	NA	NA
Acanthobothrium obuncus	C	Endo	Yes	Yes	260	NA	260	NA	0	0	1	NA	NA
Acanthobothrium ocallaghani	C	Endo	Yes	Yes	79	NA	79	NA	0	0	1	NA	NA
Acanthobothrium odonoghuei	C	Endo	Yes	Yes	42.5	6.36396	47	0.14974	0.0917052	1	2	0.0945327	-7.40639
Acanthobothrium olseni	C	Endo	Yes	Yes	106.1	85.0866	184	0.801947	0.300325	1	3	0.413877	0.800608
Acanthobothrium parviuncinatum	C	Endo	Yes	Yes	99.7667	84.3502	184	0.845475	0.2744	1	3	0.405086	0.450003
Acanthobothrium parvum	C	Endo	Yes	Yes	285	NA	285	NA	0	0	1	NA	NA
Acanthobothrium paulum	C	Endo	Yes	Yes	173.25	76.4956	244	0.441533	0.234693	1	4	0.426712	-3.54324
Acanthobothrium peruviense	C	Endo	Yes	Yes	47	NA	47	NA	0	0	1	NA	NA
Acanthobothrium pichelinae	C	Endo	Yes	Yes	120	NA	120	NA	0	0	1	NA	NA
Acanthobothrium pingtanensis	C	Endo	Yes	Yes	70	NA	70	NA	0	0	1	NA	NA
Acanthobothrium psammobati	C	Endo	Yes	Yes	38	NA	38	NA	0	0	1	NA	NA
Acanthobothrium puertecitense	C	Endo	Yes	Yes	122	NA	122	NA	0	0	1	NA	NA
Acanthobothrium puntarenasense	C	Endo	Yes	Yes	260	NA	260	NA	0	0	1	NA	NA
Acanthobothrium quadripartitum	C	Endo	Yes	Yes	184	NA	184	NA	0	0	1	NA	NA
Acanthobothrium quinonesi	C	Endo	Yes	Yes	40.6667	6.02771	47	0.148222	0.0547786	1	3	0.0875877	-13.0292
Acanthobothrium rajaebatis	C	Endo	Yes	Yes	221.667	67.8847	285	0.306247	0.0968106	1	3	0.153165	-10.0449
Acanthobothrium rajivi	C	Endo	Yes	Yes	122	NA	122	NA	0	0	1	NA	NA
Acanthobothrium ramiroi	C	Endo	Yes	Yes	47	NA	47	NA	0	0	1	NA	NA
Acanthobothrium regoi	C	Endo	Yes	Yes	41.575	6.23879	50	0.150061	0.0515389	1	4	0.104698	-14.6103
Acanthobothrium rhinobati	C	Endo	Yes	Yes	119	NA	119	NA	0	0	1	NA	NA
Acanthobothrium rhynchobatidis	C	Endo	Yes	Yes	65	NA	65	NA	0	0	1	NA	NA
Acanthobothrium robertsoni	C	Endo	Yes	Yes	71.6667	31.4749	126	0.439184	0.229326	1	6	0.622416	-4.15912
Acanthobothrium robustum	C	Endo	Yes	Yes	97.65	30.1935	119	0.309201	0.195108	1	2	0.188035	-3.54236
Acanthobothrium rohdei	C	Endo	Yes	Yes	38	NA	38	NA	0	0	1	NA	NA
Acanthobothrium royi	C	Endo	Yes	Yes	25	NA	25	NA	0	0	1	NA	NA
Acanthobothrium saliki	C	Endo	Yes	Yes	240	NA	240	NA	0	0	1	NA	NA
Acanthobothrium santarosaliense	C	Endo	Yes	Yes	70	NA	70	NA	0	0	1	NA	NA
Acanthobothrium semnovesiculum	C	Endo	Yes	Yes	183	NA	183	NA	0	0	1	NA	NA
Acanthobothrium septentrionale	C	Endo	Yes	Yes	150	NA	150	NA	0	0	1	NA	NA
Acanthobothrium soberoni	C	Endo	Yes	Yes	122	NA	122	NA	0	0	1	NA	NA
Acanthobothrium stevensi	C	Endo	Yes	Yes	126	NA	126	NA	0	0	1	NA	NA
Acanthobothrium tasajerasi	C	Endo	Yes	Yes	200	0	200	0	0.208894	1	2	0.212438	-2.19746
Acanthobothrium terezae	C	Endo	Yes	Yes	50	NA	50	NA	0	0	1	NA	NA
Acanthobothrium tetabuanense	C	Endo	Yes	Yes	119	NA	119	NA	0	0	1	NA	NA
Acanthobothrium thomasae	C	Endo	Yes	Yes	79	NA	79	NA	0	0	1	NA	NA
Acanthobothrium timlei	C	Endo	Yes	Yes	38	NA	38	NA	0	0	1	NA	NA
Acanthobothrium triacis	C	Endo	Yes	Yes	150	NA	150	NA	0	0	1	NA	NA
Acanthobothrium tripartitum	C	Endo	Yes	Yes	184	NA	184	NA	0	0	1	NA	NA
Acanthobothrium typicum	C	Endo	Yes	Yes	152	NA	152	NA	0	0	1	NA	NA
Acanthobothrium uncinatum	C	Endo	Yes	Yes	184	NA	184	NA	0	0	1	NA	NA
Acanthobothrium unilateralis	C	Endo	Yes	Yes	180	NA	180	NA	0	0	1	NA	NA
Acanthobothrium urogymni	C	Endo	Yes	Yes	147	NA	147	NA	0	0	1	NA	NA
Acanthobothrium urolophi	C	Endo	Yes	Yes	34.05	32.4562	57	0.953192	0.283701	1	2	0.294918	1.48828
Acanthobothrium urotrygoni	C	Endo	Yes	Yes	112.75	123.39	200	1.09437	0.198914	1	2	0.237919	-1.09054
Acanthobothrium vargasi	C	Endo	Yes	Yes	260	NA	260	NA	0	0	1	NA	NA
Acanthobothrium walkeri	C	Endo	Yes	Yes	183	NA	183	NA	0	0	1	NA	NA
Acanthobothrium wedli	C	Endo	Yes	Yes	118	NA	118	NA	0	0	1	NA	NA
Acanthobothrium zainali	C	Endo	Yes	Yes	240	NA	240	NA	0	0	1	NA	NA
Acanthobothrium zapterycum	C	Endo	Yes	Yes	184	NA	184	NA	0	0	1	NA	NA
Acanthobothrium zschokkei	C	Endo	Yes	Yes	184	NA	184	NA	0	0	1	NA	NA
Acanthobothrium zugeinensis	C	Endo	Yes	Yes	29	NA	29	NA	0	0	1	NA	NA
Acanthocephaloides distinctus	A	Endo	Yes	Yes	21.65	7.84581	30	0.362393	0.275522	1	4	0.524145	0.127708
Acanthocephaloides geneticus	A	Endo	Yes	Yes	25	NA	25	NA	0	0	1	NA	NA
Acanthocephaloides incrassatus	A	Endo	Yes	Yes	41.1	44.5999	184	1.08516	0.250739	1	16	1.77884	-2.56241
Acanthocephaloides propinquus	A	Endo	Yes	Yes	54.5056	56.3187	184	1.03327	0.257981	1	18	1.8856	-4.16871
Acanthocephalorhynchoides cholodkowskyi	A	Endo	NA	NA	184	NA	184	NA	0	0	1	NA	NA
Acanthocephalorhynchoides ussuriensis	A	Endo	NA	NA	142.4	68.6826	200	0.482322	0.161047	1	5	0.443353	-6.59808
Acanthocephalus acerbus	A	Endo	Yes	Yes	118.5	46.6869	184	0.393982	0.11252	1	4	0.237738	-10.1612
Acanthocephalus aculeatus	A	Endo	Yes	Yes	150.4	54.0074	200	0.359092	0.145483	1	5	0.309394	-10.5575
Acanthocephalus alabamensis	A	Endo	Yes	Yes	65.025	81.0724	184	1.24679	0.246287	1	4	0.49429	-1.01702
Acanthocephalus anguillae	A	Endo	Yes	Yes	111.58	103.722	600	0.929583	0.232798	1	44	3.35332	-12.8714
Acanthocephalus clavula	A	Endo	Yes	Yes	123.889	79.1052	236	0.638517	0.232976	1	18	1.58664	-8.54976
Acanthocephalus dirus	A	Endo	Yes	Yes	82.1125	69.8143	184	0.850228	0.254757	1	64	5.72189	-7.90397
Acanthocephalus echigoensis	A	Endo	Yes	Yes	122	43.8786	184	0.359661	0.122284	1	4	0.219265	-10.6327
Acanthocephalus goaensis	A	Endo	Yes	Yes	70	NA	70	NA	0	0	1	NA	NA
Acanthocephalus gotoi	A	Endo	Yes	Yes	184	NA	184	NA	0	0	1	NA	NA
Acanthocephalus gracilacanthus	A	Endo	Yes	Yes	70	NA	70	NA	0	0	1	NA	NA
Acanthocephalus incrassatus	A	Endo	Yes	Yes	70	NA	70	NA	0	0	1	NA	NA
Acanthocephalus kashmirensis	A	Endo	Yes	Yes	34	NA	34	NA	0	0	1	NA	NA
Acanthocephalus lucidus	A	Endo	Yes	Yes	120	NA	120	NA	0	0	1	NA	NA
Acanthocephalus lucii	A	Endo	Yes	Yes	88.4167	70.7887	184	0.800626	0.245058	1	42	3.70596	-8.90406
Acanthocephalus minor	A	Endo	Yes	Yes	160.4	32.5085	184	0.202671	0.209095	1	5	0.508503	-4.22563
Acanthocephalus oncorhynchi	A	Endo	Yes	Yes	100	NA	100	NA	0	0	1	NA	NA
Acanthocephalus opsariichthydis	A	Endo	Yes	Yes	100.95	64.2843	184	0.636793	0.246513	1	10	1.03396	-4.53619
Acanthocephalus rauschi	A	Endo	Yes	Yes	96.5	123.744	184	1.28232	0.249706	1	2	0.26323	0.0253201
Acanthocephalus rhinensis	A	Endo	Yes	Yes	120	NA	120	NA	0	0	1	NA	NA
Acanthocephalus sichuanensis	A	Endo	Yes	Yes	184	NA	184	NA	0	0	1	NA	NA
Acanthocephalus tahlequahensis	A	Endo	Yes	Yes	55.8	85.7074	184	1.53598	0.269609	1	4	0.455683	-2.38981
Acanthocephalus tenuirostris	A	Endo	Yes	Yes	184	NA	184	NA	0	0	1	NA	NA
Acanthocephalus tumescens	A	Endo	Yes	Yes	68.2125	57.9527	184	0.84959	0.249896	1	8	0.898532	-2.6721
Acanthocheilus bicuspis	N	Endo	Yes	NA	124.667	58.1836	180	0.466714	0.114014	1	3	0.167257	-9.29356
Acanthocheilus quadridentatus	N	Endo	Yes	NA	140	NA	140	NA	0	0	1	NA	NA
Acanthocheilus rotundatus	N	Endo	Yes	NA	87	NA	87	NA	0	0	1	NA	NA
Acanthocollaritrema umbilicatum	T	Endo	Yes	Yes	140	NA	140	NA	0	0	1	NA	NA
Acanthocolpus aegyptiacus	T	Endo	NA	NA	50.6667	31.5647	87	0.622988	0.219111	1	3	0.361943	-1.3091
Acanthocolpus brasiliensis	T	Endo	NA	NA	68.8	NA	68.8	NA	0	0	1	NA	NA
Acanthocolpus chorinemusi	T	Endo	NA	NA	110	NA	110	NA	0	0	1	NA	NA
Acanthocolpus equulai	T	Endo	NA	NA	14	NA	14	NA	0	0	1	NA	NA
Acanthocolpus indicus	T	Endo	NA	NA	100	NA	100	NA	0	0	1	NA	NA
Acanthocolpus lutijanusi	T	Endo	NA	NA	40	NA	40	NA	0	0	1	NA	NA
Acanthocotyle brachyuropsi	M	Ecto	No	No	184	NA	184	NA	0	0	1	NA	NA
Acanthocotyle lobianchi	M	Ecto	No	No	80	NA	80	NA	0	0	1	NA	NA
Acanthocotyle pacifica	M	Ecto	No	No	184	0	184	0	0.101641	1	2	0.105871	-6.75498
Acanthocotyle patagonica	M	Ecto	No	No	184	NA	184	NA	0	0	1	NA	NA
Acanthocotyle raiae	M	Ecto	No	No	184	0	184	0	0.254368	1	4	0.480627	-1.46466
Acanthocotyle scobini	M	Ecto	No	No	184	NA	184	NA	0	0	1	NA	NA
Acanthodiscus mirabile	M	Ecto	No	No	184	0	184	0	0.0973403	1	2	0.0960054	-7.3622
Acanthodiscus remorae	M	Ecto	No	No	184	0	184	0	0.186494	1	3	0.320907	-2.89179
Acanthogyrus acanthogyrus	A	Endo	Yes	Yes	130.5	98.2878	200	0.753164	0.101498	1	2	0.0920527	-7.67379
Acanthogyrus acanthuri	A	Endo	Yes	Yes	40.7	3.751	45	0.0921622	0.137432	1	3	0.186932	-8.5688
Acanthogyrus antspinis	A	Endo	Yes	Yes	46	NA	46	NA	0	0	1	NA	NA
Acanthogyrus betwai	A	Endo	Yes	Yes	150	NA	150	NA	0	0	1	NA	NA
Acanthogyrus dattai	A	Endo	Yes	Yes	14	5.65685	18	0.404061	0.105782	1	2	0.11108	-6.48682
Acanthogyrus guptai	A	Endo	Yes	Yes	200	NA	200	NA	0	0	1	NA	NA
Acanthogyrus holospinus	A	Endo	Yes	Yes	18	NA	18	NA	0	0	1	NA	NA
Acanthogyrus indicus	A	Endo	Yes	Yes	150	NA	150	NA	0	0	1	NA	NA
Acanthogyrus lizae	A	Endo	Yes	Yes	59	NA	59	NA	0	0	1	NA	NA
Acanthogyrus malawiensis	A	Endo	Yes	Yes	40	NA	40	NA	0	0	1	NA	NA
Acanthogyrus maroccanus	A	Endo	Yes	Yes	30	NA	30	NA	0	0	1	NA	NA
Acanthogyrus multispinus	A	Endo	Yes	Yes	105	NA	105	NA	0	0	1	NA	NA
Acanthogyrus oligospinus	A	Endo	Yes	Yes	46	NA	46	NA	0	0	1	NA	NA
Acanthogyrus papilio	A	Endo	Yes	Yes	25	NA	25	NA	0	0	1	NA	NA
Acanthogyrus phillipi	A	Endo	Yes	Yes	7	NA	7	NA	0	0	1	NA	NA
Acanthogyrus pseudoholospinus	A	Endo	Yes	Yes	96.6667	53.9846	146	0.558461	0.139821	1	3	0.23853	-6.34753
Acanthogyrus similis	A	Endo	Yes	Yes	41	NA	41	NA	0	0	1	NA	NA
Acanthogyrus tilapiae	A	Endo	Yes	Yes	45.9917	57.2398	200	1.24457	0.185863	1	36	2.25883	-15.5404
Acanthoplacatus puelli	M	Ecto	No	No	38	NA	38	NA	0	0	1	NA	NA
Acanthosentis antspinus	A	Endo	Yes	Yes	46	NA	46	NA	0	0	1	NA	NA
Acanthosentis betwai	A	Endo	Yes	Yes	175	35.3553	200	0.202031	0.0621168	1	2	0.0722335	-7.70062
Acanthosentis coiliae	A	Endo	Yes	Yes	89.3333	96.0954	200	1.0757	0.158772	1	3	0.25307	-5.78034
Acanthosentis dattai	A	Endo	Yes	Yes	14	5.65685	18	0.404061	0.105782	1	2	0.11108	-6.92448
Acanthosentis giuris	A	Endo	Yes	Yes	50	NA	50	NA	0	0	1	NA	NA
Acanthosentis golvani	A	Endo	Yes	Yes	150	NA	150	NA	0	0	1	NA	NA
Acanthosentis hilsai	A	Endo	Yes	Yes	60	NA	60	NA	0	0	1	NA	NA
Acanthosentis holospinus	A	Endo	Yes	Yes	18	NA	18	NA	0	0	1	NA	NA
Acanthosentis indica	A	Endo	Yes	Yes	60	NA	60	NA	0	0	1	NA	NA
Acanthosentis indicus	A	Endo	Yes	Yes	150	NA	150	NA	0	0	1	NA	NA
Acanthosentis multispinus	A	Endo	Yes	Yes	93	74.9533	146	0.80595	0.0985164	1	2	0.0950525	-7.77768
Acanthosentis oligospinus	A	Endo	Yes	Yes	46	NA	46	NA	0	0	1	NA	NA
Acanthosentis papilio	A	Endo	Yes	Yes	25	NA	25	NA	0	0	1	NA	NA
Acanthosentis phillipi	A	Endo	Yes	Yes	7	NA	7	NA	0	0	1	NA	NA
Acanthosentis putitorae	A	Endo	Yes	Yes	275	NA	275	NA	0	0	1	NA	NA
Acanthosentis scomberomori	A	Endo	Yes	Yes	100	NA	100	NA	0	0	1	NA	NA
Acanthosentis seenghalae	A	Endo	Yes	Yes	150	NA	150	NA	0	0	1	NA	NA
Acanthosentis siamensis	A	Endo	Yes	Yes	40.5	NA	40.5	NA	0	0	1	NA	NA
Acanthosentis similis	A	Endo	Yes	Yes	133.5	116.718	300	0.874289	0.219139	1	4	0.443176	-2.67861
Acanthosentis sircari	A	Endo	Yes	Yes	21	NA	21	NA	0	0	1	NA	NA
Acanthosentis thapari	A	Endo	Yes	Yes	60	NA	60	NA	0	0	1	NA	NA
Acanthostomum absconditum	T	Endo	Yes	NA	163.5	51.6188	200	0.315711	0.295637	1	2	0.26323	0.0513707
Acanthostomum balthicum	T	Endo	Yes	NA	46	62.902	184	1.36744	0.255127	1	7	0.817855	-1.9652
Acanthostomum inerme	T	Endo	Yes	NA	100	NA	100	NA	0	0	1	NA	NA
Acanthostomum saoudi	T	Endo	Yes	NA	184	NA	184	NA	0	0	1	NA	NA
Accacladium nematulum	T	Endo	NA	NA	111.5	139.3	210	1.24933	0.272925	1	2	0.282825	0.852133
Accacladocoelium alveolatum	T	Endo	Yes	Yes	333	NA	333	NA	0	0	1	NA	NA
Accacladocoelium macrocotyle	T	Endo	Yes	Yes	215.333	176.001	333	0.817342	0.197095	1	3	0.301877	-3.73219
Accacladocoelium nigroflavum	T	Endo	Yes	Yes	333	NA	333	NA	0	0	1	NA	NA
Accacladocoelium petasiporum	T	Endo	Yes	Yes	333	NA	333	NA	0	0	1	NA	NA
Accacoelium contortum	T	Both	NA	Yes	123.667	181.387	333	1.46674	0.25861	1	3	0.364381	-1.26491
Accessorius peruensis	M	Ecto	No	No	16	NA	16	NA	0	0	1	NA	NA
Acetodextra ameiuri	T	Endo	NA	NA	88.2	69.0883	184	0.783315	0.14594	1	5	0.336144	-9.0951
Achoerus pauli	T	Endo	Yes	NA	13.5	3.04138	17	0.225288	0.201133	1	3	0.32452	-2.79048
Acleotrema girellae	M	Ecto	No	No	60	14.1421	70	0.235702	0.0251248	1	2	0.0251843	-10.6634
Acleotrema lamothei	M	Ecto	No	No	90	NA	90	NA	0	0	1	NA	NA
Acleotrema spiculare	M	Ecto	No	No	50	NA	50	NA	0	0	1	NA	NA
Acleotrema yamagutii	M	Ecto	No	No	50	NA	50	NA	0	0	1	NA	NA
Acolpenteron australe	M	Ecto	No	No	40	NA	40	NA	0	0	1	NA	NA
Acolpenteron catostomi	M	Ecto	No	No	153.2	68.8709	184	0.449549	0.109809	1	5	0.267307	-11.9728
Acolpenteron nephriticum	M	Ecto	No	No	19	8.48528	25	0.446594	0.0776922	1	2	0.0776922	-8.59652
Acolpenteron petruschewskyi	M	Ecto	No	No	184	0	184	0	0.0711906	1	2	0.0999166	-7.11644
Acolpenteron ureteroecetes	M	Ecto	No	No	149.75	68.5	184	0.457429	0.174159	1	4	0.329408	-6.81719
Actinocleidus articularis	M	Ecto	No	No	184	NA	184	NA	0	0	1	NA	NA
Actinocleidus bennetti	M	Ecto	No	No	158	36.7696	184	0.232719	0.301173	1	2	0.273034	0.474808
Actinocleidus brevicirrus	M	Ecto	No	No	128	96.9948	184	0.757772	0.119476	1	3	0.180799	-8.5069
Actinocleidus bursatus	M	Ecto	No	No	115.5	96.8736	184	0.838733	0.0780399	1	2	0.0732921	-8.34593
Actinocleidus crinicirrus	M	Ecto	No	No	184	NA	184	NA	0	0	1	NA	NA
Actinocleidus fergusoni	M	Ecto	No	No	184	0	184	0	0.171385	1	5	0.428263	-6.59494
Actinocleidus flagellatus	M	Ecto	No	No	184	0	184	0	0.204966	1	2	0.21577	-1.82919
Actinocleidus fusiformis	M	Ecto	No	No	184	NA	184	NA	0	0	1	NA	NA
Actinocleidus georgiensis	M	Ecto	No	No	158	36.7696	184	0.232719	0.301173	1	2	0.273034	0.474808
Actinocleidus gibbosus	M	Ecto	No	No	184	NA	184	NA	0	0	1	NA	NA
Actinocleidus gracilis	M	Ecto	No	No	184	0	184	0	0.139396	1	4	0.248471	-9.37063
Actinocleidus maculatus	M	Ecto	No	No	184	0	184	0	0.238536	1	2	0.183408	-3.62929
Actinocleidus muelleri	M	Ecto	No	No	184	NA	184	NA	0	0	1	NA	NA
Actinocleidus oculatus	M	Ecto	No	No	184	NA	184	NA	0	0	1	NA	NA
Actinocleidus okeechobeensis	M	Ecto	No	No	184	NA	184	NA	0	0	1	NA	NA
Actinocleidus recurvatus	M	Ecto	No	No	184	NA	184	NA	0	0	1	NA	NA
Actinocleidus reversus	M	Ecto	No	No	184	NA	184	NA	0	0	1	NA	NA
Actinocleidus subtriangularis	M	Ecto	No	No	184	NA	184	NA	0	0	1	NA	NA
Adenicola arabica	M	Ecto	No	No	70	NA	70	NA	0	0	1	NA	NA
Adenoscolex oreini	C	Endo	NA	NA	43.3333	14.8436	56	0.342545	0.0390815	1	3	0.0559319	-14.0538
Aephnidiogenes barbarus	T	Endo	Yes	NA	51.1286	29.1253	80	0.569648	0.207854	1	7	0.717952	-4.64226
Aephnidiogenes indica	T	Endo	Yes	NA	80	NA	80	NA	0	0	1	NA	NA
Aephnidiogenes isagi	T	Endo	Yes	NA	40	NA	40	NA	0	0	1	NA	NA
Aephnidiogenes major	T	Endo	Yes	NA	95	7.07107	100	0.0744323	0.00392672	1	2	0.0386935	-10.2645
Aephnidiogenes senegalensis	T	Endo	Yes	NA	51.2167	14.9774	70	0.292432	0.227243	1	6	0.649655	-3.30715
Aephnidiogenes vinodae	T	Endo	Yes	NA	80	NA	80	NA	0	0	1	NA	NA
Aethycteron caerulei	M	Ecto	No	No	7.7	NA	7.7	NA	0	0	1	NA	NA
Aethycteron hargisi	M	Ecto	No	No	7.2	NA	7.2	NA	0	0	1	NA	NA
Aethycteron malleus	M	Ecto	No	No	14.5	4.94975	18	0.341362	0.10623	1	2	0.109965	-6.84612
Aethycteron micropercae	M	Ecto	No	No	4.4	NA	4.4	NA	0	0	1	NA	NA
Aethycteron moorei	M	Ecto	No	No	8.4	NA	8.4	NA	0	0	1	NA	NA
Aethycteron nigrei	M	Ecto	No	No	7.2	NA	7.2	NA	0	0	1	NA	NA
Afrocleidodiscus distichodis	M	Ecto	No	No	184	NA	184	NA	0	0	1	NA	NA
Afrocleidodiscus paracleidodiscus	M	Ecto	No	No	184	NA	184	NA	0	0	1	NA	NA
Ageneiella brevifilis	C	Endo	Yes	Yes	59	NA	59	NA	0	0	1	NA	NA
Aglaiogyrodactylus calamus	M	Ecto	No	No	22	25.4558	40	1.15708	0.291174	1	2	0.311787	2.04342
Aglaiogyrodactylus conei	M	Ecto	No	No	11.4	NA	11.4	NA	0	0	1	NA	NA
Aglaiogyrodactylus ctenistus	M	Ecto	No	No	11.4	NA	11.4	NA	0	0	1	NA	NA
Aglaiogyrodactylus forficulatus	M	Ecto	No	No	7	NA	7	NA	0	0	1	NA	NA
Aglaiogyrodactylus forficuloides	M	Ecto	No	No	22	25.4558	40	1.15708	0.291174	1	2	0.311787	2.11037
Aglaiogyrodactylus guttus	M	Ecto	No	No	32	39.598	60	1.23744	0.252809	1	2	0.26323	0.00603632
Aglaiogyrodactylus salebrosus	M	Ecto	No	No	11.4	NA	11.4	NA	0	0	1	NA	NA
Ahpua piscicola	M	Ecto	No	No	115.167	75.7797	184	0.658001	0.231749	1	6	0.620191	-4.16679
Alcicornis carangis	T	Endo	NA	Yes	156	48.4974	184	0.310881	0.100815	1	3	0.152292	-10.0785
Allacanthochasmus varius	T	Endo	NA	Yes	99.2333	75.7053	184	0.762902	0.263402	1	6	0.714821	-1.57431
Allacanthocotyla pugetensis	M	Ecto	No	No	184	NA	184	NA	0	0	1	NA	NA
Allencotyla lutini	M	Ecto	No	No	35	NA	35	NA	0	0	1	NA	NA
Allencotyla mcintoshi	M	Ecto	No	No	11.0667	6.64555	18.5	0.600501	0.167921	1	3	0.257546	-5.57967
Allencotyla pricei	M	Ecto	No	No	38.66	6.00566	44.2	0.155346	0.150163	1	5	0.41945	-7.06093
Allobacciger centropygis	T	Endo	NA	NA	10	NA	10	NA	0	0	1	NA	NA
Allobacciger macrorchis	T	Endo	NA	NA	19	NA	19	NA	0	0	1	NA	NA
Allobenedenia epinepheli	M	Ecto	No	No	153	43.8406	184	0.28654	0.132885	1	2	0.147665	-5.59354
Allobenedenia yamagutii	M	Ecto	No	No	122	NA	122	NA	0	0	1	NA	NA
Allobenedenia zhangi	M	Ecto	No	No	40	NA	40	NA	0	0	1	NA	NA
Allocotylophora polyprionum	M	Ecto	No	No	87.5	88.3883	150	1.01015	0.229739	1	2	0.284964	1.00493
Allocreadium arcuatum	T	Endo	Yes	Yes	95	NA	95	NA	0	0	1	NA	NA
Allocreadium aswanensis	T	Endo	Yes	Yes	82	NA	82	NA	0	0	1	NA	NA
Allocreadium baueri	T	Endo	Yes	Yes	184	NA	184	NA	0	0	1	NA	NA
Allocreadium carparum	T	Endo	Yes	Yes	184	NA	184	NA	0	0	1	NA	NA
Allocreadium centropomi	T	Endo	Yes	Yes	140	NA	140	NA	0	0	1	NA	NA
Allocreadium ctenopharyngodonis	T	Endo	Yes	Yes	184	NA	184	NA	0	0	1	NA	NA
Allocreadium dogieli	T	Endo	Yes	Yes	36	NA	36	NA	0	0	1	NA	NA
Allocreadium dubium	T	Endo	Yes	Yes	34	NA	34	NA	0	0	1	NA	NA
Allocreadium duknwai	T	Endo	Yes	Yes	184	NA	184	NA	0	0	1	NA	NA
Allocreadium engraulicypridis	T	Endo	Yes	Yes	9	NA	9	NA	0	0	1	NA	NA
Allocreadium flexuosa	T	Endo	Yes	Yes	56	NA	56	NA	0	0	1	NA	NA
Allocreadium glossogobium	T	Endo	Yes	Yes	50	NA	50	NA	0	0	1	NA	NA
Allocreadium gotoi	T	Endo	Yes	Yes	184	NA	184	NA	0	0	1	NA	NA
Allocreadium halli	T	Endo	Yes	Yes	184	NA	184	NA	0	0	1	NA	NA
Allocreadium hasu	T	Endo	Yes	Yes	32.5	NA	32.5	NA	0	0	1	NA	NA
Allocreadium hupehensis	T	Endo	Yes	Yes	184	NA	184	NA	0	0	1	NA	NA
Allocreadium hypophthalmichthydis	T	Endo	Yes	Yes	105	NA	105	NA	0	0	1	NA	NA
Allocreadium isoporum	T	Endo	Yes	Yes	74.5848	66.1612	184	0.88706	0.191671	1	33	2.27389	-14.661
Allocreadium japonicum	T	Endo	Yes	Yes	38.3333	20.2073	50	0.527146	0.147519	1	3	0.229486	-6.38364
Allocreadium labracis	T	Endo	Yes	Yes	184	NA	184	NA	0	0	1	NA	NA
Allocreadium lintoni	T	Endo	Yes	Yes	14	NA	14	NA	0	0	1	NA	NA
Allocreadium lucyae	T	Endo	Yes	Yes	17.7667	10.9573	30.3	0.616736	0.179249	1	3	0.260278	-5.6203
Allocreadium markewitschi	T	Endo	Yes	Yes	93.8	82.5239	184	0.879786	0.122027	1	5	0.342313	-9.39406
Allocreadium mazoensis	T	Endo	Yes	Yes	65.0333	90.9368	170	1.39831	0.301256	1	3	0.409142	0.630218
Allocreadium mehrai	T	Endo	Yes	Yes	38	NA	38	NA	0	0	1	NA	NA
Allocreadium mexicanum	T	Endo	Yes	Yes	14.825	18.7365	42	1.26384	0.181915	1	4	0.307996	-7.64697
Allocreadium minutum	T	Endo	Yes	Yes	25	NA	25	NA	0	0	1	NA	NA
Allocreadium opsariichthydis	T	Endo	Yes	Yes	32.5	NA	32.5	NA	0	0	1	NA	NA
Allocreadium ovatum	T	Endo	Yes	Yes	50	NA	50	NA	0	0	1	NA	NA
Allocreadium papilligerum	T	Endo	Yes	Yes	184	NA	184	NA	0	0	1	NA	NA
Allocreadium patagonicum	T	Endo	Yes	Yes	40	NA	40	NA	0	0	1	NA	NA
Allocreadium qinjiangensis	T	Endo	Yes	Yes	75.8333	94.2899	184	1.24338	0.202628	1	3	0.316374	-3.35186
Allocreadium stilesi	T	Endo	Yes	Yes	11	NA	11	NA	0	0	1	NA	NA
Allocreadium sudanensis	T	Endo	Yes	Yes	82	NA	82	NA	0	0	1	NA	NA
Allocreadium tosai	T	Endo	Yes	Yes	99.25	66.3394	184	0.668407	0.206108	1	4	0.370929	-5.43765
Allocreadium transversale	T	Endo	Yes	Yes	73.25	70.567	184	0.963372	0.22409	1	12	1.12234	-7.14974
Allocreadium tribolodontis	T	Endo	Yes	Yes	46.5	4.94975	50	0.106446	0.0760706	1	2	0.0737636	-7.86409
Allocreadium vitellosum	T	Endo	Yes	Yes	8.8	3.11127	11	0.353553	0.26858	1	2	0.26323	0.0288564
Allocreadium wallini	T	Endo	Yes	Yes	13	NA	13	NA	0	0	1	NA	NA
Allocreadium wardi	T	Endo	Yes	Yes	91	NA	91	NA	0	0	1	NA	NA
Allodecemtestis bilqeesae	T	Endo	NA	NA	44	NA	44	NA	0	0	1	NA	NA
Allodecemtestis odeningi	T	Endo	NA	NA	30	NA	30	NA	0	0	1	NA	NA
Allodecemtestis skrjabini	T	Endo	NA	NA	44	NA	44	NA	0	0	1	NA	NA
Allodiclidophora charcoti	M	Ecto	No	No	36	NA	36	NA	0	0	1	NA	NA
Allodiclidophora squillarum	M	Ecto	No	No	20	NA	20	NA	0	0	1	NA	NA
Allodiscocotyla chorinemi	M	Ecto	No	No	85	35.3553	110	0.415945	0.0831545	1	2	0.0793648	-7.40228
Allodiscocotyla diacanthi	M	Ecto	No	No	60	NA	60	NA	0	0	1	NA	NA
Allodiscoides chorinemi	M	Ecto	No	No	110	NA	110	NA	0	0	1	NA	NA
Allogastrocotyle bivaginalis	M	Ecto	No	No	32.5	10.6066	40	0.326357	0.243484	1	2	0.257225	-0.252068
Alloglossidium geminum	T	Endo	Yes	Yes	78.8333	65.8587	184	0.835417	0.155378	1	6	0.389138	-11.1713
Alloglossidium kenti	T	Endo	Yes	Yes	82.75	70.5667	184	0.85277	0.182216	1	12	0.884963	-11.1057
Alloglossidium progeneticum	T	Endo	Yes	Yes	184	NA	184	NA	0	0	1	NA	NA
Allolepidapedon fistulariae	T	Endo	Yes	NA	160	NA	160	NA	0	0	1	NA	NA
Allolepidapedon petimba	T	Endo	Yes	NA	160	NA	160	NA	0	0	1	NA	NA
Allolepidapedon pristipomoides	T	Endo	Yes	NA	100	NA	100	NA	0	0	1	NA	NA
Allomegalocotyla gabbari	M	Ecto	No	No	184	NA	184	NA	0	0	1	NA	NA
Allomegalocotyla johnstoni	M	Ecto	No	No	184	NA	184	NA	0	0	1	NA	NA
Allometabenedeniella orbicularis	M	Ecto	No	No	184	0	184	0	0.105674	1	2	0.121924	-6.75223
Allometabenedeniella plataxi	M	Ecto	No	No	184	0	184	0	0.105674	1	2	0.121924	-6.75223
Allomurraytrema argyrosomi	M	Ecto	No	No	40	NA	40	NA	0	0	1	NA	NA
Allomurraytrema robustum	M	Ecto	No	No	184	0	184	0	0.114178	1	2	0.116103	-6.11919
Allomurraytrema sciaenae	M	Ecto	No	No	32.75	15.2028	43.5	0.464208	0.254244	1	2	0.303131	1.73856
Allomurraytrema spari	M	Ecto	No	No	184	NA	184	NA	0	0	1	NA	NA
Allopodocotyle argyropsi	T	Endo	Yes	NA	40	NA	40	NA	0	0	1	NA	NA
Allopodocotyle boleosomi	T	Endo	Yes	NA	13.2	6.78823	18	0.514259	0.169794	1	2	0.194911	-2.92966
Allopodocotyle chiliticorum	T	Endo	Yes	NA	14.2	9.16488	30.3	0.645414	0.172454	1	5	0.417912	-7.12536
Allopodocotyle epinepheli	T	Endo	Yes	NA	112	101.823	184	0.909137	0.157393	1	2	0.173188	-4.11093
Allopodocotyle israelensis	T	Endo	Yes	Yes	12	11.2694	25	0.939119	0.25537	1	3	0.389727	-0.221724
Allopodocotyle jaffensis	T	Endo	Yes	Yes	106	NA	106	NA	0	0	1	NA	NA
Allopodocotyle pritchardae	T	Endo	Yes	NA	76	NA	76	NA	0	0	1	NA	NA
Allopodocotyle skoliorchis	T	Endo	Yes	NA	22	NA	22	NA	0	0	1	NA	NA
Allopodocotyle trichiuri	T	Endo	Yes	NA	100	NA	100	NA	0	0	1	NA	NA
Allopseudaxine katsuwonis	M	Ecto	No	No	184	NA	184	NA	0	0	1	NA	NA
Allopseudaxine vagans	M	Ecto	No	No	184	NA	184	NA	0	0	1	NA	NA
Allopseudaxinoides vagans	M	Ecto	No	No	184	NA	184	NA	0	0	1	NA	NA
Allopseudodiclidophora opelu	M	Ecto	No	No	50	NA	50	NA	0	0	1	NA	NA
Allopyragraphorus caballeroi	M	Ecto	No	No	184	NA	184	NA	0	0	1	NA	NA
Allopyragraphorus hippos	M	Ecto	No	No	184	0	184	0	0.151223	1	2	0.152292	-4.48409
Allopyragraphorus incomparabilis	M	Ecto	No	No	184	0	184	0	0.151223	1	2	0.152292	-4.48409
Allopyragraphorus winteri	M	Ecto	No	No	184	NA	184	NA	0	0	1	NA	NA
Allosprostonia tauvinae	M	Ecto	No	No	184	NA	184	NA	0	0	1	NA	NA
Allosteganoderma agassizi	T	Endo	NA	NA	79	NA	79	NA	0	0	1	NA	NA
Amapacanthus amazonicus	A	Endo	NA	NA	66	48.0833	100	0.728534	0.250396	1	2	0.299295	1.66182
Amazotaenia yvettae	C	Endo	Yes	Yes	255	148.492	360	0.582323	0.138457	1	2	0.158755	-4.51179
Ameloblastella chavarriai	M	Ecto	No	No	64.075	79.963	184	1.24796	0.0777434	1	4	0.166598	-12.5589
Ameloblastella platensis	M	Ecto	No	No	11.1	NA	11.1	NA	0	0	1	NA	NA
Ameloblastella satoi	M	Ecto	No	No	11.1	NA	11.1	NA	0	0	1	NA	NA
Ameloblastella unapi	M	Ecto	No	No	40	NA	40	NA	0	0	1	NA	NA
Ametrodaptes mexicanus	T	Endo	NA	NA	184	NA	184	NA	0	0	1	NA	NA
Ametrodaptes secundus	T	Endo	NA	NA	59.3	NA	59.3	NA	0	0	1	NA	NA
Amphibdella cuticulovagina	M	Ecto	No	No	100	NA	100	NA	0	0	1	NA	NA
Amphibdella paronaperugiae	M	Ecto	No	No	184	NA	184	NA	0	0	1	NA	NA
Amphibdella torpedinis	M	Ecto	No	No	101.833	81.2655	184	0.798025	0.176944	1	3	0.310473	-3.44134
Amphibdelloides cameroni	M	Ecto	No	No	184	NA	184	NA	0	0	1	NA	NA
Amphibdelloides longilamellatus	M	Ecto	No	No	184	NA	184	NA	0	0	1	NA	NA
Amphibdelloides maccallumi	M	Ecto	No	No	66.625	23.1422	100	0.34735	0.267583	1	4	0.531662	0.385235
Amphibdelloides pentadactylus	M	Ecto	No	No	111	103.238	184	0.930068	0.224095	1	2	0.207739	-2.38459
Amphilina bipunctata	C	Endo	Yes	Yes	610	NA	610	NA	0	0	1	NA	NA
Amphilina coreana	C	Endo	Yes	Yes	91	NA	91	NA	0	0	1	NA	NA
Amphilina foliacea	C	Endo	Yes	Yes	347.1	223.964	800	0.645242	0.0528323	1	10	0.19756	-22.1668
Amphilina japonica	C	Endo	Yes	Yes	560	NA	560	NA	0	0	1	NA	NA
Amphilina tengaria	C	Endo	Yes	Yes	18	NA	18	NA	0	0	1	NA	NA
Amphipolycotyle chloroscombrus	M	Ecto	No	No	65	NA	65	NA	0	0	1	NA	NA
Amphitecium camelum	M	Ecto	No	No	50	NA	50	NA	0	0	1	NA	NA
Amphithecium brachycirrum	M	Ecto	No	No	26.25	33.5876	50	1.27953	0.246417	1	2	0.26323	0.0136465
Amphithecium calycinum	M	Ecto	No	No	26.25	33.5876	50	1.27953	0.246417	1	2	0.26323	0.0136465
Amphithecium camelum	M	Ecto	No	No	26.25	33.5876	50	1.27953	0.246417	1	2	0.26323	0.0136465
Amphithecium catalaoensis	M	Ecto	No	No	26.25	33.5876	50	1.27953	0.246417	1	2	0.26323	0.0136465
Amphithecium diclonophallum	M	Ecto	No	No	20.6429	14.129	41.5	0.684451	0.135418	1	7	0.34375	-13.8163
Amphithecium falcatum	M	Ecto	No	No	23.3	16.8458	50	0.722994	0.14125	1	10	0.548249	-14.4099
Amphithecium junki	M	Ecto	No	No	28.5	21.4437	50	0.752411	0.143467	1	4	0.309608	-7.49505
Amphithecium microphallum	M	Ecto	No	No	26.25	33.5876	50	1.27953	0.246417	1	2	0.26323	0.0136465
Amphithecium minutum	M	Ecto	No	No	25.225	8.45	36	0.334985	0.0407817	1	4	0.0833017	-15.0588
Amphithecium muricatum	M	Ecto	No	No	26.5	13.0288	41.5	0.491653	0.0383162	1	3	0.0587469	-13.572
Amphithecium piranhus	M	Ecto	No	No	2.5	NA	2.5	NA	0	0	1	NA	NA
Amphithecium pretiosum	M	Ecto	No	No	27.9	NA	27.9	NA	0	0	1	NA	NA
Amphithecium prodotum	M	Ecto	No	No	15	0	15	0	0.180339	1	2	0.174609	-4.14972
Amphithecium speirocamarotum	M	Ecto	No	No	16.75	18.7383	30	1.11871	0.227588	1	2	0.20848	-2.30963
Amphithecium unguiculum	M	Ecto	No	No	27.5	12.0208	36	0.437121	0.0407817	1	2	0.0407817	-9.47147
Amphithecium verecundum	M	Ecto	No	No	18	NA	18	NA	0	0	1	NA	NA
Amphitretus settii	C	Endo	NA	NA	150	NA	150	NA	0	0	1	NA	NA
Amphitretus wageneri	C	Endo	NA	NA	150	NA	150	NA	0	0	1	NA	NA
Amphocleithrium paraguayensis	M	Ecto	No	No	184	NA	184	NA	0	0	1	NA	NA
Amplicaecum indica	N	Endo	Yes	NA	30	NA	30	NA	0	0	1	NA	NA
Amplicaecum mugili	N	Endo	Yes	NA	63	NA	63	NA	0	0	1	NA	NA
Amplicaecum orissai	N	Endo	Yes	NA	40	NA	40	NA	0	0	1	NA	NA
Amplicaecum singhi	N	Endo	Yes	NA	234	NA	234	NA	0	0	1	NA	NA
Amplicaecum thapari	N	Endo	Yes	NA	70	NA	70	NA	0	0	1	NA	NA
Anacanthocheilus rotundatus	N	Endo	NA	NA	184	NA	184	NA	0	0	1	NA	NA
Anacanthocotyle anacanthocotyle	M	Ecto	No	No	11.8	4.58258	16.8	0.388354	0.160643	1	3	0.254111	-5.73654
Anacanthoroides mizellei	M	Ecto	No	No	31	4.24264	34	0.136859	0.0522999	1	2	0.0557309	-8.73523
Anacanthorus acuminatus	M	Ecto	No	No	18.02	7.44963	26.5	0.413409	0.181018	1	5	0.385884	-8.20947
Anacanthorus alatus	M	Ecto	No	No	15.7667	8.12055	24.2	0.515045	0.188354	1	3	0.282781	-4.37924
Anacanthorus amazonicus	M	Ecto	No	No	25.5	14.0801	41.5	0.552162	0.139663	1	3	0.195869	-7.9115
Anacanthorus anacanthorus	M	Ecto	No	No	26.25	33.5876	50	1.27953	0.246417	1	2	0.26323	0.0136465
Anacanthorus andersoni	M	Ecto	No	No	21.4	7.21249	26.5	0.337032	0.227831	1	2	0.258593	-0.17899
Anacanthorus beleophallus	M	Ecto	No	No	18	NA	18	NA	0	0	1	NA	NA
Anacanthorus bellus	M	Ecto	No	No	15.7667	8.12055	24.2	0.515045	0.188354	1	3	0.282781	-4.46684
Anacanthorus brazilensis	M	Ecto	No	No	26.25	33.5876	50	1.27953	0.246417	1	2	0.26323	0.0379879
Anacanthorus braziliensis	M	Ecto	No	No	50	NA	50	NA	0	0	1	NA	NA
Anacanthorus brevis	M	Ecto	No	No	30	NA	30	NA	0	0	1	NA	NA
Anacanthorus calophallus	M	Ecto	No	No	16.1	11.4551	24.2	0.711499	0.258343	1	2	0.258593	-0.163424
Anacanthorus carinatus	M	Ecto	No	No	21.4	7.21249	26.5	0.337032	0.227831	1	2	0.258593	-0.104674
Anacanthorus catoprioni	M	Ecto	No	No	15	NA	15	NA	0	0	1	NA	NA
Anacanthorus chaunophallus	M	Ecto	No	No	21.4	7.21249	26.5	0.337032	0.227831	1	2	0.258593	-0.104674
Anacanthorus chelophorus	M	Ecto	No	No	21.4	7.21249	26.5	0.337032	0.227831	1	2	0.258593	-0.104674
Anacanthorus cinctus	M	Ecto	No	No	15	NA	15	NA	0	0	1	NA	NA
Anacanthorus cladophallus	M	Ecto	No	No	27.5	12.0208	36	0.437121	0.0407817	1	2	0.0407817	-8.78812
Anacanthorus colombianus	M	Ecto	No	No	105.375	84.5643	184	0.802508	0.135031	1	8	0.512698	-11.6993
Anacanthorus cornutus	M	Ecto	No	No	21.4	7.21249	26.5	0.337032	0.227831	1	2	0.258593	-0.104674
Anacanthorus crytocaulus	M	Ecto	No	No	15	NA	15	NA	0	0	1	NA	NA
Anacanthorus cuticulovaginus	M	Ecto	No	No	10	NA	10	NA	0	0	1	NA	NA
Anacanthorus dipelecinus	M	Ecto	No	No	18	NA	18	NA	0	0	1	NA	NA
Anacanthorus diplecinus	M	Ecto	No	No	18	NA	18	NA	0	0	1	NA	NA
Anacanthorus elegans	M	Ecto	No	No	30	NA	30	NA	0	0	1	NA	NA
Anacanthorus euryphallus	M	Ecto	No	No	18.02	7.44963	26.5	0.413409	0.181018	1	5	0.385884	-7.8714
Anacanthorus formosus	M	Ecto	No	No	16.1	11.4551	24.2	0.711499	0.258343	1	2	0.258593	-0.163424
Anacanthorus furculus	M	Ecto	No	No	16.1	11.4551	24.2	0.711499	0.258343	1	2	0.258593	-0.163424
Anacanthorus glyptophallus	M	Ecto	No	No	21.4	7.21249	26.5	0.337032	0.227831	1	2	0.258593	-0.104674
Anacanthorus gravihamulatus	M	Ecto	No	No	26.5	13.0288	41.5	0.491653	0.0383162	1	3	0.0587469	-14.075
Anacanthorus jegui	M	Ecto	No	No	26.9	11.0136	41.5	0.409429	0.0400421	1	5	0.0995287	-16.6682
Anacanthorus kruidenieri	M	Ecto	No	No	30	NA	30	NA	0	0	1	NA	NA
Anacanthorus lasiophallus	M	Ecto	No	No	15	NA	15	NA	0	0	1	NA	NA
Anacanthorus lepyrophallus	M	Ecto	No	No	16.75	18.7383	30	1.11871	0.227588	1	2	0.20848	-2.5931
Anacanthorus lygophallus	M	Ecto	No	No	21.4	7.21249	26.5	0.337032	0.227831	1	2	0.258593	-0.104674
Anacanthorus maltai	M	Ecto	No	No	26.25	33.5876	50	1.27953	0.246417	1	2	0.26323	0.0379879
Anacanthorus mastigophallus	M	Ecto	No	No	18	NA	18	NA	0	0	1	NA	NA
Anacanthorus mesocondylus	M	Ecto	No	No	24	12.803	41.5	0.533458	0.0935203	1	7	0.30714	-14.4882
Anacanthorus nanus	M	Ecto	No	No	21.4	7.21249	26.5	0.337032	0.227831	1	2	0.258593	-0.104674
Anacanthorus neotropicalis	M	Ecto	No	No	26.25	33.5876	50	1.27953	0.246417	1	2	0.26323	0.0379879
Anacanthorus palamophallus	M	Ecto	No	No	18	NA	18	NA	0	0	1	NA	NA
Anacanthorus paraspathulatus	M	Ecto	No	No	32	9.89949	39	0.309359	0.162218	1	2	0.168163	-4.07256
Anacanthorus pelorophallus	M	Ecto	No	No	16.1	11.4551	24.2	0.711499	0.258343	1	2	0.258593	-0.163424
Anacanthorus penilabiatus	M	Ecto	No	No	62.775	42.812	108	0.681992	0.136016	1	4	0.236021	-10.3412
Anacanthorus piranhus	M	Ecto	No	No	2.5	NA	2.5	NA	0	0	1	NA	NA
Anacanthorus pithophallus	M	Ecto	No	No	21.4	7.21249	26.5	0.337032	0.227831	1	2	0.258593	-0.104674
Anacanthorus prodigiosus	M	Ecto	No	No	23.75	16.1064	41.5	0.678165	0.133095	1	4	0.250131	-9.70403
Anacanthorus quinqueramis	M	Ecto	No	No	8	NA	8	NA	0	0	1	NA	NA
Anacanthorus quinqueramus	M	Ecto	No	No	19.65	6.43467	24.2	0.327464	0.0483756	1	2	0.0483756	-9.1347
Anacanthorus ramosissimus	M	Ecto	No	No	16.75	18.7383	30	1.11871	0.227588	1	2	0.20848	-2.5931
Anacanthorus ramulosus	M	Ecto	No	No	15.7667	8.12055	24.2	0.515045	0.188354	1	3	0.282781	-4.46684
Anacanthorus reginae	M	Ecto	No	No	26.25	33.5876	50	1.27953	0.246417	1	2	0.26323	0.0379879
Anacanthorus rondonensis	M	Ecto	No	No	31.3333	25.3295	50	0.808388	0.1767	1	3	0.288348	-4.19413
Anacanthorus scapanus	M	Ecto	No	No	27.5	12.0208	36	0.437121	0.0407817	1	2	0.0407817	-8.78812
Anacanthorus sciponophallus	M	Ecto	No	No	25	13.7222	41.5	0.54889	0.102615	1	6	0.290913	-12.7506
Anacanthorus serrasalmi	M	Ecto	No	No	23.75	16.1064	41.5	0.678165	0.133095	1	4	0.250131	-9.70403
Anacanthorus spathulatus	M	Ecto	No	No	70.6667	48.3873	108	0.684726	0.140745	1	3	0.234416	-6.74521
Anacanthorus spatulatus	M	Ecto	No	No	98	14.1421	108	0.144308	0.119046	1	2	0.119614	-6.83642
Anacanthorus spiralocirrus	M	Ecto	No	No	30	NA	30	NA	0	0	1	NA	NA
Anacanthorus stachophallus	M	Ecto	No	No	26.25	33.5876	50	1.27953	0.246417	1	2	0.26323	0.0379879
Anacanthorus strongylophallus	M	Ecto	No	No	16.1	11.4551	24.2	0.711499	0.258343	1	2	0.258593	-0.163424
Anacanthorus thatcheri	M	Ecto	No	No	26.25	33.5876	50	1.27953	0.246417	1	2	0.26323	0.0379879
Anacanthorus tricornis	M	Ecto	No	No	18.75	8.39305	26.5	0.447629	0.199793	1	4	0.361697	-5.31145
Anacanthorus xaniophallus	M	Ecto	No	No	18	NA	18	NA	0	0	1	NA	NA
Anacornuatus indicus	M	Ecto	No	No	184	NA	184	NA	0	0	1	NA	NA
Anacornuatus postbifidus	M	Ecto	No	No	184	NA	184	NA	0	0	1	NA	NA
Anakohnia brasiliana	M	Ecto	No	No	72	NA	72	NA	0	0	1	NA	NA
Anantrum histocephalum	C	Endo	NA	NA	17.2	NA	17.2	NA	0	0	1	NA	NA
Anantrum tortum	C	Endo	NA	NA	17.2	NA	17.2	NA	0	0	1	NA	NA
Anapalaeorchis hamajimai	T	Endo	NA	NA	9	NA	9	NA	0	0	1	NA	NA
Anaporrhutum euzeti	T	Endo	NA	NA	128.42	78.6055	260	0.612097	0.237128	1	10	1.03351	-4.42114
Anaporrhutum sinicum	T	Endo	NA	NA	161	NA	161	NA	0	0	1	NA	NA
Anchistrocephalus microcephalus	C	Endo	NA	NA	333	NA	333	NA	0	0	1	NA	NA
Anchoradiscus anchoradiscus	M	Ecto	No	No	184	0	184	0	0.0797763	1	2	0.0797763	-7.8061
Anchoradiscus triangularis	M	Ecto	No	No	184	0	184	0	0.170776	1	3	0.210889	-7.54478
Anchormicrocotyle guaymensis	M	Ecto	No	No	166	NA	166	NA	0	0	1	NA	NA
Anchorophorus sinensis	M	Ecto	No	No	57.1	NA	57.1	NA	0	0	1	NA	NA
Anchylodiscus caballeroi	M	Ecto	No	No	184	NA	184	NA	0	0	1	NA	NA
Anchylodiscus liewi	M	Ecto	No	No	184	NA	184	NA	0	0	1	NA	NA
Anchylodiscus malayensis	M	Ecto	No	No	184	NA	184	NA	0	0	1	NA	NA
Anchylodiscus tandani	M	Ecto	No	No	90	NA	90	NA	0	0	1	NA	NA
Ancistrohaptor europeum	M	Ecto	No	No	13	NA	13	NA	0	0	1	NA	NA
Ancistrohaptor falcatum	M	Ecto	No	No	16.1	11.4551	24.2	0.711499	0.258343	1	2	0.258593	-0.163424
Ancistrohaptor falciferum	M	Ecto	No	No	18.02	7.44963	26.5	0.413409	0.181018	1	5	0.385884	-7.8714
Ancistrohaptor falcunculum	M	Ecto	No	No	18.02	7.44963	26.5	0.413409	0.181018	1	5	0.385884	-7.8714
Ancylodiscoides aori	M	Ecto	No	No	180	NA	180	NA	0	0	1	NA	NA
Ancylodiscoides asoti	M	Ecto	No	No	130	NA	130	NA	0	0	1	NA	NA
Ancylodiscoides botulovagina	M	Ecto	No	No	130	NA	130	NA	0	0	1	NA	NA
Ancylodiscoides caecus	M	Ecto	No	No	130	NA	130	NA	0	0	1	NA	NA
Ancylodiscoides cochleavagina	M	Ecto	No	No	130	NA	130	NA	0	0	1	NA	NA
Ancylodiscoides cornucirrus	M	Ecto	No	No	130	NA	130	NA	0	0	1	NA	NA
Ancylodiscoides curvilamellis	M	Ecto	No	No	130	NA	130	NA	0	0	1	NA	NA
Ancylodiscoides disjunctus	M	Ecto	No	No	130	NA	130	NA	0	0	1	NA	NA
Ancylodiscoides dorsocirrus	M	Ecto	No	No	130	NA	130	NA	0	0	1	NA	NA
Ancylodiscoides exima	M	Ecto	No	No	130	NA	130	NA	0	0	1	NA	NA
Ancylodiscoides extina	M	Ecto	No	No	130	NA	130	NA	0	0	1	NA	NA
Ancylodiscoides gigi	M	Ecto	No	No	184	NA	184	NA	0	0	1	NA	NA
Ancylodiscoides gomtius	M	Ecto	No	No	180	NA	180	NA	0	0	1	NA	NA
Ancylodiscoides hamatovagina	M	Ecto	No	No	130	NA	130	NA	0	0	1	NA	NA
Ancylodiscoides hemibagri	M	Ecto	No	No	184	NA	184	NA	0	0	1	NA	NA
Ancylodiscoides indicus	M	Ecto	No	No	240	NA	240	NA	0	0	1	NA	NA
Ancylodiscoides infundibulovagina	M	Ecto	No	No	130	NA	130	NA	0	0	1	NA	NA
Ancylodiscoides japonicus	M	Ecto	No	No	130	NA	130	NA	0	0	1	NA	NA
Ancylodiscoides kulkarni	M	Ecto	No	No	150	NA	150	NA	0	0	1	NA	NA
Ancylodiscoides leiocassi	M	Ecto	No	No	184	NA	184	NA	0	0	1	NA	NA
Ancylodiscoides lingmoeni	M	Ecto	No	No	130	NA	130	NA	0	0	1	NA	NA
Ancylodiscoides longicirrus	M	Ecto	No	No	240	NA	240	NA	0	0	1	NA	NA
Ancylodiscoides longitubus	M	Ecto	No	No	400	NA	400	NA	0	0	1	NA	NA
Ancylodiscoides macracanthus	M	Ecto	No	No	265	190.919	400	0.720448	0.00830504	1	2	0.00830504	-11.2262
Ancylodiscoides magnicirrus	M	Ecto	No	No	400	NA	400	NA	0	0	1	NA	NA
Ancylodiscoides mediacanthus	M	Ecto	No	No	265	190.919	400	0.720448	0.00830504	1	2	0.00830504	-11.2262
Ancylodiscoides micracanthus	M	Ecto	No	No	210	42.4264	240	0.202031	0.208487	1	2	0.205661	-2.36066
Ancylodiscoides mutabilis	M	Ecto	No	No	130	NA	130	NA	0	0	1	NA	NA
Ancylodiscoides mytusi	M	Ecto	No	No	180	NA	180	NA	0	0	1	NA	NA
Ancylodiscoides obscura	M	Ecto	No	No	130	NA	130	NA	0	0	1	NA	NA
Ancylodiscoides omegavagina	M	Ecto	No	No	130	NA	130	NA	0	0	1	NA	NA
Ancylodiscoides parasiluri	M	Ecto	No	No	265	190.919	400	0.720448	0.00830504	1	2	0.00830504	-11.2262
Ancylodiscoides poljanskyi	M	Ecto	No	No	184	NA	184	NA	0	0	1	NA	NA
Ancylodiscoides rarissimus	M	Ecto	No	No	400	NA	400	NA	0	0	1	NA	NA
Ancylodiscoides rimskykorsakowi	M	Ecto	No	No	184	0	184	0	0.146027	1	2	0.155437	-4.7344
Ancylodiscoides sigmoidovagina	M	Ecto	No	No	130	NA	130	NA	0	0	1	NA	NA
Ancylodiscoides siluri	M	Ecto	No	No	10.5	NA	10.5	NA	0	0	1	NA	NA
Ancylodiscoides soldatovi	M	Ecto	No	No	400	NA	400	NA	0	0	1	NA	NA
Ancylodiscoides strelkowi	M	Ecto	No	No	184	0	184	0	0.138776	1	2	0.117658	-6.66734
Ancylodiscoides varicus	M	Ecto	No	No	238	142.871	400	0.600297	0.137633	1	3	0.209814	-7.7104
Ancylodiscoides vistulensis	M	Ecto	No	No	5.75	6.71751	10.5	1.16826	0.178004	1	2	0.125784	-6.37827
Ancylodiscoides wallagotrema	M	Ecto	No	No	240	NA	240	NA	0	0	1	NA	NA
Ancyracanthus impar	N	Endo	NA	NA	45	NA	45	NA	0	0	1	NA	NA
Ancyracanthus schubarti	N	Endo	NA	NA	25.5	3.90512	30	0.153142	0.182389	1	3	0.268153	-5.25177
Ancyrocephaloides indicus	M	Ecto	No	No	184	NA	184	NA	0	0	1	NA	NA
Ancyrocephaloides triacanthi	M	Ecto	No	No	184	NA	184	NA	0	0	1	NA	NA
Ancyrocephalus aequalis	M	Ecto	No	No	184	NA	184	NA	0	0	1	NA	NA
Ancyrocephalus assimilis	M	Ecto	No	No	184	NA	184	NA	0	0	1	NA	NA
Ancyrocephalus barilli	M	Ecto	No	No	184	NA	184	NA	0	0	1	NA	NA
Ancyrocephalus baughi	M	Ecto	No	No	184	NA	184	NA	0	0	1	NA	NA
Ancyrocephalus botiae	M	Ecto	No	No	184	NA	184	NA	0	0	1	NA	NA
Ancyrocephalus boyangensis	M	Ecto	No	No	184	NA	184	NA	0	0	1	NA	NA
Ancyrocephalus chaetodipteri	M	Ecto	No	No	184	NA	184	NA	0	0	1	NA	NA
Ancyrocephalus clavicus	M	Ecto	No	No	184	NA	184	NA	0	0	1	NA	NA
Ancyrocephalus cobitis	M	Ecto	No	No	27	NA	27	NA	0	0	1	NA	NA
Ancyrocephalus cornutus	M	Ecto	No	No	184	NA	184	NA	0	0	1	NA	NA
Ancyrocephalus cruciatus	M	Ecto	No	No	184	0	184	0	0.254157	1	5	0.606192	-1.28987
Ancyrocephalus curtur	M	Ecto	No	No	184	NA	184	NA	0	0	1	NA	NA
Ancyrocephalus curtus	M	Ecto	No	No	184	NA	184	NA	0	0	1	NA	NA
Ancyrocephalus daniconii	M	Ecto	No	No	184	NA	184	NA	0	0	1	NA	NA
Ancyrocephalus danionis	M	Ecto	No	No	184	NA	184	NA	0	0	1	NA	NA
Ancyrocephalus duplus	M	Ecto	No	No	184	NA	184	NA	0	0	1	NA	NA
Ancyrocephalus embryoformis	M	Ecto	No	No	184	NA	184	NA	0	0	1	NA	NA
Ancyrocephalus etropli	M	Ecto	No	No	184	0	184	0	0.2021	1	2	0.2021	-2.68131
Ancyrocephalus funiformis	M	Ecto	No	No	184	NA	184	NA	0	0	1	NA	NA
Ancyrocephalus ghoshi	M	Ecto	No	No	184	NA	184	NA	0	0	1	NA	NA
Ancyrocephalus gussevi	M	Ecto	No	No	184	NA	184	NA	0	0	1	NA	NA
Ancyrocephalus hangchowensis	M	Ecto	No	No	184	NA	184	NA	0	0	1	NA	NA
Ancyrocephalus hemibarbi	M	Ecto	No	No	184	0	184	0	0.00509655	1	2	0.00509655	-10.8992
Ancyrocephalus heteranchoris	M	Ecto	No	No	184	NA	184	NA	0	0	1	NA	NA
Ancyrocephalus hoffmani	M	Ecto	No	No	184	0	184	0	0.0827561	1	2	0.085638	-8.01954
Ancyrocephalus jiangxinensis	M	Ecto	No	No	184	NA	184	NA	0	0	1	NA	NA
Ancyrocephalus kamegaii	M	Ecto	No	No	184	0	184	0	0.0827561	1	2	0.085638	-8.01954
Ancyrocephalus kaohsianghsieni	M	Ecto	No	No	184	NA	184	NA	0	0	1	NA	NA
Ancyrocephalus kostomarovi	M	Ecto	No	No	184	NA	184	NA	0	0	1	NA	NA
Ancyrocephalus lanceatus	M	Ecto	No	No	184	NA	184	NA	0	0	1	NA	NA
Ancyrocephalus limnotrissae	M	Ecto	No	No	184	NA	184	NA	0	0	1	NA	NA
Ancyrocephalus lirellatus	M	Ecto	No	No	184	NA	184	NA	0	0	1	NA	NA
Ancyrocephalus macrobursarioides	M	Ecto	No	No	184	NA	184	NA	0	0	1	NA	NA
Ancyrocephalus macrogaster	M	Ecto	No	No	184	NA	184	NA	0	0	1	NA	NA
Ancyrocephalus magnus	M	Ecto	No	No	184	NA	184	NA	0	0	1	NA	NA
Ancyrocephalus malayanus	M	Ecto	No	No	184	NA	184	NA	0	0	1	NA	NA
Ancyrocephalus manilensis	M	Ecto	No	No	184	0	184	0	0.211132	1	2	0.223309	-1.92747
Ancyrocephalus mogurndae	M	Ecto	No	No	184	0	184	0	0.148026	1	4	0.298508	-7.57667
Ancyrocephalus mormyris	M	Ecto	No	No	184	NA	184	NA	0	0	1	NA	NA
Ancyrocephalus odontobuti	M	Ecto	No	No	184	NA	184	NA	0	0	1	NA	NA
Ancyrocephalus ogawai	M	Ecto	No	No	184	0	184	0	0.0827561	1	2	0.085638	-8.01954
Ancyrocephalus ornatus	M	Ecto	No	No	184	NA	184	NA	0	0	1	NA	NA
Ancyrocephalus ouijiangensis	M	Ecto	No	No	184	NA	184	NA	0	0	1	NA	NA
Ancyrocephalus parabotia	M	Ecto	No	No	184	NA	184	NA	0	0	1	NA	NA
Ancyrocephalus paradoxus	M	Ecto	No	No	160.8	36.7042	184	0.22826	0.22294	1	5	0.5267	-3.90819
Ancyrocephalus parvus	M	Ecto	No	No	184	NA	184	NA	0	0	1	NA	NA
Ancyrocephalus pauu	M	Ecto	No	No	184	NA	184	NA	0	0	1	NA	NA
Ancyrocephalus pavlovskyi	M	Ecto	No	No	184	0	184	0	0.00509655	1	2	0.00509655	-10.8992
Ancyrocephalus pellonulae	M	Ecto	No	No	184	NA	184	NA	0	0	1	NA	NA
Ancyrocephalus peltideus	M	Ecto	No	No	184	NA	184	NA	0	0	1	NA	NA
Ancyrocephalus percae	M	Ecto	No	No	184	NA	184	NA	0	0	1	NA	NA
Ancyrocephalus platycephali	M	Ecto	No	No	184	NA	184	NA	0	0	1	NA	NA
Ancyrocephalus polymorphus	M	Ecto	No	No	184	0	184	0	0.0827561	1	2	0.085638	-8.01954
Ancyrocephalus pseudorasborae	M	Ecto	No	No	184	NA	184	NA	0	0	1	NA	NA
Ancyrocephalus pseudorhombi	M	Ecto	No	No	184	0	184	0	0.214089	1	3	0.338095	-2.20047
Ancyrocephalus pterophylli	M	Ecto	No	No	184	NA	184	NA	0	0	1	NA	NA
Ancyrocephalus qiantangensis	M	Ecto	No	No	184	NA	184	NA	0	0	1	NA	NA
Ancyrocephalus quantangensis	M	Ecto	No	No	184	NA	184	NA	0	0	1	NA	NA
Ancyrocephalus scorpioidalis	M	Ecto	No	No	184	NA	184	NA	0	0	1	NA	NA
Ancyrocephalus scorpioides	M	Ecto	No	No	184	NA	184	NA	0	0	1	NA	NA
Ancyrocephalus similis	M	Ecto	No	No	184	NA	184	NA	0	0	1	NA	NA
Ancyrocephalus skrjabini	M	Ecto	No	No	184	0	184	0	0.0754206	1	3	0.102141	-12.1725
Ancyrocephalus sp.	M	Ecto	No	No	184	NA	184	NA	0	0	1	NA	NA
Ancyrocephalus spiculus	M	Ecto	No	No	184	NA	184	NA	0	0	1	NA	NA
Ancyrocephalus spinicirrus	M	Ecto	No	No	41.5	33.234	65	0.80082	0.233005	1	2	0.26323	0.0542358
Ancyrocephalus spirae	M	Ecto	No	No	184	NA	184	NA	0	0	1	NA	NA
Ancyrocephalus subaequalis	M	Ecto	No	No	184	0	184	0	0.00509655	1	2	0.00509655	-10.8992
Ancyrocephalus synodontii	M	Ecto	No	No	184	NA	184	NA	0	0	1	NA	NA
Ancyrocephalus teuthis	M	Ecto	No	No	184	NA	184	NA	0	0	1	NA	NA
Ancyrocephalus tongrenensis	M	Ecto	No	No	184	NA	184	NA	0	0	1	NA	NA
Ancyrocephalus trullae	M	Ecto	No	No	184	NA	184	NA	0	0	1	NA	NA
Ancyrocephalus tylosuri	M	Ecto	No	No	184	NA	184	NA	0	0	1	NA	NA
Ancyrocephalus vanbenedenii	M	Ecto	No	No	184	NA	184	NA	0	0	1	NA	NA
Ancyrocephalus zhejiangensis	M	Ecto	No	No	184	0	184	0	0.074018	1	2	0.074018	-8.54101
Ancyrocotyle bartschi	M	Ecto	No	No	38.5	44.5477	70	1.15708	0.243431	1	2	0.26323	-0.0128815
Ancyrocotyle vallei	M	Ecto	No	No	70	NA	70	NA	0	0	1	NA	NA
Andracantha baylisi	A	Endo	NA	NA	83.875	70.2405	184	0.837443	0.154889	1	4	0.322682	-7.19439
Andracantha clavata	A	Endo	NA	NA	120	NA	120	NA	0	0	1	NA	NA
Andracantha mergi	A	Endo	NA	NA	25	NA	25	NA	0	0	1	NA	NA
Androspira chascomusense	M	Ecto	No	No	12.6	NA	12.6	NA	0	0	1	NA	NA
Androspira triangula	M	Ecto	No	No	12.6	NA	12.6	NA	0	0	1	NA	NA
Anguillicola australiensis	N	Endo	Yes	Yes	184.5	0.707107	185	0.00383256	0.0826336	1	2	0.0879765	-8.02299
Anguillicola crassus	N	Endo	Yes	Yes	184	0	184	0	0.0895885	1	2	0.0879765	-8.20349
Anguillicola globiceps	N	Endo	Yes	Yes	184	NA	184	NA	0	0	1	NA	NA
Anguillicola novaezelandiae	N	Endo	Yes	Yes	185	NA	185	NA	0	0	1	NA	NA
Anguillicola papernai	N	Endo	Yes	Yes	150	NA	150	NA	0	0	1	NA	NA
Angusticaecum singhi	N	Endo	NA	NA	234	NA	234	NA	0	0	1	NA	NA
Anindobothrium anacolum	C	Endo	NA	NA	200	NA	200	NA	0	0	1	NA	NA
Anindobothrium guariticus	C	Endo	NA	NA	80	NA	80	NA	0	0	1	NA	NA
Anindobothrium lisae	C	Endo	NA	NA	35	NA	35	NA	0	0	1	NA	NA
Anisocladium fallax	T	Endo	NA	Yes	30	NA	30	NA	0	0	1	NA	NA
Anisocoelium capitellatum	T	Endo	NA	Yes	85	77.7817	140	0.915079	0.272509	1	2	0.294918	1.3262
Anisoporus cobraeformis	T	Endo	Yes	Yes	112	101.823	184	0.909137	0.144813	1	2	0.144813	-5.02748
Anisoporus orientalis	T	Endo	Yes	Yes	40	NA	40	NA	0	0	1	NA	NA
Annulocystis auxis	M	Ecto	No	No	57.5	10.6066	65	0.184463	0.0265843	1	2	0.0265843	-10.4792
Annulotrema amieti	M	Ecto	No	No	184	0	184	0	0.105674	1	2	0.105674	-6.46348
Annulotrema armorata	M	Ecto	No	No	184	NA	184	NA	0	0	1	NA	NA
Annulotrema biaensis	M	Ecto	No	No	184	NA	184	NA	0	0	1	NA	NA
Annulotrema bouixi	M	Ecto	No	No	184	NA	184	NA	0	0	1	NA	NA
Annulotrema cambesi	M	Ecto	No	No	184	NA	184	NA	0	0	1	NA	NA
Annulotrema cryptophallus	M	Ecto	No	No	184	NA	184	NA	0	0	1	NA	NA
Annulotrema curvipenis	M	Ecto	No	No	184	0	184	0	0.186433	1	3	0.274636	-5.05658
Annulotrema elongata	M	Ecto	No	No	184	0	184	0	0.0412919	1	2	0.0412919	-9.8083
Annulotrema gabrioni	M	Ecto	No	No	184	0	184	0	0.105674	1	2	0.105674	-6.46348
Annulotrema hepseti	M	Ecto	No	No	184	NA	184	NA	0	0	1	NA	NA
Annulotrema hydrocynusi	M	Ecto	No	No	184	NA	184	NA	0	0	1	NA	NA
Annulotrema kribiensis	M	Ecto	No	No	184	NA	184	NA	0	0	1	NA	NA
Annulotrema lamberti	M	Ecto	No	No	184	NA	184	NA	0	0	1	NA	NA
Annulotrema longipenis	M	Ecto	No	No	184	NA	184	NA	0	0	1	NA	NA
Annulotrema macropenis	M	Ecto	No	No	184	NA	184	NA	0	0	1	NA	NA
Annulotrema magna	M	Ecto	No	No	184	NA	184	NA	0	0	1	NA	NA
Annulotrema magnihamula	M	Ecto	No	No	184	NA	184	NA	0	0	1	NA	NA
Annulotrema maillardi	M	Ecto	No	No	184	NA	184	NA	0	0	1	NA	NA
Annulotrema moanko	M	Ecto	No	No	184	NA	184	NA	0	0	1	NA	NA
Annulotrema nili	M	Ecto	No	No	184	0	184	0	0.148665	1	2	0.150752	-4.49112
Annulotrema noyongensis	M	Ecto	No	No	184	NA	184	NA	0	0	1	NA	NA
Annulotrema pikei	M	Ecto	No	No	184	NA	184	NA	0	0	1	NA	NA
Annulotrema pikoides	M	Ecto	No	No	184	NA	184	NA	0	0	1	NA	NA
Annulotrema robusta	M	Ecto	No	No	184	NA	184	NA	0	0	1	NA	NA
Annulotrema ruahae	M	Ecto	No	No	184	NA	184	NA	0	0	1	NA	NA
Annulotrema spiropenis	M	Ecto	No	No	184	NA	184	NA	0	0	1	NA	NA
Annulotrematoides amazonicus	M	Ecto	No	No	15.5	1.69706	16.7	0.109488	0.105674	1	2	0.0790167	-8.31214
Anonchocephalus chilensis	C	Endo	NA	NA	139.6	66.2154	200	0.474322	0.0508791	1	3	0.0788916	-12.9114
Anonchohaptor anomalum	M	Ecto	No	No	184	0	184	0	0.143044	1	3	0.222871	-7.3817
Anonchohaptor anomalus	M	Ecto	No	No	184	0	184	0	0.127481	1	4	0.26157	-9.35962
Anonchohaptor lobatum	M	Ecto	No	No	184	NA	184	NA	0	0	1	NA	NA
Anonchohaptor muelleri	M	Ecto	No	No	124	84.8528	184	0.684297	0.00681055	1	2	0.00766916	-11.6284
Anonchohaptor olsoni	M	Ecto	No	No	184	NA	184	NA	0	0	1	NA	NA
Anoplectanum haptorodynatum	M	Ecto	No	No	17.3	14.9907	27.9	0.866512	0.317575	1	2	0.248274	-0.655242
Anoplectanum microsoma	M	Ecto	No	No	26.6	3.53412	29.3	0.132862	0.162858	1	3	0.271171	-4.99288
Anoplocotyloides chorrillensis	M	Ecto	No	No	69.4	9.75807	76.3	0.140606	0.195108	1	2	0.188035	-3.40507
Anoplocotyloides papillatus	M	Ecto	No	No	76.3	0	76.3	0	0.195108	1	2	0.188035	-3.22575
Anoplodiscus australis	M	Ecto	No	No	127.5	79.9031	184	0.626691	0.207749	1	2	0.226893	-1.63946
Anoplodiscus cirrusspiralis	M	Ecto	No	No	61.6667	33.2916	90	0.539864	0.226385	1	3	0.390318	-0.164447
Anteropora leelongi	C	Endo	NA	NA	107	NA	107	NA	0	0	1	NA	NA
Anthobothrium altavelae	C	Endo	NA	NA	400	NA	400	NA	0	0	1	NA	NA
Anthobothrium bifidum	C	Endo	NA	NA	29	NA	29	NA	0	0	1	NA	NA
Anthobothrium caseyi	C	Endo	NA	NA	2.4	NA	2.4	NA	0	0	1	NA	NA
Anthobothrium cornucopia	C	Endo	NA	NA	199.333	52.7857	255	0.264811	0.097619	1	3	0.177965	-9.0655
Anthobothrium crispum	C	Endo	NA	NA	140	NA	140	NA	0	0	1	NA	NA
Anthobothrium galeorhini	C	Endo	NA	NA	193	NA	193	NA	0	0	1	NA	NA
Anthobothrium laciniatum	C	Endo	NA	NA	223.85	170.117	400	0.75996	0.193652	1	4	0.396273	-4.33843
Anthobothrium lilliformis	C	Endo	NA	NA	202.5	74.2462	255	0.366648	0.0646458	1	2	0.0657548	-8.55554
Anthobothrium lyndoni	C	Endo	NA	NA	250	NA	250	NA	0	0	1	NA	NA
Anthobothrium oligorchidum	C	Endo	NA	NA	15.3	NA	15.3	NA	0	0	1	NA	NA
Anthobothrium pristis	C	Endo	NA	NA	117	94.7523	184	0.809849	0.105043	1	2	0.105043	-7.2286
Anthobothrium sexorchidum	C	Endo	NA	NA	35	NA	35	NA	0	0	1	NA	NA
Anthocephalum alicae	C	Endo	NA	NA	192	11.3137	200	0.0589256	0.148601	1	2	0.149808	-4.59167
Anthocephalum arctowskii	C	Endo	NA	NA	120	NA	120	NA	0	0	1	NA	NA
Anthocephalum cairae	C	Endo	NA	NA	200	NA	200	NA	0	0	1	NA	NA
Anthocephalum centrurum	C	Endo	NA	NA	184	NA	184	NA	0	0	1	NA	NA
Anthocephalum currani	C	Endo	NA	NA	122	NA	122	NA	0	0	1	NA	NA
Anthocephalum duszynskii	C	Endo	NA	NA	80.4333	90.6795	184	1.12739	0.268479	1	3	0.405086	0.483365
Anthocephalum gracile	C	Endo	NA	NA	184	0	184	0	0.207569	1	2	0.207015	-2.48553
Anthocephalum lukei	C	Endo	NA	NA	260	NA	260	NA	0	0	1	NA	NA
Anthocephalum michaeli	C	Endo	NA	NA	260	NA	260	NA	0	0	1	NA	NA
Anthocephalum siedleckii	C	Endo	NA	NA	120	NA	120	NA	0	0	1	NA	NA
Anthocotyle americanus	M	Ecto	No	No	184	0	184	0	0.04298	1	2	0.0421775	-9.78337
Anthocotyle merlucci	M	Ecto	No	No	184	0	184	0	0.04298	1	2	0.0421775	-9.78337
Anthocotyle merluccii	M	Ecto	No	No	139.75	42.1452	184	0.301575	0.0789957	1	8	0.229434	-18.206
Antorchis holacanthi	T	Endo	NA	Yes	19.95	21.2839	35	1.06686	0.267714	1	2	0.252031	-0.509148
Antorchis pomacanthi	T	Endo	NA	Yes	45.5	0.707107	46	0.0155408	0.105288	1	2	0.13019	-6.42143
Antorchis spinosus	T	Endo	NA	Yes	120	NA	120	NA	0	0	1	NA	NA
Antorchis tsushimaensis	T	Endo	NA	Yes	26	NA	26	NA	0	0	1	NA	NA
Antorchis urna	T	Endo	NA	Yes	67	68.4639	184	1.02185	0.209276	1	5	0.494789	-4.56581
Aphalloides coelomicola	T	Endo	Yes	No	9	NA	9	NA	0	0	1	NA	NA
Aphallus tubarium	T	Endo	Yes	NA	100	NA	100	NA	0	0	1	NA	NA
Aphanoblastella chagresii	M	Ecto	No	No	10.55	2.19203	12.1	0.207775	0.086574	1	2	0.086574	-8.42755
Aphanoblastella mastigatus	M	Ecto	No	No	184	NA	184	NA	0	0	1	NA	NA
Aphanoblastella travas	M	Ecto	No	No	26	NA	26	NA	0	0	1	NA	NA
Aphanoblastella travassosi	M	Ecto	No	No	53.06	73.4998	184	1.38522	0.104026	1	5	0.239893	-13.0308
Aphanurus monolecithus	T	Endo	NA	NA	60	NA	60	NA	0	0	1	NA	NA
Aphanurus multiprostatus	T	Endo	NA	NA	30	NA	30	NA	0	0	1	NA	NA
Aphanurus orientalis	T	Endo	NA	NA	17	NA	17	NA	0	0	1	NA	NA
Aphanurus xiamenensis	T	Endo	NA	NA	32	NA	32	NA	0	0	1	NA	NA
Apocreadium balistis	T	Endo	Yes	Yes	60	NA	60	NA	0	0	1	NA	NA
Apocreadium cryptum	T	Endo	Yes	NA	37.2667	6.30026	41.2	0.169059	0.150611	1	3	0.233303	-6.471
Apocreadium foliatum	T	Endo	Yes	NA	61.2727	46.0139	184	0.750969	0.169178	1	11	0.794471	-10.866
Apocreadium galaicus	T	Endo	Yes	Yes	35	NA	35	NA	0	0	1	NA	NA
Apocreadium lamelliforme	T	Endo	Yes	NA	60	NA	60	NA	0	0	1	NA	NA
Apocreadium longisinosum	T	Endo	Yes	NA	34.5	13.435	44	0.389421	0.143278	1	2	0.143278	-4.7391
Apocreadium manteri	T	Endo	Yes	NA	110	104.652	184	0.95138	0.1537	1	2	0.164574	-4.52901
Apocreadium mexicanum	T	Endo	Yes	NA	87.2667	86.3899	184	0.989953	0.209399	1	3	0.317436	-3.2352
Apocreadium synagris	T	Endo	Yes	NA	1.2	NA	1.2	NA	0	0	1	NA	NA
Apocreadium uroproctiferum	T	Endo	Yes	NA	60	NA	60	NA	0	0	1	NA	NA
Apocreadium vinodae	T	Endo	Yes	NA	30	NA	30	NA	0	0	1	NA	NA
Aponurus acropomatis	T	Endo	NA	NA	130	155.563	240	1.19664	0.278962	1	2	0.274104	0.463592
Aponurus chelebesoi	T	Endo	NA	NA	47.75	63.8861	184	1.33793	0.184316	1	12	0.873933	-11.2911
Aponurus clupanodontis	T	Endo	NA	NA	32	NA	32	NA	0	0	1	NA	NA
Aponurus collichthydis	T	Endo	NA	NA	17	NA	17	NA	0	0	1	NA	NA
Aponurus eletheronematis	T	Endo	NA	NA	200	NA	200	NA	0	0	1	NA	NA
Aponurus halieutae	T	Endo	NA	NA	30	NA	30	NA	0	0	1	NA	NA
Aponurus priacanthi	T	Endo	NA	NA	126	82.0244	184	0.650987	0.207876	1	2	0.281819	0.838275
Aponurus rhinoplagusiae	T	Endo	NA	NA	9.5	0.866025	10	0.0911606	0.211234	1	3	0.295696	-4.14397
Aponurus sphaerolecithum	T	Endo	NA	NA	91	NA	91	NA	0	0	1	NA	NA
Aponurus uraspis	T	Endo	NA	NA	58	NA	58	NA	0	0	1	NA	NA
Aponurus vitellograndis	T	Endo	NA	NA	122	87.6812	184	0.718699	0.262894	1	2	0.259914	-0.160027
Aporhynchus norvegicus	C	Endo	NA	NA	60	NA	60	NA	0	0	1	NA	NA
Aporocotyle argentinensis	T	Endo	Yes	NA	184	NA	184	NA	0	0	1	NA	NA
Aporocotyle garciai	T	Endo	Yes	NA	70	NA	70	NA	0	0	1	NA	NA
Aporocotyle keli	T	Endo	Yes	NA	150	NA	150	NA	0	0	1	NA	NA
Aporocotyle kuri	T	Endo	Yes	NA	100	NA	100	NA	0	0	1	NA	NA
Aporocotyle macfarlani	T	Endo	Yes	No	57.6667	11.5758	76	0.200737	0.0351481	1	9	0.108035	-21.3712
Aporocotyle margolisi	T	Endo	Yes	No	91	NA	91	NA	0	0	1	NA	NA
Aporocotyle pacifica	T	Endo	Yes	No	300	NA	300	NA	0	0	1	NA	NA
Aporocotyle simplex	T	Endo	Yes	No	137.964	127.025	470	0.920715	0.156945	1	11	0.73569	-12.1522
Aporocotyle smithi	T	Endo	Yes	NA	180	NA	180	NA	0	0	1	NA	NA
Aporocotyle spinosicanalis	T	Endo	Yes	No	162	31.1127	184	0.192054	0.0944852	1	2	0.0988798	-6.64037
Aporocotyle theragrae	T	Endo	Yes	No	105	19.799	119	0.188562	0.0335455	1	2	0.0309194	-9.33907
Aporocotyle wilhelmi	T	Endo	Yes	NA	132	73.5391	184	0.557114	0.0971756	1	2	0.0988798	-7.28079
Aporocotyle ymakara	T	Endo	Yes	NA	200	NA	200	NA	0	0	1	NA	NA
Archidiplectanum archidiplectanum	M	Ecto	No	No	35	NA	35	NA	0	0	1	NA	NA
Archigetes brachyurus	C	Endo	Yes	Yes	117	94.7523	184	0.809849	0.0581002	1	2	0.0497661	-9.60599
Archigetes iowensis	C	Endo	Yes	Yes	184	NA	184	NA	0	0	1	NA	NA
Archigetes limnodrili	C	Endo	Yes	Yes	184	NA	184	NA	0	0	1	NA	NA
Archigetes sieboldi	C	Endo	Yes	Yes	105.667	75.1266	184	0.710977	0.164426	1	9	0.698922	-9.69047
Archigyrodactylus archigyrodactylus	M	Ecto	No	No	184	NA	184	NA	0	0	1	NA	NA
Archigyrodactylus atherinops	M	Ecto	No	No	37	NA	37	NA	0	0	1	NA	NA
Areotestis sibi	M	Ecto	No	No	168.5	131.751	250	0.781903	0.168542	1	3	0.268205	-5.19539
Argulus africanis	CR	Ecto	No	No	86	53.9518	170	0.627347	0.233065	1	7	0.709122	-4.89519
Argulus appendiculosus	CR	Ecto	No	No	105.682	63.8341	200	0.604022	0.255163	1	24	2.40655	-5.1869
Argulus catostomi	CR	Ecto	No	No	87.6417	77.7292	184	0.886897	0.226673	1	13	1.26028	-5.88939
Argulus coregoni	CR	Ecto	No	No	121	71.7341	184	0.592844	0.239407	1	14	1.35259	-6.45251
Argulus elongatus	CR	Ecto	No	No	38.5	16.2635	50	0.422427	0.0534499	1	3	0.0714965	-13.8112
Argulus flavescens	CR	Ecto	No	No	158.111	41.1292	184	0.260128	0.238264	1	12	1.27729	-3.88077
Argulus foliaceus	CR	Ecto	No	No	102.476	86.8056	333	0.847083	0.227803	1	37	3.00911	-11.0454
Argulus japonicus	CR	Ecto	No	No	117.076	67.4065	200	0.575749	0.229055	1	32	2.69439	-9.96584
Argulus siamensis	CR	Ecto	No	No	121.786	68.4056	200	0.561688	0.17532	1	8	0.694747	-7.59368
Argulus stizostethii	CR	Ecto	No	No	97.4833	81.4995	274	0.836035	0.239986	1	20	1.9585	-6.07714
Arhythmacanthus cynoglossi	A	Endo	NA	NA	40	NA	40	NA	0	0	1	NA	NA
Arhythmacanthus pseudobagri	A	Endo	NA	NA	184	NA	184	NA	0	0	1	NA	NA
Arhythmacanthus septacanthus	A	Endo	NA	NA	184	NA	184	NA	0	0	1	NA	NA
Arhythmorhynchus brevis	A	Endo	Yes	Yes	72.6083	83.2098	184	1.14601	0.244189	1	12	1.11216	-7.2568
Arhythmorhynchus hispida	A	Endo	Yes	Yes	100	NA	100	NA	0	0	1	NA	NA
Arhythmorhynchus uncinatus	A	Endo	Yes	Yes	91	NA	91	NA	0	0	1	NA	NA
Arnola microcirrus	T	Endo	NA	Yes	122	87.6812	184	0.718699	0.201304	1	2	0.242708	-0.863211
Artyfechinostomum sufrartyfex	T	Endo	NA	NA	31	NA	31	NA	0	0	1	NA	NA
Ascaridia alatae	N	Endo	No	Yes	184	NA	184	NA	0	0	1	NA	NA
Ascaridia barbi	N	Endo	No	Yes	82	NA	82	NA	0	0	1	NA	NA
Ascaridia clavata	N	Endo	No	Yes	26	NA	26	NA	0	0	1	NA	NA
Ascaridia seenghali	N	Endo	No	Yes	150	NA	150	NA	0	0	1	NA	NA
Ascarophis arctica	N	Endo	Yes	Yes	74.0706	61.3473	184	0.828228	0.237716	1	17	1.53534	-7.62405
Ascarophis ayalai	N	Endo	Yes	Yes	35	NA	35	NA	0	0	1	NA	NA
Ascarophis capelanus	N	Endo	Yes	Yes	89.6667	83.5484	184	0.931766	0.201982	1	3	0.342454	-2.23677
Ascarophis carvajali	N	Endo	Yes	Yes	57	NA	57	NA	0	0	1	NA	NA
Ascarophis cestus	N	Endo	Yes	Yes	16.25	5.3033	20	0.326357	0.105674	1	2	0.206744	-2.45081
Ascarophis cooperi	N	Endo	Yes	Yes	46	NA	46	NA	0	0	1	NA	NA
Ascarophis crassicollis	N	Endo	Yes	Yes	79	46.669	112	0.590747	0.201812	1	2	0.171757	-4.25507
Ascarophis distorta	N	Endo	Yes	Yes	14	NA	14	NA	0	0	1	NA	NA
Ascarophis distortus	N	Endo	Yes	Yes	13	NA	13	NA	0	0	1	NA	NA
Ascarophis draconi	N	Endo	Yes	Yes	66	NA	66	NA	0	0	1	NA	NA
Ascarophis epinepheli	N	Endo	Yes	Yes	60	NA	60	NA	0	0	1	NA	NA
Ascarophis erythrichthys	N	Endo	Yes	Yes	14	NA	14	NA	0	0	1	NA	NA
Ascarophis extalicola	N	Endo	Yes	Yes	46	NA	46	NA	0	0	1	NA	NA
Ascarophis filiformis	N	Endo	Yes	Yes	131.917	79.8739	258	0.605488	0.205386	1	6	0.53776	-6.9276
Ascarophis girellae	N	Endo	Yes	Yes	50	NA	50	NA	0	0	1	NA	NA
Ascarophis globosa	N	Endo	Yes	Yes	99	NA	99	NA	0	0	1	NA	NA
Ascarophis malmae	N	Endo	Yes	Yes	184	NA	184	NA	0	0	1	NA	NA
Ascarophis marina	N	Endo	Yes	Yes	40.5	13.6991	60	0.338251	0.274245	1	4	0.546694	0.944803
Ascarophis mexicana	N	Endo	Yes	Yes	93	45.2548	125	0.486611	0.163249	1	2	0.147679	-4.48491
Ascarophis minuta	N	Endo	Yes	Yes	111	103.238	184	0.930068	0.118626	1	2	0.119245	-5.44947
Ascarophis morhua	N	Endo	Yes	Yes	10	1.41421	11	0.141421	0.181183	1	2	0.184412	-3.1316
Ascarophis morrhuae	N	Endo	Yes	Yes	84.5714	44.0449	150	0.520801	0.235116	1	7	0.708893	-4.79466
Ascarophis mullus	N	Endo	Yes	Yes	31.6667	7.63763	40	0.241188	0.201455	1	3	0.29368	-4.1914
Ascarophis nototheniae	N	Endo	Yes	Yes	59.2885	54.0326	215	0.911351	0.184996	1	26	1.54239	-17.1002
Ascarophis orientalis	N	Endo	Yes	Yes	119	NA	119	NA	0	0	1	NA	NA
Ascarophis ovotrichuria	N	Endo	Yes	Yes	340.143	254.899	800	0.749388	0.0547349	1	7	0.168447	-19.3141
Ascarophis pacifica	N	Endo	Yes	Yes	114.333	72.1133	184	0.630729	0.189243	1	3	0.311761	-3.38809
Ascarophis parupenei	N	Endo	Yes	Yes	45	NA	45	NA	0	0	1	NA	NA
Ascarophis patagonica	N	Endo	Yes	Yes	30.9	NA	30.9	NA	0	0	1	NA	NA
Ascarophis sebastodis	N	Endo	Yes	Yes	75.6875	47.1236	184	0.622607	0.10633	1	16	0.614028	-20.7576
Ascarophis skrjabini	N	Endo	Yes	Yes	173.75	42.5399	200	0.244834	0.17414	1	8	0.611079	-9.91008
Ascarophis sobolevi	N	Endo	Yes	Yes	54	NA	54	NA	0	0	1	NA	NA
Aspersentis austrinus	A	Endo	Yes	NA	38.85	18.7736	72	0.483232	0.159401	1	10	0.539229	-15.7194
Aspersentis johni	A	Endo	Yes	NA	140	NA	140	NA	0	0	1	NA	NA
Aspersentis megarhynchus	A	Endo	Yes	NA	47.4375	40.7033	184	0.858042	0.167759	1	16	0.929661	-16.1768
Aspersentis minor	A	Endo	Yes	NA	33.6	16.122	45	0.479822	0.105674	1	2	0.105674	-7.21421
Aspersentis zanchlorhynchi	A	Endo	Yes	NA	40	NA	40	NA	0	0	1	NA	NA
Aspidogaster amurensis	T	Endo	NA	Yes	163.333	35.7957	184	0.219157	0.135408	1	3	0.274916	-4.92455
Aspidogaster conchicola	T	Endo	NA	Yes	163.333	35.7957	184	0.219157	0.135408	1	3	0.274916	-4.92455
Aspidogaster ijimai	T	Endo	NA	Yes	184	NA	184	NA	0	0	1	NA	NA
Aspidogaster limacoides	T	Endo	NA	Yes	110.495	70.3644	200	0.636809	0.205082	1	21	1.72156	-10.7753
Aspidogaster tigarai	T	Endo	NA	Yes	18	NA	18	NA	0	0	1	NA	NA
Aspinatrium euzeti	M	Ecto	No	No	106	NA	106	NA	0	0	1	NA	NA
Aspinatrium kahala	M	Ecto	No	No	11.0667	6.64555	18.5	0.600501	0.167921	1	3	0.257546	-5.48192
Aspinatrium trachini	M	Ecto	No	No	45	NA	45	NA	0	0	1	NA	NA
Asthenocotyle kaikourensis	M	Ecto	No	No	80.5	71.4178	131	0.887177	0.274973	1	2	0.294918	1.55498
Asymphylodora atherinopsidis	T	Endo	Yes	NA	35	14.1421	45	0.404061	0.11318	1	2	0.101381	-7.08925
Asymphylodora dneproviana	T	Endo	Yes	NA	36	NA	36	NA	0	0	1	NA	NA
Asymphylodora fishelsoni	T	Endo	Yes	NA	7	NA	7	NA	0	0	1	NA	NA
Asymphylodora hupehensis	T	Endo	Yes	NA	157	38.1838	184	0.243209	0.237395	1	2	0.258593	-0.232945
Asymphylodora imitans	T	Endo	Yes	NA	98.3636	70.5978	184	0.717723	0.114822	1	11	0.610546	-14.4076
Asymphylodora indica	T	Endo	Yes	NA	31	NA	31	NA	0	0	1	NA	NA
Asymphylodora japonica	T	Endo	Yes	NA	128.4	62.628	184	0.487757	0.189689	1	10	0.925667	-6.79239
Asymphylodora kedarai	T	Endo	Yes	NA	42	NA	42	NA	0	0	1	NA	NA
Asymphylodora kubanicum	T	Endo	Yes	NA	116.333	70.7036	200	0.607767	0.160825	1	9	0.695074	-9.80741
Asymphylodora kurensis	T	Endo	Yes	NA	36	NA	36	NA	0	0	1	NA	NA
Asymphylodora macrostoma	T	Endo	Yes	NA	50.5833	67.2446	184	1.32938	0.224461	1	6	0.635367	-3.73554
Asymphylodora markewitschi	T	Endo	Yes	NA	118.667	73.6469	184	0.62062	0.13742	1	6	0.435343	-9.38361
Asymphylodora pontica	T	Endo	Yes	NA	24.8	0.282843	25	0.0114049	0.22927	1	2	0.254812	-0.340081
Asymphylodora renale	T	Endo	Yes	NA	200	NA	200	NA	0	0	1	NA	NA
Asymphylodora sinensis	T	Endo	Yes	NA	135.667	83.7158	184	0.61707	0.171705	1	3	0.28718	-4.50422
Atactorhynchus duranguensis	A	Endo	Yes	Yes	5	NA	5	NA	0	0	1	NA	NA
Atactorhynchus mugilis	A	Endo	Yes	Yes	100	NA	100	NA	0	0	1	NA	NA
Atactorhynchus verecundus	A	Endo	Yes	Yes	184	NA	184	NA	0	0	1	NA	NA
Atherinicus cornutus	M	Ecto	No	No	184	NA	184	NA	0	0	1	NA	NA
Atherinicus subserratus	M	Ecto	No	No	184	NA	184	NA	0	0	1	NA	NA
Atlanticotyle notacanthi	M	Ecto	No	No	120	NA	120	NA	0	0	1	NA	NA
Atractis bravoae	N	Endo	NA	NA	22.25	10.9602	30	0.492591	0.158003	1	2	0.163393	-4.72344
Atractis travassosi	N	Endo	NA	NA	35	NA	35	NA	0	0	1	NA	NA
Atractis vidali	N	Endo	NA	NA	20	0	20	0	0.155674	1	2	0.16483	-4.21694
Atractolytocestus huronensis	C	Endo	Yes	Yes	184	NA	184	NA	0	0	1	NA	NA
Atractolytocestus sagitattus	C	Endo	Yes	Yes	184	NA	184	NA	0	0	1	NA	NA
Atractolytocestus sagittatus	C	Endo	Yes	Yes	184	NA	184	NA	0	0	1	NA	NA
Atriaster heterodus	M	Ecto	No	No	24	NA	24	NA	0	0	1	NA	NA
Atriaster salpae	M	Ecto	No	No	51	NA	51	NA	0	0	1	NA	NA
Atrispinum acarne	M	Ecto	No	No	36	NA	36	NA	0	0	1	NA	NA
Atrispinum salpae	M	Ecto	No	No	45	18.735	60	0.416333	0.147364	1	3	0.215809	-7.51616
Atrispinum sargi	M	Ecto	No	No	24	NA	24	NA	0	0	1	NA	NA
Atrispinum seminalis	M	Ecto	No	No	24	NA	24	NA	0	0	1	NA	NA
Australorhynchus tetramorphacanthus	A	Endo	NA	NA	106.667	125.033	250	1.17219	0.235703	1	3	0.34999	-1.80773
Austrocreadium papilliferum	T	Endo	Yes	NA	51	15.5563	62	0.305026	0.26771	1	2	0.282825	0.860755
Axine aberrans	M	Ecto	No	No	105.75	110.662	184	1.04645	0.299582	1	2	0.242708	-0.833724
Axine belones	M	Ecto	No	No	138.5	64.3467	184	0.464597	0.185753	1	2	0.195068	-2.72468
Axine carangis	M	Ecto	No	No	184	0	184	0	0.133134	1	3	0.200295	-7.54174
Axine cypseluri	M	Ecto	No	No	84.6667	86.1704	184	1.01776	0.153725	1	3	0.26072	-5.36361
Axine depauperati	M	Ecto	No	No	184	NA	184	NA	0	0	1	NA	NA
Axine oligoplites	M	Ecto	No	No	35	NA	35	NA	0	0	1	NA	NA
Axine resplendens	M	Ecto	No	No	184	0	184	0	0.103724	1	2	0.103724	-6.95888
Axine seriolae	M	Ecto	No	No	140.15	155.351	250	1.10846	0.294161	1	2	0.26323	0.00802998
Axinoides bulbosus	M	Ecto	No	No	184	0	184	0	0.303899	1	3	0.385799	-0.322358
Axinoides diploporus	M	Ecto	No	No	184	NA	184	NA	0	0	1	NA	NA
Axinoides jimenezi	M	Ecto	No	No	184	NA	184	NA	0	0	1	NA	NA
Axinoides kola	M	Ecto	No	No	184	NA	184	NA	0	0	1	NA	NA
Axinoides meservei	M	Ecto	No	No	105.75	110.662	184	1.04645	0.299582	1	2	0.242708	-0.833724
Axinoides raphidoma	M	Ecto	No	No	184	0	184	0	0.234296	1	3	0.29457	-3.90631
Axinoides strongylurae	M	Ecto	No	No	184	0	184	0	0.254731	1	2	0.26323	-0.0264335
Axinoides truncatus	M	Ecto	No	No	184	NA	184	NA	0	0	1	NA	NA
Azygia angusticauda	T	Endo	Yes	Yes	106.589	73.445	184	0.689045	0.241082	1	19	1.99329	-4.44158
Azygia longa	T	Endo	Yes	Yes	154.227	61.3109	274	0.397538	0.237544	1	15	1.63028	-3.46923
Azygia lucii	T	Endo	Yes	Yes	153.312	125.986	560	0.82176	0.21518	1	16	1.17663	-11.1272
Azygia robusta	T	Endo	Yes	Yes	174	22	200	0.126437	0.188545	1	5	0.448479	-5.88334
Bacciger bacciger	T	Endo	Yes	Yes	31.2	17.5271	60	0.561767	0.23847	1	5	0.592571	-1.58134
Bacciger cochinensis	T	Endo	Yes	Yes	15.5	NA	15.5	NA	0	0	1	NA	NA
Bacciger grandispinatus	T	Endo	Yes	Yes	19.12	4.95702	24.6	0.259258	0.240229	1	5	0.578367	-2.12954
Bacciger harengulae	T	Endo	Yes	Yes	36	NA	36	NA	0	0	1	NA	NA
Bacciger israelensis	T	Endo	Yes	Yes	110	104.652	184	0.95138	0.21587	1	2	0.242708	-0.914152
Bacciger leptobotiae	T	Endo	Yes	Yes	22	NA	22	NA	0	0	1	NA	NA
Bacciger lesteri	T	Endo	Yes	Yes	40	NA	40	NA	0	0	1	NA	NA
Bacciger minutus	T	Endo	Yes	Yes	20	NA	20	NA	0	0	1	NA	NA
Bacciger opisthonema	T	Endo	Yes	Yes	30	NA	30	NA	0	0	1	NA	NA
Bacciger sardinellae	T	Endo	Yes	Yes	184	NA	184	NA	0	0	1	NA	NA
Bacciger sprenti	T	Endo	Yes	Yes	40	NA	40	NA	0	0	1	NA	NA
Bagrobdella anthopenis	M	Ecto	No	No	70	NA	70	NA	0	0	1	NA	NA
Bagrobdella auchenoglanii	M	Ecto	No	No	70	NA	70	NA	0	0	1	NA	NA
Bagrobdella fraudulenta	M	Ecto	No	No	70	NA	70	NA	0	0	1	NA	NA
Balanotaenia bancrofti	C	Endo	NA	NA	65	35.3553	90	0.543928	0.235991	1	2	0.26323	0.0246934
Balanotaenia newguinensis	C	Endo	NA	NA	27.5	10.6066	35	0.385695	0.246993	1	2	0.26323	-0.005995
Barbulostomum cupuloris	T	Endo	Yes	Yes	150.4	75.1319	184	0.499547	0.142662	1	5	0.293416	-10.7963
Bartoliella pritchardae	T	Endo	NA	NA	56	NA	56	NA	0	0	1	NA	NA
Basidiodiscus ectorchis	T	Endo	NA	NA	44.8429	31.1108	100	0.693773	0.175108	1	7	0.574179	-8.5914
Bathybothrium rectangulum	C	Endo	NA	Yes	82.6143	70.4949	184	0.853301	0.157887	1	7	0.523755	-9.26756
Bathycestus brayi	C	Endo	NA	NA	16.4	NA	16.4	NA	0	0	1	NA	NA
Bathycotyle branchialis	T	Endo	NA	NA	210	NA	210	NA	0	0	1	NA	NA
Bathycotyle coryphaenae	T	Endo	NA	NA	210	NA	210	NA	0	0	1	NA	NA
Bathycreadium biscayense	T	Endo	NA	NA	60	NA	60	NA	0	0	1	NA	NA
Beaninema nayaritense	N	Endo	NA	NA	30	NA	30	NA	0	0	1	NA	NA
Benedenia acanthopagri	M	Ecto	No	No	184	NA	184	NA	0	0	1	NA	NA
Benedenia akaisaki	M	Ecto	No	No	184	NA	184	NA	0	0	1	NA	NA
Benedenia bodiani	M	Ecto	No	No	184	NA	184	NA	0	0	1	NA	NA
Benedenia convoluta	M	Ecto	No	No	184	NA	184	NA	0	0	1	NA	NA
Benedenia derzhavini	M	Ecto	No	No	63.75	24.2126	97	0.379805	0.0269151	1	4	0.0593272	-16.2919
Benedenia elongata	M	Ecto	No	No	184	0	184	0	0.0229173	1	2	0.0229173	-10.2514
Benedenia epinepheli	M	Ecto	No	No	184	0	184	0	0.230666	1	19	1.62099	-9.05132
Benedenia girellae	M	Ecto	No	No	184	NA	184	NA	0	0	1	NA	NA
Benedenia hawaiiensis	M	Ecto	No	No	184	0	184	0	0.239107	1	15	1.6154	-3.50677
Benedenia hendorffi	M	Ecto	No	No	210	NA	210	NA	0	0	1	NA	NA
Benedenia hoshinai	M	Ecto	No	No	184	NA	184	NA	0	0	1	NA	NA
Benedenia innobilitata	M	Ecto	No	No	80	56.5685	120	0.707107	0.224935	1	2	0.202874	-2.84032
Benedenia jaliscana	M	Ecto	No	No	184	0	184	0	0.158073	1	2	0.16828	-3.85766
Benedenia jalisciana	M	Ecto	No	No	184	0	184	0	0.158073	1	2	0.16828	-3.85766
Benedenia leucanthemum	M	Ecto	No	No	60	NA	60	NA	0	0	1	NA	NA
Benedenia lolo	M	Ecto	No	No	40	NA	40	NA	0	0	1	NA	NA
Benedenia lutjani	M	Ecto	No	No	70	42.4264	100	0.606092	0.137875	1	2	0.130375	-5.879
Benedenia madai	M	Ecto	No	No	184	NA	184	NA	0	0	1	NA	NA
Benedenia melleni	M	Ecto	No	No	184	NA	184	NA	0	0	1	NA	NA
Benedenia micracantha	M	Ecto	No	No	60	NA	60	NA	0	0	1	NA	NA
Benedenia monticellii	M	Ecto	No	No	80.6	60.1149	184	0.745842	0.241509	1	5	0.557576	-2.91156
Benedenia ovalis	M	Ecto	No	No	184	NA	184	NA	0	0	1	NA	NA
Benedenia ovata	M	Ecto	No	No	184	NA	184	NA	0	0	1	NA	NA
Benedenia pagrosomi	M	Ecto	No	No	184	NA	184	NA	0	0	1	NA	NA
Benedenia pompatica	M	Ecto	No	No	230	NA	230	NA	0	0	1	NA	NA
Benedenia rohdei	M	Ecto	No	No	70	42.4264	100	0.606092	0.137875	1	2	0.130375	-5.879
Benedenia sargocentron	M	Ecto	No	No	51	NA	51	NA	0	0	1	NA	NA
Benedenia scari	M	Ecto	No	No	184	NA	184	NA	0	0	1	NA	NA
Benedenia sciaenae	M	Ecto	No	No	122.3	73.961	230	0.604751	0.21512	1	10	0.889472	-7.45436
Benedenia seriolae	M	Ecto	No	No	181.25	121.407	300	0.66983	0.234793	1	4	0.406088	-4.36212
Benedenia synagris	M	Ecto	No	No	184	NA	184	NA	0	0	1	NA	NA
Benedeniella posterocolpa	M	Ecto	No	No	213.3	NA	213.3	NA	0	0	1	NA	NA
Biacetabulum appendiculatum	C	Endo	Yes	Yes	99.6	78.8372	184	0.791538	0.181886	1	5	0.468217	-5.47802
Biacetabulum banghami	C	Endo	Yes	Yes	6	NA	6	NA	0	0	1	NA	NA
Biacetabulum biloculoides	C	Endo	Yes	Yes	117	94.7523	184	0.809849	0.171936	1	2	0.181597	-3.63523
Biacetabulum carpiodi	C	Endo	Yes	Yes	64	NA	64	NA	0	0	1	NA	NA
Biacetabulum giganteum	C	Endo	Yes	Yes	117.5	7.77817	123	0.0661972	0.00112867	1	2	0.000846342	-11.8135
Biacetabulum hoffmani	C	Endo	Yes	Yes	23	NA	23	NA	0	0	1	NA	NA
Biacetabulum infrequens	C	Endo	Yes	Yes	72	NA	72	NA	0	0	1	NA	NA
Biacetabulum macrocephalum	C	Endo	Yes	Yes	184	NA	184	NA	0	0	1	NA	NA
Biacetabulum meridianum	C	Endo	Yes	Yes	37.6	NA	37.6	NA	0	0	1	NA	NA
Biacetabulum oregoni	C	Endo	Yes	Yes	184	NA	184	NA	0	0	1	NA	NA
Bicotyle bangladeshi	M	Ecto	No	No	25	NA	25	NA	0	0	1	NA	NA
Bicotyle lucknowensis	M	Ecto	No	No	20	NA	20	NA	0	0	1	NA	NA
Bicotyle perpolita	M	Ecto	No	No	67.5	10.6066	75	0.157135	0.195358	1	2	0.259914	-0.113137
Bicotyle vellavoli	M	Ecto	No	No	50	14.1421	60	0.282843	0.136645	1	2	0.143799	-4.83462
Bicotylophora denticulatum	M	Ecto	No	No	184	NA	184	NA	0	0	1	NA	NA
Bicotylophora trachinoti	M	Ecto	No	No	165.2	42.0381	184	0.254468	0.168062	1	5	0.379829	-8.53179
Bifurcohaptor giganticus	M	Ecto	No	No	150	NA	150	NA	0	0	1	NA	NA
Bifurcohaptor hamlatae	M	Ecto	No	No	184	NA	184	NA	0	0	1	NA	NA
Bifurcohaptor indicus	M	Ecto	No	No	91.875	87.8563	184	0.956259	0.193354	1	4	0.37185	-5.3426
Bilacinia australis	T	Endo	NA	NA	69	43.8406	100	0.635371	0.281705	1	2	0.294918	1.45106
Bilaterocotyle mamaevi	M	Ecto	No	No	90	NA	90	NA	0	0	1	NA	NA
Bilaterocotyle novaeguineae	M	Ecto	No	No	16	NA	16	NA	0	0	1	NA	NA
Bilaterocotyloides carangis	M	Ecto	No	No	184	NA	184	NA	0	0	1	NA	NA
Bilaterocotyloides madrasensis	M	Ecto	No	No	184	NA	184	NA	0	0	1	NA	NA
Bilaterocotyloides spinulosus	M	Ecto	No	No	184	NA	184	NA	0	0	1	NA	NA
Bilobulata georgievi	C	Endo	Yes	Yes	184	NA	184	NA	0	0	1	NA	NA
Biloculuncus pritchardae	C	Endo	NA	NA	160	NA	160	NA	0	0	1	NA	NA
Bivagina alcedinis	M	Ecto	No	No	22.5	3.53553	25	0.157135	0.121444	1	2	0.139212	-5.89329
Bivagina baumi	M	Ecto	No	No	60	NA	60	NA	0	0	1	NA	NA
Bivagina kyphosi	M	Ecto	No	No	50	NA	50	NA	0	0	1	NA	NA
Bivagina pagrosomi	M	Ecto	No	No	47.5	31.8198	70	0.669891	0.21525	1	2	0.276872	0.596211
Bivagina punctipinnis	M	Ecto	No	No	25	NA	25	NA	0	0	1	NA	NA
Bivagina tai	M	Ecto	No	No	100	NA	100	NA	0	0	1	NA	NA
Bivaginogyrus obscurus	M	Ecto	No	No	184	NA	184	NA	0	0	1	NA	NA
Bivesicula caribbensis	T	Endo	Yes	Yes	41.2	28.0014	61	0.679646	0.190372	1	2	0.188756	-2.93934
Bivesicula claviformis	T	Endo	Yes	Yes	55	48.1664	150	0.875752	0.227715	1	6	0.659119	-3.15962
Bivesicula gymnothoracis	T	Endo	Yes	Yes	91.5	NA	91.5	NA	0	0	1	NA	NA
Bivesicula lutiani	T	Endo	Yes	Yes	40	NA	40	NA	0	0	1	NA	NA
Bivesicula obovata	T	Endo	Yes	Yes	32	NA	32	NA	0	0	1	NA	NA
Bivesicula ostichthydis	T	Endo	Yes	Yes	100	NA	100	NA	0	0	1	NA	NA
Bivesicula tarponis	T	Endo	Yes	Yes	250	NA	250	NA	0	0	1	NA	NA
Bivesicula unexpecta	T	Endo	Yes	Yes	14	NA	14	NA	0	0	1	NA	NA
Bivesiculoides otagoensis	T	Endo	Yes	Yes	48.5	2.12132	50	0.0437386	0.0841198	1	2	0.0831768	-8.24341
Bivesiculoides triangularis	T	Endo	Yes	Yes	184	NA	184	NA	0	0	1	NA	NA
Bothitrema bothi	M	Ecto	No	No	54.2333	42.1529	100	0.77725	0.264414	1	3	0.383684	-0.438642
Bothitrema cotti	M	Ecto	No	No	184	0	184	0	0.107816	1	2	0.114358	-5.79849
Bothrimonus fallax	C	Endo	Yes	Yes	363.5	270.898	800	0.745248	0.0592028	1	6	0.164055	-17.4443
Bothrimonus intermedius	C	Endo	NA	NA	11.55	14.5608	33.2	1.26067	0.290184	1	4	0.588508	2.33103
Bothrimonus nylandicus	C	Endo	Yes	Yes	94.6667	78.0085	184	0.824034	0.257886	1	3	0.422534	1.16963
Bothrimonus olrikii	C	Endo	NA	NA	17.5	NA	17.5	NA	0	0	1	NA	NA
Bothrimonus sturionis	C	Endo	Yes	Yes	212.222	186.714	600	0.879805	0.215693	1	9	0.757356	-8.13055
Bothriocephalus acheilognathi	C	Endo	Yes	Yes	57.9084	65.4399	200	1.13006	0.248576	1	95	7.08849	-13.8453
Bothriocephalus aegyptiacus	C	Endo	Yes	Yes	82	NA	82	NA	0	0	1	NA	NA
Bothriocephalus andresi	C	Endo	Yes	Yes	30	NA	30	NA	0	0	1	NA	NA
Bothriocephalus angusticeps	C	Endo	Yes	Yes	58	NA	58	NA	0	0	1	NA	NA
Bothriocephalus antarcticus	C	Endo	Yes	Yes	63	4.24264	66	0.0673435	0.0841746	1	2	0.0852139	-6.83149
Bothriocephalus barbatus	C	Endo	Yes	Yes	75	NA	75	NA	0	0	1	NA	NA
Bothriocephalus barbus	C	Endo	Yes	Yes	82	NA	82	NA	0	0	1	NA	NA
Bothriocephalus belones	C	Endo	Yes	Yes	184	NA	184	NA	0	0	1	NA	NA
Bothriocephalus brachysoma	C	Endo	Yes	Yes	184	NA	184	NA	0	0	1	NA	NA
Bothriocephalus carangis	C	Endo	Yes	Yes	30	NA	30	NA	0	0	1	NA	NA
Bothriocephalus centrolophi-pompili	C	Endo	Yes	Yes	150	NA	150	NA	0	0	1	NA	NA
Bothriocephalus clavibothrium	C	Endo	Yes	Yes	25	NA	25	NA	0	0	1	NA	NA
Bothriocephalus claviceps	C	Endo	Yes	Yes	125.588	71.5715	184	0.56989	0.253019	1	26	2.60231	-5.32855
Bothriocephalus claviger	C	Endo	Yes	Yes	455	NA	455	NA	0	0	1	NA	NA
Bothriocephalus coronatus	C	Endo	Yes	Yes	113.5	79.9031	170	0.703992	0.249305	1	2	0.262052	0.0245771
Bothriocephalus crassiceps	C	Endo	Yes	Yes	140	NA	140	NA	0	0	1	NA	NA
Bothriocephalus cuspidatus	C	Endo	Yes	Yes	106.625	75.5752	184	0.708794	0.249334	1	32	3.28115	-4.53704
Bothriocephalus fluviatilis	C	Endo	Yes	Yes	11	NA	11	NA	0	0	1	NA	NA
Bothriocephalus formosus	C	Endo	Yes	Yes	41.9267	62.8556	184	1.49918	0.254875	1	15	1.66582	-2.8942
Bothriocephalus funiculus	C	Endo	Yes	Yes	42.5	24.7487	60	0.582323	0.14476	1	2	0.198565	-2.84148
Bothriocephalus gadellus	C	Endo	Yes	Yes	23	NA	23	NA	0	0	1	NA	NA
Bothriocephalus gowkongensis	C	Endo	Yes	Yes	135.75	72.1917	184	0.531799	0.150798	1	8	0.620826	-9.65076
Bothriocephalus gregarius	C	Endo	Yes	Yes	97.3333	88.0303	184	0.904421	0.253329	1	3	0.362027	-1.43001
Bothriocephalus infunibuliformis	C	Endo	Yes	Yes	184	NA	184	NA	0	0	1	NA	NA
Bothriocephalus janickii	C	Endo	Yes	Yes	210	NA	210	NA	0	0	1	NA	NA
Bothriocephalus japonicus	C	Endo	Yes	Yes	184	NA	184	NA	0	0	1	NA	NA
Bothriocephalus kivuensis	C	Endo	Yes	Yes	41.175	34.3102	90	0.833277	0.181112	1	4	0.453501	-2.46623
Bothriocephalus labracis	C	Endo	Yes	Yes	184	0	184	0	0.202977	1	2	0.226893	-1.43728
Bothriocephalus latus	C	Endo	Yes	Yes	22	NA	22	NA	0	0	1	NA	NA
Bothriocephalus manubriformis	C	Endo	Yes	Yes	278.475	178.056	500	0.639395	0.158678	1	12	0.694667	-15.5103
Bothriocephalus microcephalus	C	Endo	Yes	Yes	333	NA	333	NA	0	0	1	NA	NA
Bothriocephalus motellae	C	Endo	Yes	Yes	41	NA	41	NA	0	0	1	NA	NA
Bothriocephalus neglectus	C	Endo	Yes	Yes	27.5	NA	27.5	NA	0	0	1	NA	NA
Bothriocephalus opsariichthydis	C	Endo	Yes	Yes	105.143	73.5756	200	0.699768	0.152771	1	14	1.03091	-11.5176
Bothriocephalus or	C	Endo	Yes	Yes	184	NA	184	NA	0	0	1	NA	NA
Bothriocephalus pearsei	C	Endo	Yes	Yes	111.7	102.248	184	0.915377	0.270763	1	2	0.26323	-0.0104305
Bothriocephalus phoxini	C	Endo	Yes	Yes	10.4	NA	10.4	NA	0	0	1	NA	NA
Bothriocephalus plicatus	C	Endo	Yes	Yes	455	NA	455	NA	0	0	1	NA	NA
Bothriocephalus proboscideus	C	Endo	Yes	Yes	33.6667	14.1539	50	0.420413	0.171495	1	3	0.277863	-4.74635
Bothriocephalus prudhoei	C	Endo	Yes	Yes	100	NA	100	NA	0	0	1	NA	NA
Bothriocephalus punctatus	C	Endo	Yes	Yes	65.6667	31.88	100	0.485482	0.284165	1	3	0.400928	0.248035
Bothriocephalus rugosus	C	Endo	Yes	Yes	2.3	NA	2.3	NA	0	0	1	NA	NA
Bothriocephalus scorpii	C	Endo	Yes	Yes	75.258	71.4601	470	0.949534	0.249758	1	81	6.29375	-13.3941
Bothriocephalus sinensis	C	Endo	Yes	Yes	1	NA	1	NA	0	0	1	NA	NA
Bothriocephalus teleostei	C	Endo	Yes	Yes	83.175	81.0205	200	0.974097	0.213915	1	4	0.456134	-2.42658
Bothriocephalus texamonensis	C	Endo	Yes	Yes	52	NA	52	NA	0	0	1	NA	NA
Bothriocephalus texomensis	C	Endo	Yes	Yes	52	NA	52	NA	0	0	1	NA	NA
Bothriocephalus vallei	C	Endo	Yes	Yes	30	NA	30	NA	0	0	1	NA	NA
Bothriocephalus wageneri	C	Endo	Yes	Yes	150	NA	150	NA	0	0	1	NA	NA
Bouixella deliciosa	M	Ecto	No	No	150	NA	150	NA	0	0	1	NA	NA
Bouixella furcillata	M	Ecto	No	No	32.1	NA	32.1	NA	0	0	1	NA	NA
Bouixella torta	M	Ecto	No	No	150	NA	150	NA	0	0	1	NA	NA
Bovienia bilocula	C	Endo	NA	NA	184	NA	184	NA	0	0	1	NA	NA
Bovienia ilishai	C	Endo	NA	NA	60	NA	60	NA	0	0	1	NA	NA
Bovienia nagpurensis	C	Endo	NA	NA	184	NA	184	NA	0	0	1	NA	NA
Bovienia serialis	C	Endo	NA	NA	152	45.2548	184	0.297729	0.115394	1	2	0.113821	-6.54587
Brachyenteron acropomatis	T	Endo	NA	NA	20	NA	20	NA	0	0	1	NA	NA
Brachyenteron campbelli	T	Endo	NA	NA	9.5	NA	9.5	NA	0	0	1	NA	NA
Brachyenteron magnibursatum	T	Endo	NA	NA	35	NA	35	NA	0	0	1	NA	NA
Brachyenteron peristedioni	T	Endo	NA	NA	11	NA	11	NA	0	0	1	NA	NA
Brachyenteron pycnorganum	T	Endo	NA	NA	170	17.3205	180	0.101885	0.0209354	1	3	0.0314031	-14.6389
Brachyenteron rissoanum	T	Endo	NA	NA	34.75	35.7089	60	1.02759	0.108068	1	2	0.108068	-6.57591
Brachyphallus musculus	T	Endo	Yes	Yes	72.5714	62.4443	184	0.860452	0.23898	1	7	0.799488	-2.43956
Branchotenthes octohamatus	M	Ecto	No	No	14.5	NA	14.5	NA	0	0	1	NA	NA
Branchotenthes robinoverstreeti	M	Ecto	No	No	154.45	205.839	300	1.33272	0.311988	1	2	0.294918	1.53973
Bravocotyle sanblasensis	M	Ecto	No	No	129	NA	129	NA	0	0	1	NA	NA
Bravohollisia maculatus	M	Ecto	No	No	59.3	NA	59.3	NA	0	0	1	NA	NA
Bravohollisia magna	M	Ecto	No	No	70	NA	70	NA	0	0	1	NA	NA
Bravohollisia parvianchoratus	M	Ecto	No	No	59.3	NA	59.3	NA	0	0	1	NA	NA
Bravohollisia pomadasis	M	Ecto	No	No	59.3	NA	59.3	NA	0	0	1	NA	NA
Bravohollisia tecta	M	Ecto	No	No	59.3	NA	59.3	NA	0	0	1	NA	NA
Breizacanthus chabaudi	A	Endo	Yes	NA	40	NA	40	NA	0	0	1	NA	NA
Breizacanthus irenae	A	Endo	Yes	NA	47.5	10.6066	55	0.223297	0.192338	1	2	0.257799	-0.195988
Breizacanthus ligur	A	Endo	Yes	NA	58.3333	47.0354	110	0.806322	0.267374	1	3	0.402506	0.309645
Brentisentis chongqingensis	A	Endo	Yes	NA	35.7	NA	35.7	NA	0	0	1	NA	NA
Brentisentis cyprini	A	Endo	Yes	NA	123.667	94.0184	250	0.760257	0.203303	1	6	0.638353	-3.73608
Brentisentis uncinus	A	Endo	Yes	NA	31.05	26.7993	50	0.863103	0.255358	1	2	0.247608	-0.618172
Brentisentis yangtzensis	A	Endo	Yes	NA	181.25	57.7773	300	0.318771	0.210993	1	8	0.753566	-6.5322
Brevicaecum niloticum	T	Endo	NA	NA	58	NA	58	NA	0	0	1	NA	NA
Brevimulticaecum heterotis	N	Endo	NA	NA	100	NA	100	NA	0	0	1	NA	NA
Brevimulticaecum regoi	N	Endo	NA	NA	50	NA	50	NA	0	0	1	NA	NA
Brevimulticaecum scleropagi	N	Endo	NA	NA	100	0	100	0	0.16441	1	2	0.16441	-4.41665
Breviscolex aurangabadensis	C	Endo	NA	NA	90	NA	90	NA	0	0	1	NA	NA
Breviscolex naldurgensis	C	Endo	NA	NA	100	NA	100	NA	0	0	1	NA	NA
Breviscolex orientalis	C	Endo	NA	NA	143.25	81.5	184	0.568935	0.174171	1	4	0.344294	-6.28023
Brooksiella praeputialis	C	Endo	NA	NA	11	NA	11	NA	0	0	1	NA	NA
Bucephaloides megacirrus	T	Endo	Yes	Yes	155	NA	155	NA	0	0	1	NA	NA
Bucephalopsis pusilla	T	Endo	Yes	Yes	6.4	NA	6.4	NA	0	0	1	NA	NA
Bucephalus anguillae	T	Endo	Yes	Yes	120	NA	120	NA	0	0	1	NA	NA
Bucephalus baeri	T	Endo	Yes	Yes	184	NA	184	NA	0	0	1	NA	NA
Bucephalus brevitentaculatus	T	Endo	Yes	Yes	7	NA	7	NA	0	0	1	NA	NA
Bucephalus cynoscion	T	Endo	Yes	Yes	130	NA	130	NA	0	0	1	NA	NA
Bucephalus elegans	T	Endo	Yes	Yes	117	94.7523	184	0.809849	0.203663	1	2	0.234324	-1.26909
Bucephalus gorgon	T	Endo	Yes	Yes	9.025	6.79086	18.5	0.75245	0.216952	1	4	0.398125	-4.57733
Bucephalus haimeanus	T	Endo	Yes	Yes	9	NA	9	NA	0	0	1	NA	NA
Bucephalus heterotentaculatus	T	Endo	Yes	Yes	107	108.894	184	1.01771	0.23009	1	2	0.223309	-1.83437
Bucephalus introversus	T	Endo	Yes	Yes	184	NA	184	NA	0	0	1	NA	NA
Bucephalus labracis	T	Endo	Yes	Yes	184	0	184	0	0.233953	1	4	0.469332	-1.79562
Bucephalus longicornutus	T	Endo	Yes	Yes	40.2	43.2125	90	1.07494	0.192683	1	3	0.380696	-0.592168
Bucephalus marinus	T	Endo	Yes	Yes	29	25.044	70	0.863585	0.232695	1	6	0.663291	-2.86908
Bucephalus polymorphus	T	Endo	Yes	Yes	121.417	117.162	560	0.96495	0.209975	1	23	1.67002	-12.3388
Bucephalus scorpaenae	T	Endo	Yes	Yes	43	NA	43	NA	0	0	1	NA	NA
Bucephalus varicus	T	Endo	Yes	Yes	115.188	67.4915	184	0.585927	0.22209	1	16	1.4109	-8.32956
Buckleyella buckleyi	N	Endo	NA	NA	65	7.07107	70	0.108786	0.0835288	1	2	0.093597	-7.05695
Buckleyella cinerascensia	N	Endo	NA	NA	55	7.07107	60	0.128565	0.196548	1	2	0.245137	-0.69541
Buckleynema buckleyi	N	Endo	NA	NA	40	NA	40	NA	0	0	1	NA	NA
Buckleynema notopteri	N	Endo	NA	NA	60	NA	60	NA	0	0	1	NA	NA
Buckleynema singhi	N	Endo	NA	NA	150	NA	150	NA	0	0	1	NA	NA
Buckleytrema indica	T	Endo	Yes	NA	60	NA	60	NA	0	0	1	NA	NA
Buckleytrema postacetabulorchis	T	Endo	Yes	NA	150	NA	150	NA	0	0	1	NA	NA
Bulbocephalus inglisi	N	Endo	NA	NA	132	96.1665	200	0.728534	0.285599	1	2	0.284964	1.04707
Bulbocephalus pseudupenei	N	Endo	NA	NA	55	NA	55	NA	0	0	1	NA	NA
Bulbodacnitis alpinus	N	Endo	NA	NA	98.25	121.269	184	1.23429	0.245148	1	2	0.26323	0.034022
Bulbodacnitis ampullastoma	N	Endo	NA	NA	120	NA	120	NA	0	0	1	NA	NA
Bulbodacnitis globosa	N	Endo	NA	NA	99	NA	99	NA	0	0	1	NA	NA
Bulbodacnitis scotti	N	Endo	NA	NA	65.5	47.3762	99	0.7233	0.0499897	1	2	0.0456823	-9.4953
Bunodera eucaliae	T	Endo	Yes	Yes	10.675	2.44046	14	0.228614	0.218409	1	4	0.444011	-2.74397
Bunodera inconstans	T	Endo	Yes	Yes	8.7	NA	8.7	NA	0	0	1	NA	NA
Bunodera luciopercae	T	Endo	Yes	Yes	107.823	77.7462	274	0.721053	0.241723	1	39	3.27154	-10.1248
Bunodera mediovitellata	T	Endo	Yes	Yes	11	NA	11	NA	0	0	1	NA	NA
Bunodera nodulosa	T	Endo	Yes	Yes	18.8	11.8457	30	0.630089	0.213923	1	3	0.323215	-3.0156
Bunodera sacculata	T	Endo	Yes	Yes	100.814	75.3835	184	0.747746	0.230537	1	7	0.784026	-2.71001
Bunoderina eucaliae	T	Endo	Yes	Yes	9.85	1.62635	11	0.165111	0.203445	1	2	0.196621	-2.96991
Burnellus trichofurcatus	T	Endo	Yes	Yes	65.6667	22.053	90	0.335832	0.175142	1	3	0.280238	-4.58956
Bychowskicotyle plecthorhynchi	M	Ecto	No	No	184	NA	184	NA	0	0	1	NA	NA
Bychowskyella asiatica	M	Ecto	No	No	30	NA	30	NA	0	0	1	NA	NA
Bychowskyella austrofujianensis	M	Ecto	No	No	184	NA	184	NA	0	0	1	NA	NA
Bychowskyella baueri	M	Ecto	No	No	26.5	21.9203	42	0.827182	0.245331	1	2	0.26323	0.0390492
Bychowskyella cauveryi	M	Ecto	No	No	183	NA	183	NA	0	0	1	NA	NA
Bychowskyella chauhani	M	Ecto	No	No	240	NA	240	NA	0	0	1	NA	NA
Bychowskyella gharui	M	Ecto	No	No	122.45	87.0448	184	0.71086	0.0468726	1	2	0.0468726	-8.69761
Bychowskyella glyptothoraci	M	Ecto	No	No	184	NA	184	NA	0	0	1	NA	NA
Bychowskyella gomtia	M	Ecto	No	No	184	NA	184	NA	0	0	1	NA	NA
Bychowskyella gussevi	M	Ecto	No	No	122.45	87.0448	184	0.71086	0.0468726	1	2	0.0468726	-10.2034
Bychowskyella indica	M	Ecto	No	No	122.45	87.0448	184	0.71086	0.0468726	1	2	0.0468726	-10.2034
Bychowskyella jaini	M	Ecto	No	No	60.9	NA	60.9	NA	0	0	1	NA	NA
Bychowskyella lucknowensis	M	Ecto	No	No	184	NA	184	NA	0	0	1	NA	NA
Bychowskyella meridionalis	M	Ecto	No	No	184	NA	184	NA	0	0	1	NA	NA
Bychowskyella pricei	M	Ecto	No	No	60.9	NA	60.9	NA	0	0	1	NA	NA
Bychowskyella pseudobagri	M	Ecto	No	No	147.4	81.8401	184	0.555224	0.207525	1	5	0.457245	-5.98175
Bychowskyella raipurensis	M	Ecto	No	No	184	NA	184	NA	0	0	1	NA	NA
Bychowskyella singhi	M	Ecto	No	No	240	NA	240	NA	0	0	1	NA	NA
Bychowskyella sisoris	M	Ecto	No	No	8.5	NA	8.5	NA	0	0	1	NA	NA
Bychowskyella tchangi	M	Ecto	No	No	152	45.2548	184	0.297729	0.115394	1	2	0.113821	-6.21591
Bychowskyella teysmanni	M	Ecto	No	No	22	NA	22	NA	0	0	1	NA	NA
Bychowskyella tripathii	M	Ecto	No	No	240	NA	240	NA	0	0	1	NA	NA
Bychowskyella vacha	M	Ecto	No	No	184	NA	184	NA	0	0	1	NA	NA
Bychowskyella wallagonia	M	Ecto	No	No	240	NA	240	NA	0	0	1	NA	NA
Bychowskymonogenea sogandaresi	M	Ecto	No	No	184	0	184	0	0.299582	1	2	0.242708	-0.879633
Caballeria pedunculata	M	Ecto	No	No	70	NA	70	NA	0	0	1	NA	NA
Caballeria robusta	M	Ecto	No	No	59.3	NA	59.3	NA	0	0	1	NA	NA
Caballerocotyla abidjani	M	Ecto	No	No	239	NA	239	NA	0	0	1	NA	NA
Caballerocotyla australis	M	Ecto	No	No	184	NA	184	NA	0	0	1	NA	NA
Caballerocotyla biparasitica	M	Ecto	No	No	244.5	7.77817	250	0.0318126	0.0046243	1	2	0.00995093	-11.4417
Caballerocotyla caballeroi	M	Ecto	No	No	217	46.669	250	0.215065	0.135068	1	2	0.131345	-5.98935
Caballerocotyla chilensis	M	Ecto	No	No	184	NA	184	NA	0	0	1	NA	NA
Caballerocotyla gouri	M	Ecto	No	No	184	NA	184	NA	0	0	1	NA	NA
Caballerocotyla katsuwoni	M	Ecto	No	No	184	NA	184	NA	0	0	1	NA	NA
Caballerocotyla klawei	M	Ecto	No	No	125.5	160.513	239	1.27899	0.250501	1	2	0.26323	0.0860239
Caballerocotyla magronum	M	Ecto	No	No	15	NA	15	NA	0	0	1	NA	NA
Caballerocotyla manteri	M	Ecto	No	No	217	46.669	250	0.215065	0.137155	1	2	0.131345	-6.34796
Caballerocotyla marielenae	M	Ecto	No	No	331.5	23.3345	348	0.0703907	0.00543264	1	2	0.00543264	-11.8282
Caballerocotyla megacotyle	M	Ecto	No	No	315	NA	315	NA	0	0	1	NA	NA
Caballerocotyla paucispinosoa	M	Ecto	No	No	300	NA	300	NA	0	0	1	NA	NA
Caballerocotyla pelamydis	M	Ecto	No	No	184	NA	184	NA	0	0	1	NA	NA
Caballerocotyla philippina	M	Ecto	No	No	184	0	184	0	0.105674	1	2	0.121924	-6.299
Caballerocotyla pseudomagronum	M	Ecto	No	No	250	NA	250	NA	0	0	1	NA	NA
Caballerocotyla verrucosa	M	Ecto	No	No	246.333	6.35085	250	0.0257815	0.0884953	1	3	0.136321	-10.4168
Caballeronema pseudoargumentatus	N	Endo	NA	NA	143	NA	143	NA	0	0	1	NA	NA
Caballeronema wardlei	N	Endo	NA	NA	45	NA	45	NA	0	0	1	NA	NA
Caballerorhynchus lamothei	A	Endo	Yes	Yes	73.3545	64.226	184	0.875556	0.250462	1	11	1.18028	-3.76499
Cableia pudica	T	Endo	NA	NA	25.5	10.2144	38	0.400563	0.212271	1	4	0.427339	-3.49472
Cableia trigoni	T	Endo	NA	NA	55	NA	55	NA	0	0	1	NA	NA
Cacatuocotyle paranaensis	M	Ecto	No	No	5.75	2.33345	7.4	0.405818	0.0822264	1	2	0.0822264	-7.66274
Cadenatella americana	T	Endo	NA	Yes	90	NA	90	NA	0	0	1	NA	NA
Cadenatella brumpti	T	Endo	NA	NA	76	NA	76	NA	0	0	1	NA	NA
Cadenatella cadenati	T	Endo	NA	Yes	76	NA	76	NA	0	0	1	NA	NA
Cadenatella dollfusi	T	Endo	NA	Yes	50	NA	50	NA	0	0	1	NA	NA
Cadenatella floridae	T	Endo	NA	Yes	76	NA	76	NA	0	0	1	NA	NA
Cadenatella isuzumi	T	Endo	NA	Yes	66.6667	15.2753	80	0.229129	0.0312754	1	3	0.0469428	-14.8952
Cadenatella kyphosi	T	Endo	NA	Yes	76	NA	76	NA	0	0	1	NA	NA
Cadenatella pacifica	T	Endo	NA	Yes	60	14.1421	70	0.235702	0.0251248	1	2	0.0251843	-10.3547
Cadenia polytestis	M	Ecto	No	No	340	NA	340	NA	0	0	1	NA	NA
Caecincola latostoma	T	Endo	Yes	Yes	184	0	184	0	0.0909878	1	2	0.0889769	-7.95472
Cainocreadium epinepheli	T	Endo	Yes	Yes	143	85.2467	200	0.596131	0.215167	1	3	0.344467	-2.12949
Cainocreadium longisaccum	T	Endo	Yes	Yes	68.5	10.6066	76	0.154841	0.160091	1	2	0.147679	-5.46802
Cainocreadium oscitans	T	Endo	Yes	Yes	49.5	4.94975	53	0.0999949	0.0846436	1	2	0.0846436	-7.81013
Cainocreadium prolatili	T	Endo	Yes	Yes	17.9	NA	17.9	NA	0	0	1	NA	NA
Calceostoma calceostoma	M	Ecto	No	No	230	NA	230	NA	0	0	1	NA	NA
Calceostoma herculanea	M	Ecto	No	No	80	NA	80	NA	0	0	1	NA	NA
Calceostomella inermis	M	Ecto	No	No	124.333	91.5223	230	0.736104	0.129802	1	3	0.181557	-8.74071
Calicobenedenia polyprioni	M	Ecto	No	No	117.5	130.815	210	1.11332	0.229739	1	2	0.284964	1.07125
Calicotyle affinis	M	Ecto	No	No	120	NA	120	NA	0	0	1	NA	NA
Calicotyle asterii	M	Ecto	No	No	101	12.7279	110	0.126019	0.0913788	1	2	0.0806921	-8.44739
Calicotyle australis	M	Ecto	No	No	120.625	109.497	270	0.907746	0.266136	1	4	0.557607	1.27142
Calicotyle californiensis	M	Ecto	No	No	116	NA	116	NA	0	0	1	NA	NA
Calicotyle kroyeri	M	Ecto	No	No	114.7	80.998	285	0.706173	0.170156	1	10	0.702958	-11.4328
Calicotyle macrocotyle	M	Ecto	No	No	184	NA	184	NA	0	0	1	NA	NA
Calicotyle palombi	M	Ecto	No	No	140	NA	140	NA	0	0	1	NA	NA
Calicotyle quequeni	M	Ecto	No	No	132	NA	132	NA	0	0	1	NA	NA
Calicotyle similis	M	Ecto	No	No	74	NA	74	NA	0	0	1	NA	NA
Calicotyle sjegi	M	Ecto	No	No	184	NA	184	NA	0	0	1	NA	NA
Calicotyle stossichi	M	Ecto	No	No	132.5	17.0783	150	0.128892	0.078654	1	4	0.147296	-13.1192
Calicotyle urobati	M	Ecto	No	No	99.65	119.289	184	1.19708	0.316051	1	2	0.294918	1.36768
Calicotyle urolophi	M	Ecto	No	No	49	35.6791	80	0.728145	0.250847	1	3	0.382588	-0.507955
Calicotyle vicina	M	Ecto	No	No	100	NA	100	NA	0	0	1	NA	NA
Caligus acanthopagri	CR	Ecto	No	No	117.375	72.3897	184	0.616739	0.225846	1	9	0.929199	-4.73895
Caligus aesopus	CR	Ecto	No	No	168.2	70.4429	250	0.418804	0.160046	1	6	0.410098	-10.8817
Caligus amblygenitalis	CR	Ecto	No	No	172.8	101.682	250	0.588437	0.215033	1	6	0.619968	-4.28412
Caligus apodus	CR	Ecto	No	No	107.857	75.4264	193	0.699318	0.235386	1	9	0.935211	-4.59665
Caligus arii	CR	Ecto	No	No	121.75	86.8883	234	0.713662	0.206782	1	5	0.479346	-5.53732
Caligus asperimanus	CR	Ecto	No	No	73.9	28.5561	128	0.386416	0.147461	1	8	0.483162	-12.7514
Caligus asymmetricus	CR	Ecto	No	No	136.875	70.6125	240	0.51589	0.136375	1	10	0.572874	-13.6095
Caligus balistae	CR	Ecto	No	No	89.9286	74.7398	210	0.831102	0.232478	1	8	0.829387	-4.19807
Caligus bennetti	CR	Ecto	No	No	68	11.3137	76	0.166378	0.191794	1	2	0.223309	-1.85782
Caligus bonito	CR	Ecto	No	No	162.833	92.2013	458	0.566231	0.188576	1	22	1.38223	-15.0733
Caligus brevis	CR	Ecto	No	No	184	NA	184	NA	0.194448	1	10	0.971119	-5.64675
Caligus chelifer	CR	Ecto	No	No	192.25	197.772	455	1.02872	0.230457	1	5	0.528249	-3.78084
Caligus chiastos	CR	Ecto	No	No	134.4	71.1534	184	0.529415	0.250033	1	6	0.715564	-1.51673
Caligus chorinemi	CR	Ecto	No	No	100	NA	100	NA	0.111878	1	5	0.262448	-11.8354
Caligus clemensi	CR	Ecto	No	No	111.3	58.0441	184	0.521511	0.223194	1	12	1.08338	-7.54258
Caligus constrictus	CR	Ecto	No	No	172.5	10.6066	180	0.0614875	0.182738	1	4	0.354764	-5.82997
Caligus cookeoli	CR	Ecto	No	No	68	NA	68	NA	0.217046	1	2	0.251746	-0.533257
Caligus cordyla	CR	Ecto	No	No	184	0	184	0	0.15357	1	3	0.219524	-7.17379
Caligus coryphaenae	CR	Ecto	No	No	226.462	111.794	458	0.493656	0.182545	1	16	1.11463	-12.5794
Caligus elongatus	CR	Ecto	No	No	127.321	93.0269	470	0.730647	0.257288	1	57	5.01774	-9.26849
Caligus epidemicus	CR	Ecto	No	No	139.118	74.3672	250	0.534564	0.236752	1	27	2.4986	-7.37509
Caligus epinepheli	CR	Ecto	No	No	85.375	64.0601	184	0.750338	0.216246	1	17	1.55661	-7.62592
Caligus flexispina	CR	Ecto	No	No	107.591	64.2856	184	0.5975	0.254698	1	12	1.39203	-1.8452
Caligus fortis	CR	Ecto	No	No	184	NA	184	NA	0.180052	1	2	0.157959	-4.44382
Caligus fugu	CR	Ecto	No	No	126.889	59.9071	184	0.472123	0.206442	1	12	0.835101	-12.2496
Caligus haemulonis	CR	Ecto	No	No	79.3583	59.1286	200	0.745084	0.237494	1	25	2.38344	-6.53859
Caligus hoplognathi	CR	Ecto	No	No	184	NA	184	NA	0	0	1	NA	NA
Caligus infestans	CR	Ecto	No	No	202.667	32.3316	240	0.159531	0.115713	1	3	0.185512	-8.30934
Caligus itacurussensis	CR	Ecto	No	No	30	NA	30	NA	0.260689	1	2	0.26323	0.0554079
Caligus lalandei	CR	Ecto	No	No	183.333	57.735	250	0.314918	0.075864	1	3	0.113796	-11.3101
Caligus littoralis	CR	Ecto	No	No	NA	NA	NA	NA	0	0	1	NA	NA
Caligus longicaudus	CR	Ecto	No	No	167	94.7523	234	0.567379	0.258672	1	3	0.371861	-0.862817
Caligus longipedis	CR	Ecto	No	No	101.008	57.0864	184	0.565165	0.21227	1	18	1.61779	-8.00016
Caligus macarovi	CR	Ecto	No	No	300	NA	300	NA	0.262617	1	2	0.238139	-1.03441
Caligus malabaricus	CR	Ecto	No	No	156	48.4974	184	0.310881	0.185923	1	3	0.292618	-4.02848
Caligus musaicus	CR	Ecto	No	No	184	NA	184	NA	0	0	1	NA	NA
Caligus mutabilis	CR	Ecto	No	No	108.286	58.7113	184	0.542189	0.215941	1	28	2.33875	-10.231
Caligus omissus	CR	Ecto	No	No	77	NA	77	NA	0.13493	1	2	0.13493	-5.77266
Caligus orientalis	CR	Ecto	No	No	95.7647	74.3014	200	0.775874	0.250668	1	24	2.42156	-5.08003
Caligus pagrosomi	CR	Ecto	No	No	124.667	51.6269	184	0.414119	0.148483	1	4	0.29057	-8.42667
Caligus pelamydis	CR	Ecto	No	No	130.5	52.0014	200	0.398478	0.202086	1	24	1.88748	-11.129
Caligus platytarsis	CR	Ecto	No	No	NA	NA	NA	NA	0	0	1	NA	NA
Caligus productus	CR	Ecto	No	No	191.192	106.788	500	0.558539	0.195212	1	30	2.12225	-13.8908
Caligus punctatus	CR	Ecto	No	No	133.846	64.2195	200	0.479801	0.252326	1	21	2.28231	-3.02576
Caligus quadratus	CR	Ecto	No	No	132.938	70.1714	210	0.527853	0.227798	1	10	1.03358	-4.60011
Caligus robustus	CR	Ecto	No	No	121.875	68.4073	184	0.56129	0.178812	1	13	0.818874	-13.4231
Caligus rogercresseyi	CR	Ecto	No	No	130.071	74.4504	184	0.572381	0.226323	1	8	0.781036	-5.28073
Caligus rotundigenitalis	CR	Ecto	No	No	120.412	65.0071	200	0.53987	0.233463	1	22	2.0429	-7.02149
Caligus rufimaculatus	CR	Ecto	No	No	91.1	63.3241	184	0.695105	0.243422	1	17	1.80841	-3.87571
Caligus sepetibensis	CR	Ecto	No	No	53.6667	32.7159	91	0.609614	0.234953	1	3	0.323797	-2.94126
Caligus serratus	CR	Ecto	No	No	75.5	53.6097	184	0.710062	0.231417	1	13	1.46298	-2.44534
Caligus spinosus	CR	Ecto	No	No	200	70.7107	250	0.353553	0.20913	1	3	0.309991	-3.43516
Caligus tanago	CR	Ecto	No	No	90	NA	90	NA	0.229798	1	4	0.422064	-3.57861
Caligus tenax	CR	Ecto	No	No	137.067	61.6848	184	0.450035	0.17635	1	5	0.461404	-5.67696
Caligus tenuicaudatus	CR	Ecto	No	No	250	NA	250	NA	0	0	1	NA	NA
Caligus tenuifurcatus	CR	Ecto	No	No	52.75	25.8094	71	0.489278	0.213827	1	4	0.445658	-2.7801
Caligus trachynoti	CR	Ecto	No	No	184	0	184	0	0.0926793	1	2	0.108496	-6.71437
Caligus tylosuri	CR	Ecto	No	No	111.333	67.7151	184	0.608219	0.189641	1	4	0.357632	-5.73566
Calliobothrium australis	C	Endo	Yes	Yes	106	19.799	120	0.186783	0.0171374	1	2	0.0210221	-11.2912
Calliobothrium barbarae	C	Endo	Yes	Yes	106	19.799	120	0.186783	0.0171374	1	2	0.0210221	-11.2912
Calliobothrium coronatum	C	Endo	Yes	Yes	24.3	NA	24.3	NA	0	0	1	NA	NA
Calliobothrium eschrichtii	C	Endo	Yes	Yes	140	14.1421	150	0.101015	0.0665105	1	2	0.0806921	-7.57438
Calliobothrium evani	C	Endo	Yes	Yes	135	49.4975	170	0.366648	0.0383599	1	2	0.0323165	-9.36072
Calliobothrium hayhowi	C	Endo	Yes	Yes	89.5	3.53553	92	0.0395032	0.0934054	1	2	0.0806921	-8.24467
Calliobothrium laciniatum	C	Endo	Yes	Yes	140	14.1421	150	0.101015	0.0665105	1	2	0.0806921	-7.57438
Calliobothrium lintoni	C	Endo	Yes	Yes	140	14.1421	150	0.101015	0.0665105	1	2	0.0806921	-7.57438
Calliobothrium lunae	C	Endo	Yes	Yes	106	19.799	120	0.186783	0.0171374	1	2	0.0210221	-11.2912
Calliobothrium pellucidum	C	Endo	Yes	Yes	112.5	4.94975	116	0.0439978	0.0665105	1	2	0.0806921	-7.93839
Calliobothrium pritchardae	C	Endo	Yes	Yes	160	NA	160	NA	0	0	1	NA	NA
Calliobothrium riseri	C	Endo	Yes	Yes	82	25.4558	100	0.310437	0.0665105	1	2	0.0806921	-8.47965
Calliobothrium verticillatum	C	Endo	Yes	Yes	156.46	94.955	285	0.606897	0.22985	1	5	0.528999	-3.85722
Calliobothrium violae	C	Endo	Yes	Yes	140	14.1421	150	0.101015	0.0665105	1	2	0.0806921	-7.57438
Callitetrarhynchus gracilis	C	Endo	Yes	Yes	125.323	93.5266	500	0.746283	0.242968	1	99	8.73278	-8.25728
Callitetrarhynchus nipponica	C	Endo	Yes	Yes	150	NA	150	NA	0	0	1	NA	NA
Callitetrarhynchus speciosus	C	Endo	Yes	Yes	95.7231	59.0587	234	0.616975	0.240246	1	13	1.45933	-2.66277
Callohelmis pichelinae	T	Endo	Yes	Yes	53.3333	34.0343	80	0.638143	0.208806	1	3	0.328957	-2.51641
Callorhynchicola branchialis	M	Ecto	No	No	105.6	23.1931	122	0.219632	0.0181688	1	2	0.0223429	-10.5988
Callorhynchicola multitesticulatus	M	Ecto	No	No	112.067	19.8598	125	0.177215	0.0206371	1	3	0.0309556	-15.0949
Callorhynchocotyle amatoi	M	Ecto	No	No	125	NA	125	NA	0	0	1	NA	NA
Callorhynchocotyle callorhynchi	M	Ecto	No	No	105.6	23.1931	122	0.219632	0.0181688	1	2	0.0223429	-10.5988
Callorhynchocotyle hydrolagi	M	Ecto	No	No	85	NA	85	NA	0	0	1	NA	NA
Callorhynchocotyle marplatensis	M	Ecto	No	No	89.2	NA	89.2	NA	0	0	1	NA	NA
Calpidothecioides orthus	M	Ecto	No	No	50	NA	50	NA	0	0	1	NA	NA
Calpidothecioides pygopristi	M	Ecto	No	No	11	12.7279	20	1.15708	0.231413	1	2	0.234573	-1.15574
Calpidothecium crescentis	M	Ecto	No	No	24	24.2487	50	1.01036	0.201668	1	3	0.315387	-2.97646
Calpidothecium serrasalmus	M	Ecto	No	No	24	24.2487	50	1.01036	0.201668	1	3	0.315387	-2.97646
Calycobothrium typicum	C	Endo	Yes	Yes	30	NA	30	NA	0	0	1	NA	NA
Calydiscoides australis	M	Ecto	No	No	90	NA	90	NA	0	0	1	NA	NA
Calydiscoides conus	M	Ecto	No	No	30	NA	30	NA	0	0	1	NA	NA
Calydiscoides difficilis	M	Ecto	No	No	53.8	36.2312	90	0.673442	0.20477	1	5	0.474175	-5.45155
Calydiscoides flexuosus	M	Ecto	No	No	44.4286	61.6816	184	1.38833	0.145998	1	7	0.488302	-9.95695
Calydiscoides gussevi	M	Ecto	No	No	63.3333	25.1661	90	0.39736	0.187322	1	3	0.25307	-5.26746
Calydiscoides indianus	M	Ecto	No	No	184	NA	184	NA	0	0	1	NA	NA
Calydiscoides indicus	M	Ecto	No	No	184	NA	184	NA	0	0	1	NA	NA
Calydiscoides japonicus	M	Ecto	No	No	184	NA	184	NA	0	0	1	NA	NA
Calydiscoides limae	M	Ecto	No	No	24	NA	24	NA	0	0	1	NA	NA
Calydiscoides monogrammae	M	Ecto	No	No	31	NA	31	NA	0	0	1	NA	NA
Calydiscoides nemipteris	M	Ecto	No	No	18.6667	14.9778	31	0.80238	0.250676	1	3	0.357621	-1.4641
Calydiscoides scolopsidis	M	Ecto	No	No	30.5	0.707107	31	0.0231838	0.182867	1	2	0.188782	-3.57951
Calydiscoides serranelli	M	Ecto	No	No	40	NA	40	NA	0	0	1	NA	NA
Calydiscoides terpsichore	M	Ecto	No	No	45	NA	45	NA	0	0	1	NA	NA
Camallanides lucknowensis	N	Endo	NA	NA	184	NA	184	NA	0	0	1	NA	NA
Camallanides pseudoeutropiusi	N	Endo	NA	NA	60.9	NA	60.9	NA	0	0	1	NA	NA
Camallanus adamsia	N	Endo	Yes	Yes	31	NA	31	NA	0	0	1	NA	NA
Camallanus anabantis	N	Endo	Yes	Yes	25	NA	25	NA	0	0	1	NA	NA
Camallanus ancylodirus	N	Endo	Yes	Yes	142.08	77.1027	184	0.542671	0.25011	1	5	0.635121	-0.36155
Camallanus aotea	N	Endo	Yes	Yes	178.667	114.159	250	0.638951	0.111291	1	3	0.209912	-7.41737
Camallanus atridentus	N	Endo	Yes	Yes	31	NA	31	NA	0	0	1	NA	NA
Camallanus barilii	N	Endo	Yes	Yes	35	NA	35	NA	0	0	1	NA	NA
Camallanus cancelai	N	Endo	Yes	Yes	40	NA	40	NA	0	0	1	NA	NA
Camallanus carangis	N	Endo	Yes	Yes	126.5	98.0935	234	0.775443	0.251086	1	4	0.525285	0.0935854
Camallanus ceylonensis	N	Endo	Yes	Yes	240	NA	240	NA	0	0	1	NA	NA
Camallanus chauhani	N	Endo	Yes	Yes	70	NA	70	NA	0	0	1	NA	NA
Camallanus chorinemi	N	Endo	Yes	Yes	70	NA	70	NA	0	0	1	NA	NA
Camallanus corderoi	N	Endo	Yes	Yes	42.35	40.577	120	0.958134	0.262123	1	8	0.938604	-1.7667
Camallanus cotti	N	Endo	Yes	Yes	71.7579	69.1487	200	0.963639	0.235556	1	19	1.83441	-6.56188
Camallanus ctenopomae	N	Endo	Yes	Yes	24.5	NA	24.5	NA	0	0	1	NA	NA
Camallanus dollfusi	N	Endo	Yes	Yes	132	144.25	234	1.0928	0.2668	1	2	0.28319	0.915674
Camallanus farooqii	N	Endo	Yes	Yes	79.7667	34.8448	120	0.436835	0.167848	1	3	0.276953	-4.90601
Camallanus fernandoi	N	Endo	Yes	Yes	31	NA	31	NA	0	0	1	NA	NA
Camallanus fotedari	N	Endo	Yes	Yes	27	NA	27	NA	0	0	1	NA	NA
Camallanus gomtii	N	Endo	Yes	Yes	31	NA	31	NA	0	0	1	NA	NA
Camallanus guptae	N	Endo	Yes	Yes	70	NA	70	NA	0	0	1	NA	NA
Camallanus guttatii	N	Endo	Yes	Yes	76	NA	76	NA	0	0	1	NA	NA
Camallanus indicus	N	Endo	Yes	Yes	70	NA	70	NA	0	0	1	NA	NA
Camallanus intestinalus	N	Endo	Yes	Yes	31	NA	31	NA	0	0	1	NA	NA
Camallanus jiyuensis	N	Endo	Yes	Yes	18	NA	18	NA	0	0	1	NA	NA
Camallanus karachiensis	N	Endo	Yes	Yes	35	NA	35	NA	0	0	1	NA	NA
Camallanus kherai	N	Endo	Yes	Yes	31	NA	31	NA	0	0	1	NA	NA
Camallanus kirandensis	N	Endo	Yes	Yes	49	NA	49	NA	0	0	1	NA	NA
Camallanus kulasirii	N	Endo	Yes	Yes	28	4.24264	31	0.151523	0.286219	1	2	0.252031	-0.494223
Camallanus kumaoni	N	Endo	Yes	Yes	12.5	NA	12.5	NA	0	0	1	NA	NA
Camallanus lacustris	N	Endo	Yes	Yes	99.4167	69.2299	200	0.696361	0.241367	1	42	3.29463	-12.2028
Camallanus magna	N	Endo	Yes	Yes	18	NA	18	NA	0	0	1	NA	NA
Camallanus marinus	N	Endo	Yes	Yes	67.38	90.4421	240	1.34227	0.223197	1	10	1.06745	-3.76815
Camallanus monospiculatus	N	Endo	Yes	Yes	137.5	144.957	240	1.05423	0.190943	1	2	0.195294	-3.20296
Camallanus multilineatus	N	Endo	Yes	Yes	50	NA	50	NA	0	0	1	NA	NA
Camallanus nandai	N	Endo	Yes	Yes	20	NA	20	NA	0	0	1	NA	NA
Camallanus ophicephali	N	Endo	Yes	Yes	183	NA	183	NA	0	0	1	NA	NA
Camallanus ophichthyi	N	Endo	Yes	Yes	100	NA	100	NA	0	0	1	NA	NA
Camallanus ophiocephali	N	Endo	Yes	Yes	170	98.9949	240	0.582323	0.216456	1	2	0.26323	0.0497523
Camallanus oxycephalus	N	Endo	Yes	Yes	109.135	77.0825	184	0.706306	0.252246	1	46	4.36687	-6.35451
Camallanus paracarangis	N	Endo	Yes	Yes	16	NA	16	NA	0	0	1	NA	NA
Camallanus pearsei	N	Endo	Yes	Yes	25	NA	25	NA	0	0	1	NA	NA
Camallanus pentkotai	N	Endo	Yes	Yes	80	NA	80	NA	0	0	1	NA	NA
Camallanus polypteri	N	Endo	Yes	Yes	100	NA	100	NA	0	0	1	NA	NA
Camallanus praveeni	N	Endo	Yes	Yes	10	NA	10	NA	0	0	1	NA	NA
Camallanus psettodi	N	Endo	Yes	Yes	64	NA	64	NA	0	0	1	NA	NA
Camallanus puriensis	N	Endo	Yes	Yes	30	NA	30	NA	0	0	1	NA	NA
Camallanus qadrii	N	Endo	Yes	Yes	150	NA	150	NA	0	0	1	NA	NA
Camallanus surmai	N	Endo	Yes	Yes	76	NA	76	NA	0	0	1	NA	NA
Camallanus sweeti	N	Endo	Yes	Yes	28	4.24264	31	0.151523	0.286219	1	2	0.252031	-0.494223
Camallanus testudineusi	N	Endo	Yes	Yes	25	NA	25	NA	0	0	1	NA	NA
Camallanus therapsi	N	Endo	Yes	Yes	30	NA	30	NA	0	0	1	NA	NA
Camallanus tholukodensis	N	Endo	Yes	Yes	150	NA	150	NA	0	0	1	NA	NA
Camallanus trichiuris	N	Endo	Yes	Yes	100	NA	100	NA	0	0	1	NA	NA
Camallanus trichiurusi	N	Endo	Yes	Yes	50	28.2843	70	0.565685	0.234715	1	2	0.26323	0.0573564
Camallanus trichogasterae	N	Endo	Yes	Yes	50	NA	50	NA	0	0	1	NA	NA
Camallanus tridentatus	N	Endo	Yes	Yes	82	40.1497	120	0.489631	0.215084	1	3	0.326109	-2.67966
Camallanus truncatus	N	Endo	Yes	Yes	96.0545	68.7181	184	0.715407	0.237998	1	22	1.94684	-8.73962
Camallanus vachaii	N	Endo	Yes	Yes	184	NA	184	NA	0	0	1	NA	NA
Camallanus varanasiensis	N	Endo	Yes	Yes	184	NA	184	NA	0	0	1	NA	NA
Camallanus xenentodoni	N	Endo	Yes	Yes	39	1.41421	40	0.0362619	0.190272	1	2	0.240043	-0.863485
Camallanus zacconis	N	Endo	Yes	Yes	184	NA	184	NA	0	0	1	NA	NA
Camopia rachycentri	M	Ecto	No	No	200	NA	200	NA	0	0	1	NA	NA
Campechetrema herrerai	T	Endo	Yes	Yes	37.5	17.6777	50	0.471405	0.127383	1	2	0.138631	-5.63105
Capillaria adriatica	N	Endo	Yes	Yes	36	NA	36	NA	0	0	1	NA	NA
Capillaria bakeri	N	Endo	NA	NA	152	NA	152	NA	0	0	1	NA	NA
Capillaria brevispicula	N	Endo	Yes	Yes	112.818	70.1382	184	0.621692	0.142196	1	11	0.703104	-12.9343
Capillaria carcharhini	N	Endo	Yes	Yes	202.5	74.2462	255	0.366648	0.0646458	1	2	0.0657548	-9.74707
Capillaria carioca	N	Endo	Yes	Yes	184	NA	184	NA	0	0	1	NA	NA
Capillaria catenata	N	Endo	Yes	Yes	131.427	66.2876	184	0.504367	0.231543	1	11	1.12107	-4.88703
Capillaria catostomi	N	Endo	Yes	Yes	101.7	95.9935	184	0.943889	0.27384	1	4	0.506425	-0.475032
Capillaria cichlasomae	N	Endo	Yes	Yes	39.4	NA	39.4	NA	0	0	1	NA	NA
Capillaria cooperi	N	Endo	Yes	Yes	30	NA	30	NA	0	0	1	NA	NA
Capillaria coregoni	N	Endo	Yes	Yes	184	NA	184	NA	0	0	1	NA	NA
Capillaria crossostomae	N	Endo	Yes	Yes	7.6	NA	7.6	NA	0	0	1	NA	NA
Capillaria cyprinodonticola	N	Endo	Yes	Yes	32.8625	61.2719	184	1.86449	0.231227	1	8	0.780459	-5.21038
Capillaria fritschi	N	Endo	Yes	Yes	127	NA	127	NA	0	0	1	NA	NA
Capillaria fudingensis	N	Endo	Yes	Yes	60	NA	60	NA	0	0	1	NA	NA
Capillaria gracilis	N	Endo	Yes	Yes	97.6	52.7065	200	0.540025	0.210983	1	15	1.16705	-10.6994
Capillaria hakofugu	N	Endo	Yes	Yes	184	NA	184	NA	0	0	1	NA	NA
Capillaria hathawayi	N	Endo	Yes	Yes	60	0	60	0	0.278161	1	2	0.294918	1.47631
Capillaria khalili	N	Endo	Yes	Yes	105	NA	105	NA	0	0	1	NA	NA
Capillaria lewaschoffi	N	Endo	Yes	Yes	60	NA	60	NA	0	0	1	NA	NA
Capillaria margolisi	N	Endo	Yes	Yes	258	NA	258	NA	0	0	1	NA	NA
Capillaria maxillosa	N	Endo	Yes	Yes	100	NA	100	NA	0	0	1	NA	NA
Capillaria merluccii	N	Endo	Yes	Yes	127.5	17.6777	140	0.138648	0.0844242	1	2	0.0802451	-8.75779
Capillaria namibiensis	N	Endo	Yes	Yes	127.5	17.6777	140	0.138648	0.0844242	1	2	0.0802451	-8.75779
Capillaria patzcuarensis	N	Endo	Yes	Yes	58.75	85.3986	184	1.45359	0.244637	1	4	0.419755	-3.42644
Capillaria petrushchewskii	N	Endo	Yes	Yes	184	NA	184	NA	0	0	1	NA	NA
Capillaria philippinensis	N	Endo	Yes	Yes	96	124.451	184	1.29636	0.209972	1	2	0.24904	-0.598405
Capillaria pterophylli	N	Endo	Yes	Yes	14.625	7.40872	25	0.506579	0.13425	1	4	0.251715	-9.70779
Capillaria salvelini	N	Endo	Yes	Yes	112.591	67.5906	184	0.60032	0.1811	1	22	1.21707	-18.0262
Capillaria schmidti	N	Endo	Yes	Yes	105	NA	105	NA	0	0	1	NA	NA
Capillaria sinipercae	N	Endo	Yes	Yes	184	NA	184	NA	0	0	1	NA	NA
Capillaria spinosa	N	Endo	Yes	Yes	145.1	148.351	250	1.02241	0.320763	1	2	0.294918	1.35839
Capillaria teixeirafreitasi	N	Endo	Yes	Yes	60	NA	60	NA	0	0	1	NA	NA
Capillaria tenuissima	N	Endo	Yes	Yes	60	NA	60	NA	0	0	1	NA	NA
Capillaria tomentosa	N	Endo	Yes	Yes	108.929	66.3133	184	0.608778	0.185837	1	14	1.11583	-9.71005
Capillaria tuberculata	N	Endo	Yes	Yes	276.2	185.936	600	0.673193	0.0602686	1	5	0.142993	-17.0815
Capillaria wickinsi	N	Endo	Yes	Yes	100	NA	100	NA	0	0	1	NA	NA
Capillaria zederi	N	Endo	Yes	Yes	55.2	NA	55.2	NA	0	0	1	NA	NA
Capillospirura argumentosa	N	Endo	Yes	Yes	396.2	289.331	800	0.730264	0.0612971	1	5	0.144707	-16.5211
Capillospirura ovotrichuria	N	Endo	Yes	Yes	316.2	273.774	800	0.865825	0.0508708	1	5	0.116423	-17.2184
Capillospirura pseudoargumentosa	N	Endo	Yes	Yes	274	NA	274	NA	0	0	1	NA	NA
Capillospirura pseudoargumentosus	N	Endo	Yes	Yes	222	157.172	403	0.707981	0.199479	1	3	0.300148	-3.88881
Capillostrongyloides fritschi	N	Endo	NA	NA	127	NA	127	NA	0	0	1	NA	NA
Capillostrongyloides norvegica	N	Endo	NA	NA	41	NA	41	NA	0	0	1	NA	NA
Capillostrongyloides physiculi	N	Endo	NA	NA	63	NA	63	NA	0	0	1	NA	NA
Capillostrongyloides sentinosa	N	Endo	NA	NA	55.2	NA	55.2	NA	0	0	1	NA	NA
Capillostrongyloides tandani	N	Endo	NA	NA	90	NA	90	NA	0	0	1	NA	NA
Capillostrongyloides tasmanica	N	Endo	NA	NA	120	NA	120	NA	0	0	1	NA	NA
Capingentoides batrachii	C	Endo	NA	NA	184	NA	184	NA	0	0	1	NA	NA
Capingentoides fotedari	C	Endo	NA	NA	184	NA	184	NA	0	0	1	NA	NA
Capingentoides gorakhnathai	C	Endo	NA	NA	184	NA	184	NA	0	0	1	NA	NA
Capingentoides srivastavai	C	Endo	NA	NA	184	NA	184	NA	0	0	1	NA	NA
Capsala biparasitica	M	Ecto	No	No	239	NA	239	NA	0	0	1	NA	NA
Capsala foliacea	M	Ecto	No	No	184	NA	184	NA	0	0	1	NA	NA
Capsala gotoi	M	Ecto	No	No	168.5	131.751	250	0.781903	0.168542	1	3	0.268205	-5.11792
Capsala gouri	M	Ecto	No	No	184	NA	184	NA	0	0	1	NA	NA
Capsala katsuwoni	M	Ecto	No	No	184	NA	184	NA	0	0	1	NA	NA
Capsala katuo	M	Ecto	No	No	184	NA	184	NA	0	0	1	NA	NA
Capsala klawei	M	Ecto	No	No	250	NA	250	NA	0	0	1	NA	NA
Capsala laevis	M	Ecto	No	No	108	144.25	210	1.33565	0.320643	1	2	0.282825	0.871435
Capsala lintoni	M	Ecto	No	No	184	NA	184	NA	0	0	1	NA	NA
Capsala maccallumi	M	Ecto	No	No	17.5	3.53553	20	0.202031	0.170673	1	2	0.170673	-4.10433
Capsala martinieri	M	Ecto	No	No	184	156.774	333	0.852031	0.217177	1	4	0.417219	-3.78004
Capsala molae	M	Ecto	No	No	13	NA	13	NA	0	0	1	NA	NA
Capsala neothunni	M	Ecto	No	No	125.5	160.513	239	1.27899	0.250501	1	2	0.26323	-0.018478
Capsala ovalis	M	Ecto	No	No	230	NA	230	NA	0	0	1	NA	NA
Capsala pelamidis	M	Ecto	No	No	184	NA	184	NA	0	0	1	NA	NA
Capsala poeyi	M	Ecto	No	No	141.65	239.444	500	1.69039	0.262622	1	4	0.510588	-0.40496
Capsala pricei	M	Ecto	No	No	420	NA	420	NA	0	0	1	NA	NA
Capsala thynni	M	Ecto	No	No	239	NA	239	NA	0	0	1	NA	NA
Capsaloides cornutus	M	Ecto	No	No	277	32.5269	300	0.117426	0.0266387	1	2	0.0447256	-9.66676
Capsaloides cristatus	M	Ecto	No	No	347.5	166.17	465	0.478187	0.100481	1	2	0.0719828	-8.02446
Capsaloides hoffmannae	M	Ecto	No	No	420	NA	420	NA	0	0	1	NA	NA
Capsaloides istiophori	M	Ecto	No	No	387	68.0147	465	0.175749	0.0317714	1	4	0.0564449	-16.1014
Capsaloides magnaspinosus	M	Ecto	No	No	351.333	130.787	500	0.37226	0.0341708	1	3	0.0556563	-13.9295
Capsaloides mariaelenae	M	Ecto	No	No	348	NA	348	NA	0	0	1	NA	NA
Capsaloides nairagi	M	Ecto	No	No	365	190.919	500	0.523065	0.100518	1	2	0.0719828	-8.22671
Capsaloides perugiai	M	Ecto	No	No	300	NA	300	NA	0	0	1	NA	NA
Capsaloides sinusatus	M	Ecto	No	No	367.5	74.2462	420	0.202031	0.0363793	1	2	0.0380343	-10.3375
Capsaloides tetrapteri	M	Ecto	No	No	295.5	183.242	465	0.620109	0.167671	1	4	0.301264	-7.63356
Carassotrema heterorchis	T	Endo	Yes	No	184	0	184	0	0.114305	1	2	0.126959	-6.21184
Carassotrema koreanum	T	Endo	Yes	No	100.767	57.0704	200	0.566362	0.143495	1	15	0.930611	-14.1843
Carassotrema kui	T	Endo	Yes	No	154.75	37.695	184	0.243587	0.102968	1	4	0.20833	-10.8097
Carassotrema lamellorchis	T	Endo	Yes	No	81.3333	34.0783	102	0.418996	0.0401454	1	3	0.0714788	-12.4986
Carassotrema megapharyngus	T	Endo	Yes	No	118.143	69.7362	200	0.59027	0.142861	1	7	0.489032	-10.3557
Carassotrema mugilicola	T	Endo	Yes	No	60	28.2843	80	0.471405	0.289939	1	2	0.26323	0.0631273
Carassotrema pterorchis	T	Endo	Yes	No	116.375	61.8014	184	0.531054	0.138755	1	8	0.55816	-10.5148
Carassotrema schistorchis	T	Endo	Yes	No	105.8	60.7758	184	0.574441	0.138585	1	5	0.358505	-8.9131
Carassotrema wui	T	Endo	Yes	No	125	58.4783	184	0.467827	0.118263	1	8	0.502201	-11.4798
Cardicola ahi	T	Endo	Yes	NA	167	134.347	250	0.80447	0.168542	1	3	0.268205	-5.43078
Cardicola brasiliensis	T	Endo	Yes	NA	100	NA	100	NA	0	0	1	NA	NA
Cardicola cardiocola	T	Endo	Yes	No	184	NA	184	NA	0	0	1	NA	NA
Cardicola chaetodontis	T	Endo	Yes	NA	14.75	2.36291	18	0.160197	0.146079	1	4	0.30664	-7.46816
Cardicola forsteri	T	Endo	Yes	NA	17.5	3.53553	20	0.202031	0.170673	1	2	0.170673	-4.10433
Cardicola grandis	T	Endo	Yes	NA	400	76.974	465	0.192435	0.0352808	1	3	0.0537286	-13.07
Cardicola laruei	T	Endo	Yes	No	63.5	NA	63.5	NA	0	0	1	NA	NA
Cardicola palmeri	T	Endo	Yes	No	17.5	NA	17.5	NA	0	0	1	NA	NA
Cardicola whitteni	T	Endo	Yes	No	70	NA	70	NA	0	0	1	NA	NA
Cardiobothrium beveridgei	C	Endo	NA	NA	47	NA	47	NA	0	0	1	NA	NA
Carneophallus brevicaeca	T	Endo	Yes	Yes	50	NA	50	NA	0	0	1	NA	NA
Carneophallus lactophrysi	T	Endo	Yes	Yes	48	NA	48	NA	0	0	1	NA	NA
Caryophyllaeides ergensi	C	Endo	NA	NA	139.333	77.3649	184	0.555251	0.175625	1	3	0.282419	-4.59166
Caryophyllaeides fennica	C	Endo	NA	NA	106.321	72.4462	220	0.681388	0.191641	1	28	1.83698	-14.3699
Caryophyllaeides fennicus	C	Endo	NA	NA	36	NA	36	NA	0	0	1	NA	NA
Caryophyllaeus brachycollis	C	Endo	Yes	Yes	72.93	62.3373	184	0.854755	0.185303	1	10	0.790961	-10.1677
Caryophyllaeus fimbriceps	C	Endo	Yes	Yes	181.333	208.913	800	1.1521	0.178258	1	12	0.813958	-12.2953
Caryophyllaeus laticeps	C	Endo	Yes	Yes	84.2188	65.0636	220	0.772555	0.191432	1	32	2.20093	-15.0642
Caryophyllaeus minutus	C	Endo	Yes	Yes	184	NA	184	NA	0	0	1	NA	NA
Caryophyllaeus mutabilis	C	Endo	Yes	Yes	110	104.652	184	0.95138	0.041432	1	2	0.0497661	-9.51883
Caryophyllaeus skrjabini	C	Endo	Yes	Yes	184	NA	184	NA	0	0	1	NA	NA
Caryophyllaeus terebrans	C	Endo	Yes	Yes	88.5	33.234	112	0.375526	0.156303	1	2	0.181597	-3.53209
Caryophyllaeus trisignatus	C	Endo	NA	NA	140	NA	140	NA	0	0	1	NA	NA
Caryophyllaeus tuba	C	Endo	Yes	Yes	70	NA	70	NA	0	0	1	NA	NA
Cathariotrema selachii	M	Ecto	No	No	120.2	85.3387	255	0.709973	0.256574	1	5	0.558192	-2.88033
Cathetocephalus australis	C	Endo	NA	NA	242.5	116.673	325	0.481124	0.0496691	1	2	0.0638603	-9.21251
Cathucotyle cathuaui	M	Ecto	No	No	212	39.598	240	0.186783	0.0530636	1	2	0.0530636	-9.95732
Cathucotyle filipinensis	M	Ecto	No	No	240	NA	240	NA	0	0	1	NA	NA
Cathucotyle sinensis	M	Ecto	No	No	218	NA	218	NA	0	0	1	NA	NA
Caulobothrium anacolum	C	Endo	Yes	Yes	200	NA	200	NA	0	0	1	NA	NA
Caulobothrium longicolle	C	Endo	Yes	Yes	72.5	67.1751	120	0.926554	0.285498	1	2	0.294918	1.43607
Caulobothrium multiorchidum	C	Endo	Yes	Yes	15.3	NA	15.3	NA	0	0	1	NA	NA
Caulobothrium myliobatidis	C	Endo	Yes	Yes	183	NA	183	NA	0	0	1	NA	NA
Caulobothrium ostrowskiae	C	Endo	Yes	Yes	180	NA	180	NA	0	0	1	NA	NA
Caulobothrium uruguayensis	C	Endo	Yes	Yes	180	NA	180	NA	0	0	1	NA	NA
Cavisoma magnum	A	Endo	Yes	NA	97.3	116.955	180	1.20201	0.255143	1	2	0.26323	0.0928873
Cemocotyle carangis	M	Ecto	No	No	184	0	184	0	0.169552	1	5	0.383306	-8.19613
Cemocotyle noveboracensis	M	Ecto	No	No	184	0	184	0	0.116237	1	4	0.214314	-11.2514
Cemocotyle trachuri	M	Ecto	No	No	53.75	14.9304	70	0.277775	0.0237511	1	4	0.0404963	-16.5613
Cemocotylella carangis	M	Ecto	No	No	30	NA	30	NA	0	0	1	NA	NA
Cemocotylella elongata	M	Ecto	No	No	111.7	102.248	184	0.915377	0.225425	1	2	0.245137	-0.798194
Cemocotylella ovovivipara	M	Ecto	No	No	120	NA	120	NA	0	0	1	NA	NA
Cemocotylella papuensis	M	Ecto	No	No	184	NA	184	NA	0	0	1	NA	NA
Centroderma stossichianum	T	Endo	Yes	Yes	51	NA	51	NA	0	0	1	NA	NA
Centrorhynchus batrachus	A	Endo	Yes	NA	36.5	7.77817	42	0.213101	0.284259	1	2	0.26323	0.0163607
Centrorhynchus betharidae	A	Endo	Yes	NA	184	NA	184	NA	0	0	1	NA	NA
Centrorhynchus sinicus	A	Endo	Yes	NA	70	NA	70	NA	0	0	1	NA	NA
Cephalobothrium gangeticus	C	Endo	Yes	Yes	60	NA	60	NA	0	0	1	NA	NA
Cephalobothrium longisegmentum	C	Endo	Yes	Yes	70	NA	70	NA	0	0	1	NA	NA
Cephalobothrium neoaetobatidis	C	Endo	Yes	Yes	300	NA	300	NA	0	0	1	NA	NA
Cephalobothrium stegostomi	C	Endo	Yes	Yes	235	NA	235	NA	0	0	1	NA	NA
Cestocephalus serratus	N	Endo	NA	NA	200	NA	200	NA	0	0	1	NA	NA
Cestracolpa cypseluri	M	Ecto	No	No	184	NA	184	NA	0	0	1	NA	NA
Cetorhinicola acanthocapax	C	Endo	NA	NA	900	NA	900	NA	0	0	1	NA	NA
Ceylonotrema colombensis	M	Ecto	No	No	184	NA	184	NA	0	0	1	NA	NA
Chabaudus chabaudi	N	Endo	NA	NA	150	NA	150	NA	0	0	1	NA	NA
Chabaudus thysi	N	Endo	NA	NA	41	NA	41	NA	0	0	1	NA	NA
Chalcinotrema salobrensis	T	Endo	NA	NA	19	NA	19	NA	0	0	1	NA	NA
Chalcinotrema simonei	T	Endo	NA	NA	100	NA	100	NA	0	0	1	NA	NA
Chalcinotrema thatcheri	T	Endo	NA	NA	23.5	NA	23.5	NA	0	0	1	NA	NA
Chalguacotyle mugiloidis	M	Ecto	No	No	50	NA	50	NA	0	0	1	NA	NA
Characidotrema brevipenis	M	Ecto	No	No	184	NA	184	NA	0	0	1	NA	NA
Characidotrema elongata	M	Ecto	No	No	184	NA	184	NA	0	0	1	NA	NA
Characidotrema nursei	M	Ecto	No	No	184	0	184	0	0.176146	1	3	0.261323	-5.11418
Characidotrema regia	M	Ecto	No	No	184	NA	184	NA	0	0	1	NA	NA
Characidotrema spiropenis	M	Ecto	No	No	125	102.191	184	0.817528	0.140608	1	3	0.27884	-4.77924
Chauhanea mediterranea	M	Ecto	No	No	165	NA	165	NA	0	0	1	NA	NA
Chauhanellus alatus	M	Ecto	No	No	96.5	105.683	250	1.09517	0.269365	1	4	0.521807	0.0473405
Chauhanellus auriculatum	M	Ecto	No	No	80	NA	80	NA	0	0	1	NA	NA
Chauhanellus australis	M	Ecto	No	No	32.5	38.8909	60	1.19664	0.261999	1	2	0.26323	0.0318664
Chauhanellus boegeri	M	Ecto	No	No	109.5	105.359	184	0.962182	0.0134043	1	2	0.0134043	-10.9151
Chauhanellus caelatus	M	Ecto	No	No	45	NA	45	NA	0	0	1	NA	NA
Chauhanellus chauhani	M	Ecto	No	No	62	NA	62	NA	0	0	1	NA	NA
Chauhanellus digitalis	M	Ecto	No	No	45	NA	45	NA	0	0	1	NA	NA
Chauhanellus flexiosus	M	Ecto	No	No	54.3667	22.8583	80	0.420448	0.156251	1	3	0.265462	-5.04206
Chauhanellus forcipis	M	Ecto	No	No	45	NA	45	NA	0	0	1	NA	NA
Chauhanellus intermedius	M	Ecto	No	No	45	NA	45	NA	0	0	1	NA	NA
Chauhanellus malayanus	M	Ecto	No	No	45	NA	45	NA	0	0	1	NA	NA
Chauhanellus nagibinae	M	Ecto	No	No	50	NA	50	NA	0	0	1	NA	NA
Chauhanellus nengi	M	Ecto	No	No	37.5	3.53553	40	0.0942809	0.103967	1	2	0.102333	-6.86506
Chauhanellus neotropicalis	M	Ecto	No	No	77.5	60.1041	120	0.775536	0.129578	1	2	0.119661	-6.42419
Chauhanellus oculatus	M	Ecto	No	No	58.05	31.042	80	0.534746	0.184708	1	2	0.207878	-2.31026
Chauhanellus osteogeneiosi	M	Ecto	No	No	35	NA	35	NA	0	0	1	NA	NA
Chauhanellus poculus	M	Ecto	No	No	80	NA	80	NA	0	0	1	NA	NA
Chauhanellus pulutanus	M	Ecto	No	No	80	NA	80	NA	0	0	1	NA	NA
Chauhanellus trifidus	M	Ecto	No	No	45	NA	45	NA	0	0	1	NA	NA
Chauhanellus tuberhamatus	M	Ecto	No	No	38.05	2.75772	40	0.0724761	0.181529	1	2	0.207878	-2.18203
Chauhanellus tukerhamatus	M	Ecto	No	No	36.1	NA	36.1	NA	0	0	1	NA	NA
Chauhanellus youngi	M	Ecto	No	No	32.5	38.8909	60	1.19664	0.261999	1	2	0.26323	0.0318664
Chimaericola colliei	M	Ecto	No	No	97	NA	97	NA	0	0	1	NA	NA
Chimaericola leptogaster	M	Ecto	No	No	67.5	41.7193	97	0.618064	0.152084	1	2	0.15525	-4.53457
Chimaericola multitesticulatus	M	Ecto	No	No	122	NA	122	NA	0	0	1	NA	NA
Chimaericola ogilbyi	M	Ecto	No	No	85	NA	85	NA	0	0	1	NA	NA
Chlamydaxine truncata	M	Ecto	No	No	184	NA	184	NA	0	0	1	NA	NA
Choanodera caulolatili	T	Endo	NA	NA	84.5	24.7487	102	0.292884	0.234005	1	2	0.230684	-1.54749
Choanodera ghanensis	T	Endo	NA	NA	31	NA	31	NA	0	0	1	NA	NA
Choanodera moseri	T	Endo	Yes	NA	70.6667	29.6704	102	0.419864	0.174203	1	3	0.254482	-5.56977
Choanoscolex abscissus	C	Endo	NA	NA	134.667	52.2047	184	0.387659	0.180874	1	3	0.290454	-4.08816
Choanoscolex lamothei	C	Endo	NA	NA	165	NA	165	NA	0	0	1	NA	NA
Chonopeltis australis	CR	Ecto	NA	No	40	NA	40	NA	0.129703	1	3	0.196268	-7.88375
Choricotyle anisotremi	M	Ecto	No	No	40	NA	40	NA	0	0	1	NA	NA
Choricotyle aspinachorda	M	Ecto	No	No	34.3	8.49706	46	0.247728	0.16474	1	5	0.347939	-9.13948
Choricotyle australiensis	M	Ecto	No	No	52.5	38.8909	80	0.740779	0.324872	1	2	0.276872	0.616008
Choricotyle brasiliensis	M	Ecto	No	No	35.25	6.71751	40	0.190568	0.102802	1	2	0.108043	-6.71141
Choricotyle caulolatili	M	Ecto	No	No	102	NA	102	NA	0	0	1	NA	NA
Choricotyle chimbotensis	M	Ecto	No	No	184	NA	184	NA	0	0	1	NA	NA
Choricotyle chrysophryi	M	Ecto	No	No	53.6667	15.5027	65	0.28887	0.225928	1	3	0.318602	-3.11461
Choricotyle concepcionensis	M	Ecto	No	No	184	NA	184	NA	0	0	1	NA	NA
Choricotyle crassicuta	M	Ecto	No	No	20	NA	20	NA	0	0	1	NA	NA
Choricotyle cynoscioni	M	Ecto	No	No	35.25	6.71751	40	0.190568	0.102802	1	2	0.108043	-6.71141
Choricotyle hysteroncha	M	Ecto	No	No	38	11.3137	46	0.297729	0.128359	1	2	0.119844	-6.12303
Choricotyle isaciensis	M	Ecto	No	No	60	NA	60	NA	0	0	1	NA	NA
Choricotyle leonilavazquezae	M	Ecto	No	No	40	NA	40	NA	0	0	1	NA	NA
Choricotyle louisianensis	M	Ecto	No	No	46	NA	46	NA	0	0	1	NA	NA
Choricotyle oregonensis	M	Ecto	No	No	75	NA	75	NA	0	0	1	NA	NA
Choricotyle orthopristis	M	Ecto	No	No	33.5	5.63471	40	0.1682	0.176431	1	3	0.244428	-5.9604
Choricotyle pacifica	M	Ecto	No	No	40	NA	40	NA	0	0	1	NA	NA
Choricotyle pellonae	M	Ecto	No	No	60	NA	60	NA	0	0	1	NA	NA
Choricotyle peruensis	M	Ecto	No	No	184	NA	184	NA	0	0	1	NA	NA
Choricotyle polynemi	M	Ecto	No	No	97	90.5373	200	0.933374	0.218921	1	3	0.346404	-1.96647
Choricotyle pseudosciaena	M	Ecto	No	No	80	NA	80	NA	0	0	1	NA	NA
Choricotyle reynoldsi	M	Ecto	No	No	35	7.07107	40	0.202031	0.214378	1	2	0.190407	-3.07941
Choricotyle scapularis	M	Ecto	No	No	40	NA	40	NA	0	0	1	NA	NA
Choricotyle simplex	M	Ecto	No	No	50	NA	50	NA	0	0	1	NA	NA
Choricotyle sonorensis	M	Ecto	No	No	52.5	10.6066	60	0.202031	0.120127	1	2	0.113378	-6.95781
Christianella minuta	C	Endo	Yes	Yes	79.8571	71.646	184	0.897177	0.269922	1	7	0.924245	0.797533
Christianella trygon-bucconis	C	Endo	Yes	Yes	184	NA	184	NA	0	0	1	NA	NA
Cichlasotrema ujati	T	Endo	Yes	Yes	26.7111	13.3861	50	0.501145	0.134091	1	9	0.53037	-13.3226
Cichlidogyrus acerbus	M	Ecto	No	No	184	NA	184	NA	0	0	1	NA	NA
Cichlidogyrus aegypticus	M	Ecto	No	No	136	83.1384	184	0.611312	0.107332	1	3	0.177462	-8.44754
Cichlidogyrus albareti	M	Ecto	No	No	24.8	NA	24.8	NA	0	0	1	NA	NA
Cichlidogyrus amieti	M	Ecto	No	No	5	NA	5	NA	0	0	1	NA	NA
Cichlidogyrus amphoratus	M	Ecto	No	No	25	NA	25	NA	0	0	1	NA	NA
Cichlidogyrus arthracanthus	M	Ecto	No	No	189.333	9.2376	200	0.0487902	0.18809	1	3	0.300452	-3.98785
Cichlidogyrus bangladeshi	M	Ecto	No	No	184	NA	184	NA	0	0	1	NA	NA
Cichlidogyrus bifurcatus	M	Ecto	No	No	12.2	6.93109	20.2	0.568122	0.105674	1	3	0.193021	-8.12388
Cichlidogyrus bonhommei	M	Ecto	No	No	30.8	NA	30.8	NA	0	0	1	NA	NA
Cichlidogyrus bouvii	M	Ecto	No	No	184	NA	184	NA	0	0	1	NA	NA
Cichlidogyrus brevicirrus	M	Ecto	No	No	18	4.09268	22.5	0.227371	0.105674	1	3	0.158512	-9.28594
Cichlidogyrus bychowskii	M	Ecto	No	No	102.2	115.683	184	1.13192	0.178385	1	2	0.173882	-3.64137
Cichlidogyrus chandrai	M	Ecto	No	No	184	NA	184	NA	0	0	1	NA	NA
Cichlidogyrus cirratus	M	Ecto	No	No	184	NA	184	NA	0	0	1	NA	NA
Cichlidogyrus dageti	M	Ecto	No	No	20.4	NA	20.4	NA	0	0	1	NA	NA
Cichlidogyrus digitatus	M	Ecto	No	No	32.5	10.6066	40	0.326357	0.0953947	1	2	0.0953947	-7.52461
Cichlidogyrus dionchus	M	Ecto	No	No	102.2	115.683	184	1.13192	0.178385	1	2	0.173882	-3.64137
Cichlidogyrus dossoui	M	Ecto	No	No	114.5	98.2878	184	0.858409	0.113373	1	2	0.140184	-5.11392
Cichlidogyrus erectus	M	Ecto	No	No	184	NA	184	NA	0	0	1	NA	NA
Cichlidogyrus ergensi	M	Ecto	No	No	184	NA	184	NA	0	0	1	NA	NA
Cichlidogyrus euzeti	M	Ecto	No	No	20.4	NA	20.4	NA	0	0	1	NA	NA
Cichlidogyrus falcifer	M	Ecto	No	No	20.4	NA	20.4	NA	0	0	1	NA	NA
Cichlidogyrus fontanai	M	Ecto	No	No	184	NA	184	NA	0	0	1	NA	NA
Cichlidogyrus gibbus	M	Ecto	No	No	184	NA	184	NA	0	0	1	NA	NA
Cichlidogyrus gilli	M	Ecto	No	No	184	NA	184	NA	0	0	1	NA	NA
Cichlidogyrus gravivaginus	M	Ecto	No	No	184	NA	184	NA	0	0	1	NA	NA
Cichlidogyrus guirali	M	Ecto	No	No	184	NA	184	NA	0	0	1	NA	NA
Cichlidogyrus halli	M	Ecto	No	No	144	68.374	184	0.474819	0.0642692	1	7	0.252302	-16.1924
Cichlidogyrus haplochromii	M	Ecto	No	No	16.84	3.09645	22	0.183875	0.105674	1	5	0.312687	-10.6683
Cichlidogyrus hemi	M	Ecto	No	No	24.8	NA	24.8	NA	0	0	1	NA	NA
Cichlidogyrus inconsultus	M	Ecto	No	No	8	NA	8	NA	0	0	1	NA	NA
Cichlidogyrus karibae	M	Ecto	No	No	111.5	102.53	184	0.919556	0.149607	1	2	0.140184	-5.05559
Cichlidogyrus levequei	M	Ecto	No	No	16.1	NA	16.1	NA	0	0	1	NA	NA
Cichlidogyrus longicirrus	M	Ecto	No	No	20.4	NA	20.4	NA	0	0	1	NA	NA
Cichlidogyrus longicornis	M	Ecto	No	No	152.2	71.107	184	0.467194	0.113602	1	5	0.301285	-11.0063
Cichlidogyrus magnus	M	Ecto	No	No	184	NA	184	NA	0	0	1	NA	NA
Cichlidogyrus microscutus	M	Ecto	No	No	40	NA	40	NA	0	0	1	NA	NA
Cichlidogyrus nandidae	M	Ecto	No	No	8	NA	8	NA	0	0	1	NA	NA
Cichlidogyrus nematocirrus	M	Ecto	No	No	184	0	184	0	0.0689813	1	2	0.0745552	-8.01431
Cichlidogyrus njinei	M	Ecto	No	No	184	NA	184	NA	0	0	1	NA	NA
Cichlidogyrus nuniezi	M	Ecto	No	No	25.8	7.07107	30.8	0.274072	0.0953947	1	2	0.0953947	-6.64435
Cichlidogyrus ornatus	M	Ecto	No	No	40	NA	40	NA	0	0	1	NA	NA
Cichlidogyrus ouedraogoi	M	Ecto	No	No	16.1	NA	16.1	NA	0	0	1	NA	NA
Cichlidogyrus paganoi	M	Ecto	No	No	184	NA	184	NA	0	0	1	NA	NA
Cichlidogyrus papernastrema	M	Ecto	No	No	9.6	NA	9.6	NA	0	0	1	NA	NA
Cichlidogyrus philander	M	Ecto	No	No	13	NA	13	NA	0	0	1	NA	NA
Cichlidogyrus quaestio	M	Ecto	No	No	42	4.24264	45	0.101015	0.105674	1	2	0.105674	-6.60422
Cichlidogyrus sanjeani	M	Ecto	No	No	184	NA	184	NA	0	0	1	NA	NA
Cichlidogyrus sclerosus	M	Ecto	No	No	109.117	78.4723	184	0.71916	0.119409	1	12	0.553667	-17.86
Cichlidogyrus slembroucki	M	Ecto	No	No	30.8	NA	30.8	NA	0	0	1	NA	NA
Cichlidogyrus thurstonae	M	Ecto	No	No	184	NA	184	NA	0	0	1	NA	NA
Cichlidogyrus tiberianus	M	Ecto	No	No	106.875	89.9225	184	0.84138	0.109636	1	4	0.230299	-10.1037
Cichlidogyrus tilapiae	M	Ecto	No	No	83.8941	77.0236	184	0.918105	0.120803	1	17	0.806316	-18.7433
Cichlidogyrus tubicirrus	M	Ecto	No	No	64.7286	81.5058	184	1.25919	0.118393	1	7	0.398773	-12.198
Cichlidogyrus yanni	M	Ecto	No	No	30.6667	8.14453	40	0.265582	0.0953947	1	3	0.144056	-10.1735
Cichlidogyrus zambezensis	M	Ecto	No	No	184	NA	184	NA	0	0	1	NA	NA
Circumonchobothrium khami	C	Endo	NA	NA	100	NA	100	NA	0	0	1	NA	NA
Circumonchobothrium ophiocephali	C	Endo	NA	NA	183	NA	183	NA	0	0	1	NA	NA
Circumonchobothrium punctatusi	C	Endo	NA	NA	31	NA	31	NA	0	0	1	NA	NA
Cithariniella citharini	N	Endo	NA	NA	58.5	0.707107	59	0.0120873	0.21658	1	2	0.239921	-1.04664
Cithariniella gonzalezi	N	Endo	NA	NA	66	NA	66	NA	0	0	1	NA	NA
Cithariniella khalili	N	Endo	NA	NA	184	NA	184	NA	0	0	1	NA	NA
Cithariniella petterae	N	Endo	NA	NA	50	NA	50	NA	0	0	1	NA	NA
Cladocystis intestinalis	T	Endo	Yes	Yes	75	35.3553	100	0.471405	0.0243726	1	2	0.0243726	-10.1197
Cladocystis trifolium	T	Endo	Yes	Yes	100	NA	100	NA	0	0	1	NA	NA
Cladolecithotrema callionymi	T	Endo	NA	NA	15	NA	15	NA	0	0	1	NA	NA
Clariotrema austrofujianensis	M	Ecto	No	No	184	NA	184	NA	0	0	1	NA	NA
Clariotrema meridionalis	M	Ecto	No	No	184	NA	184	NA	0	0	1	NA	NA
Clariotrema tchangi	M	Ecto	No	No	184	0	184	0	0.0854311	1	2	0.0854311	-8.15035
Clavinema mariae	N	Endo	NA	NA	99.4	77.6389	184	0.781076	0.191578	1	5	0.462332	-5.8664
Clavinema parasiluri	N	Endo	NA	NA	265	190.919	400	0.720448	0.00830504	1	2	0.00830504	-11.3536
Clavogalea trachinoti	T	Endo	Yes	Yes	184	NA	184	NA	0	0	1	NA	NA
Clavunculus bifurcatus	M	Ecto	No	No	184	0	184	0	0.137592	1	3	0.217783	-6.96765
Clavunculus bursatus	M	Ecto	No	No	149.75	68.5	184	0.457429	0.169307	1	4	0.296904	-7.59907
Cleaveius durdanae	A	Endo	Yes	NA	184	NA	184	NA	0	0	1	NA	NA
Cleaveius leiognathi	A	Endo	Yes	NA	17	NA	17	NA	0	0	1	NA	NA
Cleaveius longirostris	A	Endo	Yes	NA	52.5	3.53553	55	0.0673435	0.285059	1	2	0.26323	-0.0518601
Cleaveius potblairensis	A	Endo	Yes	NA	17	NA	17	NA	0	0	1	NA	NA
Cleidodiscus adspectus	M	Ecto	No	No	20	NA	20	NA	0	0	1	NA	NA
Cleidodiscus alatus	M	Ecto	No	No	184	NA	184	NA	0	0	1	NA	NA
Cleidodiscus allisoni	M	Ecto	No	No	184	NA	184	NA	0	0	1	NA	NA
Cleidodiscus amazonensis	M	Ecto	No	No	22.5	24.6221	50	1.09432	0.213803	1	3	0.32537	-2.86201
Cleidodiscus baldwini	M	Ecto	No	No	17.5	3.53553	20	0.202031	0.231929	1	2	0.258032	-0.21939
Cleidodiscus bedardi	M	Ecto	No	No	184	NA	184	NA	0	0	1	NA	NA
Cleidodiscus bifurcatus	M	Ecto	No	No	184	NA	184	NA	0	0	1	NA	NA
Cleidodiscus brachus	M	Ecto	No	No	51.53	56.4522	184	1.09552	0.21246	1	10	1.032	-4.46506
Cleidodiscus bulbus	M	Ecto	No	No	74	NA	74	NA	0	0	1	NA	NA
Cleidodiscus bychowskyi	M	Ecto	No	No	132	NA	132	NA	0	0	1	NA	NA
Cleidodiscus capax	M	Ecto	No	No	79.9333	93.5543	184	1.1704	0.253303	1	3	0.333622	-2.28151
Cleidodiscus costaricaensis	M	Ecto	No	No	9.3	2.12132	10.8	0.228099	0.134985	1	2	0.190124	-3.62716
Cleidodiscus ektyphus	M	Ecto	No	No	36	NA	36	NA	0	0	1	NA	NA
Cleidodiscus floridanus	M	Ecto	No	No	160.333	26.3122	184	0.16411	0.189447	1	3	0.305573	-3.73278
Cleidodiscus georgiensis	M	Ecto	No	No	132	NA	132	NA	0	0	1	NA	NA
Cleidodiscus glenorensis	M	Ecto	No	No	184	NA	184	NA	0	0	1	NA	NA
Cleidodiscus globus	M	Ecto	No	No	184	NA	184	NA	0	0	1	NA	NA
Cleidodiscus longus	M	Ecto	No	No	93.4	128.128	184	1.37182	0.14758	1	2	0.157675	-4.06398
Cleidodiscus megalonchus	M	Ecto	No	No	184	NA	184	NA	0	0	1	NA	NA
Cleidodiscus microcirrus	M	Ecto	No	No	20	NA	20	NA	0	0	1	NA	NA
Cleidodiscus nematocirrus	M	Ecto	No	No	184	0	184	0	0.154335	1	4	0.308797	-7.62287
Cleidodiscus oculatus	M	Ecto	No	No	184	NA	184	NA	0	0	1	NA	NA
Cleidodiscus pikei	M	Ecto	No	No	184	NA	184	NA	0	0	1	NA	NA
Cleidodiscus piranhus	M	Ecto	No	No	22.5	24.6221	50	1.09432	0.213803	1	3	0.32537	-2.65064
Cleidodiscus pricei	M	Ecto	No	No	107.25	62.8086	184	0.585628	0.116924	1	4	0.231115	-10.9381
Cleidodiscus rarus	M	Ecto	No	No	184	NA	184	NA	0	0	1	NA	NA
Cleidodiscus robustus	M	Ecto	No	No	142	84	184	0.591549	0.143474	1	4	0.269412	-8.74332
Cleidodiscus serrasalmus	M	Ecto	No	No	26.25	33.5876	50	1.27953	0.246417	1	2	0.26323	0.0481271
Cleidodiscus similis	M	Ecto	No	No	184	NA	184	NA	0	0	1	NA	NA
Cleidodiscus stentor	M	Ecto	No	No	184	NA	184	NA	0	0	1	NA	NA
Cleidodiscus strombicirrus	M	Ecto	No	No	9.3	2.12132	10.8	0.228099	0.134985	1	2	0.190124	-3.22399
Cleidodiscus uniformis	M	Ecto	No	No	118.5	92.631	184	0.781696	0.336923	1	2	0.254785	-0.319767
Cleidodiscus vancleavei	M	Ecto	No	No	105.95	92.4252	184	0.872347	0.235992	1	4	0.401235	-4.47855
Cleidodiscus vernardi	M	Ecto	No	No	184	0	184	0	0.161007	1	2	0.161802	-4.26293
Cleithrarticus bulbovagina	M	Ecto	No	No	184	NA	184	NA	0	0	1	NA	NA
Cleithrarticus cleithrarticus	M	Ecto	No	No	133	88.3346	184	0.66417	0.133609	1	3	0.205529	-7.68101
Cleptodiscus reticulatus	T	Endo	NA	NA	34	23.0161	60	0.676944	0.22166	1	4	0.392458	-4.5337
Clestobothrium crassiceps	C	Endo	NA	NA	153.125	98.9504	470	0.646207	0.231193	1	16	1.39186	-8.71199
Clestobothrium neglectum	C	Endo	NA	NA	27.5	NA	27.5	NA	0	0	1	NA	NA
Clinostomum marginatum	T	Endo	Yes	Yes	87.6125	74.4484	184	0.849746	0.25101	1	56	5.00465	-8.32926
Clistobothrium carcharodoni	C	Endo	Yes	Yes	792	NA	792	NA	0	0	1	NA	NA
Clistobothrium tumidum	C	Endo	Yes	Yes	792	NA	792	NA	0	0	1	NA	NA
Cliveus acaenodera	T	Endo	NA	NA	120	NA	120	NA	0	0	1	NA	NA
Cliveus peroni	T	Endo	NA	NA	90	NA	90	NA	0	0	1	NA	NA
Clupeocotyle brevoortia	M	Ecto	No	No	42.5	10.6066	50	0.249567	0.022794	1	2	0.022794	-10.8456
Clupeocotyle lintoni	M	Ecto	No	No	30	NA	30	NA	0	0	1	NA	NA
Coeliotrema thynni	T	Endo	NA	NA	269.5	43.1335	300	0.16005	0.0156019	1	2	0.0172512	-11.9563
Coitocaecum anaspidis	T	Endo	Yes	Yes	62.25	81.9731	185	1.31684	0.282626	1	4	0.507922	-0.489733
Coitocaecum cadenati	T	Endo	Yes	Yes	200	NA	200	NA	0	0	1	NA	NA
Coitocaecum gymnophallum	T	Endo	Yes	Yes	117	94.7523	184	0.809849	0.111659	1	2	0.116103	-6.76112
Coitocaecum orthorchis	T	Endo	Yes	Yes	184	NA	184	NA	0	0	1	NA	NA
Coitocaecum parvium	T	Endo	Yes	Yes	184	NA	184	NA	0	0	1	NA	NA
Coitocaecum plagiorchis	T	Endo	Yes	Yes	97	95.3184	184	0.982664	0.230361	1	6	0.62904	-4.07278
Coitocaecum robustum	T	Endo	Yes	Yes	184	NA	184	NA	0	0	1	NA	NA
Coitocaecum skrjabini	T	Endo	Yes	Yes	32.5	10.6066	40	0.326357	0.266921	1	2	0.26323	0.064014
Coitocaecum tropicum	T	Endo	Yes	Yes	25	NA	25	NA	0	0	1	NA	NA
Coitocaecum unibulbosum	T	Endo	Yes	Yes	184	NA	184	NA	0	0	1	NA	NA
Collarinema triglae	N	Endo	NA	NA	184	NA	184	NA	0	0	1	NA	NA
Comephoronema oschmarini	N	Endo	NA	NA	152	NA	152	NA	0	0	1	NA	NA
Comephoronema werestchagini	N	Endo	NA	NA	38	31.1127	60	0.818755	0.270173	1	2	0.255292	-0.319886
Complexobursa magna	T	Endo	NA	Yes	200	NA	200	NA	0	0	1	NA	NA
Complexobursa vjetnamensis	T	Endo	NA	NA	90	NA	90	NA	0	0	1	NA	NA
Concinnocotyla australensis	M	Ecto	No	No	88.8	114.834	170	1.29318	0.259039	1	2	0.26323	0.0231827
Contracaecum aduncum	N	Endo	Yes	Yes	148.853	152.741	800	1.02612	0.241632	1	30	2.61961	-9.22221
Contracaecum amoyensis	N	Endo	Yes	Yes	70	NA	70	NA	0	0	1	NA	NA
Contracaecum aori	N	Endo	Yes	Yes	180	NA	180	NA	0	0	1	NA	NA
Contracaecum aqualii	N	Endo	Yes	Yes	184	NA	184	NA	0	0	1	NA	NA
Contracaecum balistis	N	Endo	Yes	Yes	60	NA	60	NA	0	0	1	NA	NA
Contracaecum bidentatum	N	Endo	Yes	Yes	363.5	270.898	800	0.745248	0.0592028	1	6	0.164055	-18.5387
Contracaecum brachyurum	N	Endo	Yes	Yes	184	NA	184	NA	0	0	1	NA	NA
Contracaecum brachyurus	N	Endo	Yes	Yes	184	0	184	0	0.262637	1	3	0.363176	-1.2864
Contracaecum clavatum	N	Endo	Yes	Yes	66.25	41.6363	119	0.628473	0.233743	1	4	0.4885	-1.22081
Contracaecum collare	N	Endo	Yes	Yes	35	7.07107	40	0.202031	0.112836	1	2	0.119446	-6.50268
Contracaecum collieri	N	Endo	Yes	Yes	100	118.794	184	1.18794	0.221297	1	2	0.270663	0.339551
Contracaecum engraulisi	N	Endo	Yes	Yes	25	NA	25	NA	0	0	1	NA	NA
Contracaecum equulai	N	Endo	Yes	Yes	14	NA	14	NA	0	0	1	NA	NA
Contracaecum fabri	N	Endo	Yes	Yes	44.4667	41.8481	184	0.941113	0.237695	1	15	1.50333	-5.48998
Contracaecum gadi	N	Endo	Yes	Yes	119	NA	119	NA	0	0	1	NA	NA
Contracaecum habena	N	Endo	Yes	Yes	29.5	21.2897	50	0.721684	0.279233	1	3	0.421989	1.14195
Contracaecum incurvum	N	Endo	Yes	Yes	177	241.831	348	1.36627	0.280984	1	2	0.270663	0.358506
Contracaecum legendrei	N	Endo	Yes	Yes	46.5	0.707107	47	0.0152066	0.190207	1	2	0.238139	-1.01146
Contracaecum macquariae	N	Endo	Yes	Yes	46	NA	46	NA	0	0	1	NA	NA
Contracaecum macrozoarcium	N	Endo	Yes	Yes	110	NA	110	NA	0	0	1	NA	NA
Contracaecum malani	N	Endo	Yes	Yes	20	NA	20	NA	0	0	1	NA	NA
Contracaecum marinum	N	Endo	Yes	Yes	150	NA	150	NA	0	0	1	NA	NA
Contracaecum microcephalum	N	Endo	Yes	Yes	143.5	67.0753	184	0.467424	0.179099	1	6	0.553337	-5.78728
Contracaecum micropapillatum	N	Endo	Yes	Yes	39.4	NA	39.4	NA	0	0	1	NA	NA
Contracaecum multipapillatum	N	Endo	Yes	Yes	81.675	65.7961	184	0.805585	0.220542	1	8	0.791082	-5.38143
Contracaecum osculatum	N	Endo	Yes	Yes	82.6379	78.088	470	0.944942	0.245586	1	66	4.29461	-16.5241
Contracaecum otolithi	N	Endo	Yes	Yes	90	NA	90	NA	0	0	1	NA	NA
Contracaecum ovale	N	Endo	Yes	Yes	60	NA	60	NA	0	0	1	NA	NA
Contracaecum paralichthydis	N	Endo	Yes	Yes	40	14.1421	50	0.353553	0.279472	1	2	0.283936	0.958405
Contracaecum pedum	N	Endo	Yes	Yes	60	NA	60	NA	0	0	1	NA	NA
Contracaecum plagiostomorum	N	Endo	Yes	Yes	502.5	562.15	900	1.11871	0.228455	1	2	0.262052	0.00459373
Contracaecum radiatum	N	Endo	Yes	Yes	41.52	40.9548	184	0.986386	0.138567	1	15	0.680387	-18.3233
Contracaecum renale	N	Endo	Yes	Yes	7.4	NA	7.4	NA	0	0	1	NA	NA
Contracaecum robustum	N	Endo	Yes	Yes	122	73.4302	184	0.601887	0.257515	1	4	0.529924	0.385813
Contracaecum rudolphii	N	Endo	Yes	Yes	74.0667	64.376	184	0.869163	0.259706	1	6	0.765479	-0.105029
Contracaecum scombricum	N	Endo	Yes	Yes	60	NA	60	NA	0	0	1	NA	NA
Contracaecum septentrionale	N	Endo	Yes	Yes	18	NA	18	NA	0	0	1	NA	NA
Contracaecum siluri-glanidis	N	Endo	Yes	Yes	100	NA	100	NA	0	0	1	NA	NA
Contracaecum siniperca	N	Endo	Yes	Yes	184	NA	184	NA	0	0	1	NA	NA
Contracaecum spiculigerum	N	Endo	Yes	Yes	100.745	69.2794	184	0.687668	0.248323	1	11	1.17659	-3.82059
Contracaecum squalii	N	Endo	Yes	Yes	126.941	71.0646	220	0.559823	0.183304	1	17	1.15909	-12.6789
Contracaecum taii	N	Endo	Yes	Yes	35	NA	35	NA	0	0	1	NA	NA
Contracaecum trichiuri	N	Endo	Yes	Yes	100	NA	100	NA	0	0	1	NA	NA
Contracaecum tridentatum	N	Endo	Yes	Yes	142	59.397	184	0.418289	0.157377	1	2	0.123161	-6.12063
Contracaecum unidentatum	N	Endo	Yes	Yes	184	NA	184	NA	0	0	1	NA	NA
Contracaecum vittati	N	Endo	Yes	Yes	30.5	0.707107	31	0.0231838	0.217614	1	2	0.248274	-0.608703
Coomera brayi	T	Endo	NA	NA	27	NA	27	NA	0	0	1	NA	NA
Corallobothrium fimbriatum	C	Endo	NA	NA	74.9889	67.4995	184	0.900126	0.197426	1	9	0.718338	-9.53941
Corallobothrium giganteum	C	Endo	NA	NA	83.98	61.9702	165	0.737916	0.174514	1	5	0.419106	-7.07148
Corallobothrium intermedium	C	Endo	NA	NA	184	NA	184	NA	0	0	1	NA	NA
Corallobothrium minutium	C	Endo	NA	NA	125	83.4386	184	0.667509	0.0189607	1	2	0.0189607	-10.8515
Corallobothrium parafimbriatum	C	Endo	NA	NA	125	83.4386	184	0.667509	0.0189607	1	2	0.0189607	-10.8515
Corallobothrium parvum	C	Endo	NA	NA	184	NA	184	NA	0	0	1	NA	NA
Corallotaenia intermedia	C	Endo	Yes	Yes	66	NA	66	NA	0	0	1	NA	NA
Corallotaenia minutia	C	Endo	Yes	Yes	125	83.4386	184	0.667509	0.0189607	1	2	0.0189607	-10.8515
Cornudiscoides anchoratus	M	Ecto	No	No	15	NA	15	NA	0	0	1	NA	NA
Cornudiscoides bagri	M	Ecto	No	No	15	NA	15	NA	0	0	1	NA	NA
Cornudiscoides bleekerai	M	Ecto	No	No	15.5	NA	15.5	NA	0	0	1	NA	NA
Cornudiscoides gussevi	M	Ecto	No	No	15.5	NA	15.5	NA	0	0	1	NA	NA
Cornudiscoides heterotylus	M	Ecto	No	No	18	NA	18	NA	0	0	1	NA	NA
Cornudiscoides megalorchis	M	Ecto	No	No	18	NA	18	NA	0	0	1	NA	NA
Cornudiscoides microtylus	M	Ecto	No	No	18	NA	18	NA	0	0	1	NA	NA
Cornudiscoides susanae	M	Ecto	No	No	15.5	NA	15.5	NA	0	0	1	NA	NA
Coronocestus diamanti	C	Endo	Yes	Yes	37	NA	37	NA	0	0	1	NA	NA
Corrugatocephalum ouei	C	Endo	Yes	Yes	279.05	381.767	549	1.3681	0.369142	1	2	0.294918	1.27808
Corynosoma arctocephali	A	Endo	Yes	Yes	60.5727	54.3685	215	0.897575	0.187141	1	11	0.746946	-12.2115
Corynosoma australe	A	Endo	Yes	Yes	105.459	62.0579	193	0.588456	0.242219	1	17	1.69627	-5.64908
Corynosoma bullosum	A	Endo	Yes	Yes	57.8034	56.877	215	0.983973	0.17259	1	29	1.50839	-18.9822
Corynosoma cetaceum	A	Endo	Yes	Yes	50	NA	50	NA	0	0	1	NA	NA
Corynosoma clavatum	A	Endo	Yes	Yes	59	36.9324	120	0.625972	0.173427	1	5	0.419457	-7.16358
Corynosoma enhydri	A	Endo	Yes	Yes	258	NA	258	NA	0	0	1	NA	NA
Corynosoma eperlani	A	Endo	Yes	Yes	45	NA	45	NA	0	0	1	NA	NA
Corynosoma evae	A	Endo	Yes	Yes	63.6667	7.23418	72	0.113626	0.104409	1	3	0.148657	-9.76726
Corynosoma hamanni	A	Endo	Yes	Yes	57.5667	52.9372	215	0.919581	0.195864	1	27	1.63361	-16.5433
Corynosoma magdaleni	A	Endo	Yes	Yes	153.75	211.478	470	1.37547	0.203816	1	4	0.4074	-3.80522
Corynosoma obtuscens	A	Endo	Yes	Yes	120	NA	120	NA	0	0	1	NA	NA
Corynosoma pseudohamanni	A	Endo	Yes	Yes	55.0571	59.9369	215	1.08863	0.171423	1	21	1.19522	-16.9235
Corynosoma reductum	A	Endo	Yes	Yes	84.5	23.9513	108	0.283448	0.129821	1	4	0.276959	-8.58742
Corynosoma semerme	A	Endo	Yes	Yes	99.3409	123.608	600	1.24428	0.237273	1	22	2.10805	-6.56636
Corynosoma shackletoni	A	Endo	Yes	Yes	48.125	22.695	72	0.471584	0.151723	1	4	0.268543	-9.17339
Corynosoma strumosum	A	Endo	Yes	Yes	116.528	127.354	800	1.0929	0.246747	1	61	4.6562	-13.1268
Corynosoma validum	A	Endo	Yes	Yes	66	21.7025	80	0.328826	0.242368	1	3	0.347235	-2.01931
Corynosoma villosum	A	Endo	Yes	Yes	104.375	66.4292	258	0.636447	0.235092	1	8	0.829058	-4.34481
Corynosoma wegeneri	A	Endo	Yes	Yes	66.1083	29.3885	112	0.44455	0.232301	1	12	1.20024	-5.41408
Corynosomoides hemibagri	A	Endo	Yes	NA	184	NA	184	NA	0	0	1	NA	NA
Cosmetocleithrum bulbocirrus	M	Ecto	No	No	47.65	31.6077	70	0.66333	0.225093	1	2	0.220539	-1.81935
Cosmetocleithrum confusus	M	Ecto	No	No	73	38.1838	100	0.523065	0.248094	1	2	0.26323	0.063289
Cosmetocleithrum gussevi	M	Ecto	No	No	73	38.1838	100	0.523065	0.248094	1	2	0.26323	0.063289
Cosmetocleithrum longivaginatum	M	Ecto	No	No	57	NA	57	NA	0	0	1	NA	NA
Cosmetocleithrum parvum	M	Ecto	No	No	73	38.1838	100	0.523065	0.248094	1	2	0.26323	0.063289
Cosmetocleithrum rarum	M	Ecto	No	No	100	NA	100	NA	0	0	1	NA	NA
Cosmetocleithrum sobrinus	M	Ecto	No	No	73	38.1838	100	0.523065	0.248094	1	2	0.26323	0.063289
Cosmoxynema vianai	N	Endo	NA	NA	10.6	NA	10.6	NA	0	0	1	NA	NA
Cotylaspis sinensis	T	Endo	NA	Yes	184	NA	184	NA	0	0	1	NA	NA
Cotyloatlantica mediterranea	M	Ecto	No	No	165	NA	165	NA	0	0	1	NA	NA
Cotylogaster basiri	T	Endo	NA	NA	17.5	NA	17.5	NA	0	0	1	NA	NA
Cotylogaster michaelis	T	Endo	NA	Yes	70	NA	70	NA	0	0	1	NA	NA
Crassicutis archosargi	T	Endo	Yes	Yes	91	NA	91	NA	0	0	1	NA	NA
Crassicutis bravoae	T	Endo	Yes	NA	30	NA	30	NA	0	0	1	NA	NA
Crassicutis caranxi	T	Endo	Yes	NA	30	NA	30	NA	0	0	1	NA	NA
Crassicutis chuscoi	T	Endo	Yes	NA	16	NA	16	NA	0	0	1	NA	NA
Crassicutis cichlasomae	T	Endo	Yes	Yes	23.4355	10.6248	55	0.453365	0.149546	1	31	1.73175	-17.2193
Crassicutis gerridis	T	Endo	Yes	NA	41	NA	41	NA	0	0	1	NA	NA
Crassicutis intermedius	T	Endo	Yes	NA	38.5	23.5669	76	0.612128	0.199216	1	6	0.485841	-8.35418
Crassicutis marina	T	Endo	Yes	Yes	82.6667	88.2175	184	1.06715	0.241863	1	3	0.383028	-0.448717
Crassicutis opisthoseminis	T	Endo	Yes	NA	42.5	17.6777	55	0.415945	0.0617589	1	2	0.057882	-9.42552
Crassicutis wallini	T	Endo	Yes	NA	13	NA	13	NA	0	0	1	NA	NA
Crassiphiala bulboglossa	T	Endo	Yes	Yes	46.5	57.3085	184	1.23244	0.230096	1	17	1.63783	-6.30167
Crepidostomum affine	T	Endo	Yes	Yes	47	NA	47	NA	0	0	1	NA	NA
Crepidostomum ambloplitis	T	Endo	Yes	Yes	184	NA	184	NA	0	0	1	NA	NA
Crepidostomum auriculatum	T	Endo	Yes	Yes	381.286	203.613	610	0.534017	0.055761	1	7	0.148489	-19.5468
Crepidostomum auritum	T	Endo	Yes	Yes	95	NA	95	NA	0	0	1	NA	NA
Crepidostomum baicalense	T	Endo	Yes	Yes	105.667	68.1493	184	0.644946	0.107774	1	3	0.175381	-8.57134
Crepidostomum biloba	T	Endo	Yes	Yes	47	NA	47	NA	0	0	1	NA	NA
Crepidostomum brevivitellum	T	Endo	Yes	Yes	119.333	85.7982	184	0.718979	0.243292	1	3	0.392527	-0.0611712
Crepidostomum chaenogobii	T	Endo	Yes	Yes	58.7	83.5781	184	1.42382	0.1747	1	4	0.309084	-7.79974
Crepidostomum cooperi	T	Endo	Yes	Yes	114.757	72.9319	184	0.635536	0.24357	1	46	4.02776	-8.86578
Crepidostomum cornutum	T	Endo	Yes	Yes	125.63	69.4691	184	0.552964	0.241721	1	23	2.2774	-5.67063
Crepidostomum farionis	T	Endo	Yes	Yes	101.923	68.4106	200	0.671198	0.208709	1	52	2.91366	-19.5759
Crepidostomum hiodontos	T	Endo	Yes	Yes	47	NA	47	NA	0	0	1	NA	NA
Crepidostomum ictaluri	T	Endo	Yes	Yes	82.525	68.6642	184	0.832042	0.214284	1	8	0.731045	-6.56924
Crepidostomum illinoiense	T	Endo	Yes	Yes	116.75	77.6804	184	0.665357	0.198407	1	4	0.426784	-3.37081
Crepidostomum isostomum	T	Endo	Yes	Yes	20.1556	13.1931	50	0.654564	0.228585	1	9	1.0073	-2.70687
Crepidostomum lintoni	T	Endo	Yes	Yes	274	NA	274	NA	0	0	1	NA	NA
Crepidostomum macrorchis	T	Endo	Yes	Yes	33.0667	22.4591	59	0.679208	0.220359	1	3	0.336527	-2.28457
Crepidostomum metoecus	T	Endo	Yes	Yes	124.875	71.1871	200	0.570067	0.208155	1	32	2.01411	-16.3099
Crepidostomum nemachilus	T	Endo	Yes	Yes	21	NA	21	NA	0	0	1	NA	NA
Crepidostomum opeongoensis	T	Endo	Yes	Yes	49.5	3.53553	52	0.0714249	0.0955004	1	2	0.0955004	-7.2194
Crepidostomum oschmarini	T	Endo	Yes	Yes	21	NA	21	NA	0	0	1	NA	NA
Crepidostomum percopsisi	T	Endo	Yes	Yes	17.5	3.53553	20	0.202031	0.231929	1	2	0.258032	-0.23522
Crepidostomum platense	T	Endo	Yes	Yes	87.9	83.8417	184	0.95383	0.16831	1	3	0.252025	-5.92918
Crepidostomum salmonis	T	Endo	Yes	Yes	142	59.397	184	0.418289	0.157377	1	2	0.123161	-6.6096
Crepidostomum solidum	T	Endo	Yes	Yes	20	NA	20	NA	0	0	1	NA	NA
Crepidostomum transmarinum	T	Endo	Yes	Yes	99	NA	99	NA	0	0	1	NA	NA
Crepidostomum uchimii	T	Endo	Yes	Yes	184	NA	184	NA	0	0	1	NA	NA
Crepidostomum usuriense	T	Endo	Yes	Yes	152	NA	152	NA	0	0	1	NA	NA
Crepidostomum wikgreni	T	Endo	Yes	Yes	29	NA	29	NA	0	0	1	NA	NA
Creptotrema agonostomi	T	Endo	NA	NA	36	NA	36	NA	0	0	1	NA	NA
Creptotrema creptotrema	T	Endo	NA	NA	80.45	72.5976	184	0.902394	0.195346	1	4	0.359791	-5.92449
Creptotrema dispar	T	Endo	NA	NA	19	NA	19	NA	0	0	1	NA	NA
Creptotrema lynchi	T	Endo	NA	NA	76	NA	76	NA	0	0	1	NA	NA
Cribromazocraes bychowskii	M	Ecto	No	No	16	2.82843	18	0.176777	0.181046	1	2	0.190058	-3.3856
Cribromazocraes llewellyni	M	Ecto	No	No	60	NA	60	NA	0	0	1	NA	NA
Cribromazocraes travassosi	M	Ecto	No	No	30	NA	30	NA	0	0	1	NA	NA
Crinicleidus crinicirrus	M	Ecto	No	No	184	NA	184	NA	0	0	1	NA	NA
Crinicleidus longus	M	Ecto	No	No	184	0	184	0	0.188061	1	2	0.183408	-3.86165
Crossobothrium angustum	C	Endo	NA	NA	316.667	76.3763	400	0.241188	0.0407809	1	3	0.0583916	-14.0224
Crossobothrium dohrnii	C	Endo	NA	NA	137	NA	137	NA	0	0	1	NA	NA
Crossobothrium laciniatum	C	Endo	NA	NA	167.25	216.021	320	1.29161	0.2915	1	2	0.294918	1.35569
Crossobothrium longicolle	C	Endo	NA	NA	100	NA	100	NA	0	0	1	NA	NA
Crossobothrium squali	C	Endo	NA	NA	60	NA	60	NA	0	0	1	NA	NA
Crowcrocaecum channai	T	Endo	Yes	Yes	183	NA	183	NA	0	0	1	NA	NA
Crowcrocaecum proavitum	T	Endo	Yes	Yes	184	NA	184	NA	0	0	1	NA	NA
Cruoricola lates	T	Endo	NA	NA	200	NA	200	NA	0	0	1	NA	NA
Cryptogonimus chyli	T	Endo	Yes	Yes	77.5636	85.2038	184	1.0985	0.225912	1	11	0.981963	-7.6827
Ctenascarophis gastricus	N	Endo	NA	NA	184	NA	184	NA	0	0	1	NA	NA
Ctenascarophis lesteri	N	Endo	NA	NA	184	NA	184	NA	0	0	1	NA	NA
Cucullanellus amaruincai	N	Endo	Yes	Yes	184	0	184	0	0.203885	1	2	0.191097	-3.15455
Cucullanellus cotylophora	N	Endo	Yes	Yes	149.286	52.3982	184	0.350993	0.231648	1	7	0.768388	-3.18683
Cucullanellus fraseri	N	Endo	Yes	Yes	93	105.958	215	1.13933	0.257727	1	3	0.371119	-0.892905
Cucullanellus heterochrous	N	Endo	Yes	Yes	23.2	2.77849	25	0.119762	0.186643	1	3	0.303771	-3.70078
Cucullanellus kanabus	N	Endo	Yes	Yes	70.55	76.5607	184	1.0852	0.224527	1	4	0.381862	-4.85486
Cucullanellus minutus	N	Endo	Yes	Yes	97.1	195.757	800	2.01604	0.248547	1	16	1.72905	-3.40784
Cucullanellus parvulus	N	Endo	Yes	Yes	110	NA	110	NA	0	0	1	NA	NA
Cucullanellus peristedioni	N	Endo	Yes	Yes	70	NA	70	NA	0	0	1	NA	NA
Cucullanellus rodriguesi	N	Endo	Yes	Yes	60	NA	60	NA	0	0	1	NA	NA
Cucullanellus sheardi	N	Endo	Yes	Yes	80	NA	80	NA	0	0	1	NA	NA
Cucullanus amadai	N	Endo	Yes	Yes	81.6	NA	81.6	NA	0	0	1	NA	NA
Cucullanus anguillae	N	Endo	Yes	Yes	184	NA	184	NA	0	0	1	NA	NA
Cucullanus annulatus	N	Endo	Yes	Yes	43.4667	35.6238	76	0.819565	0.222652	1	3	0.334927	-2.49404
Cucullanus antipodeus	N	Endo	Yes	Yes	86.1	90.3682	150	1.04957	0.291244	1	2	0.275115	0.577739
Cucullanus armatus	N	Endo	Yes	Yes	185	NA	185	NA	0	0	1	NA	NA
Cucullanus australiensis	N	Endo	Yes	Yes	142	59.397	184	0.418289	0.239037	1	2	0.245137	-0.786273
Cucullanus bagre	N	Endo	Yes	Yes	35	NA	35	NA	0	0	1	NA	NA
Cucullanus barbi	N	Endo	Yes	Yes	127.333	63.5715	200	0.499252	0.257059	1	3	0.393514	-0.0346852
Cucullanus bourdini	N	Endo	Yes	Yes	82.8	62.2029	184	0.751243	0.195975	1	5	0.492345	-4.75119
Cucullanus bulbosus	N	Endo	Yes	Yes	184	NA	184	NA	0	0	1	NA	NA
Cucullanus caballeroi	N	Endo	Yes	Yes	104.667	68.8864	184	0.65815	0.239414	1	3	0.349617	-1.90052
Cucullanus carbonelli	N	Endo	Yes	Yes	44	NA	44	NA	0	0	1	NA	NA
Cucullanus cassinensis	N	Endo	Yes	Yes	60	NA	60	NA	0	0	1	NA	NA
Cucullanus chrysophrydis	N	Endo	Yes	Yes	96	62.1611	184	0.647511	0.196555	1	4	0.389093	-4.5371
Cucullanus cirratus	N	Endo	Yes	Yes	169.286	144.151	470	0.851526	0.235084	1	7	0.724954	-4.32099
Cucullanus clitellarius	N	Endo	Yes	Yes	274	NA	274	NA	0	0	1	NA	NA
Cucullanus colossomi	N	Endo	Yes	Yes	108	NA	108	NA	0	0	1	NA	NA
Cucullanus cyprini	N	Endo	Yes	Yes	128.429	77.9441	184	0.606906	0.196386	1	7	0.675171	-5.5528
Cucullanus debacoi	N	Endo	Yes	Yes	184	NA	184	NA	0	0	1	NA	NA
Cucullanus diminutus	N	Endo	Yes	Yes	75	NA	75	NA	0	0	1	NA	NA
Cucullanus dodsworthi	N	Endo	Yes	Yes	100	NA	100	NA	0	0	1	NA	NA
Cucullanus dogieli	N	Endo	Yes	Yes	78.1875	66.944	184	0.856198	0.134241	1	16	0.904696	-15.6465
Cucullanus elongatus	N	Endo	Yes	Yes	78.5714	53.6838	184	0.683249	0.176804	1	7	0.530613	-9.56298
Cucullanus fabregasi	N	Endo	Yes	Yes	184	NA	184	NA	0	0	1	NA	NA
Cucullanus faliexae	N	Endo	Yes	Yes	300	NA	300	NA	0	0	1	NA	NA
Cucullanus fastigatus	N	Endo	Yes	Yes	59.3	NA	59.3	NA	0	0	1	NA	NA
Cucullanus filiformis	N	Endo	Yes	Yes	184	NA	184	NA	0	0	1	NA	NA
Cucullanus fraseri	N	Endo	Yes	Yes	66	8.48528	72	0.128565	0.065107	1	2	0.0676284	-8.02253
Cucullanus genypteri	N	Endo	Yes	Yes	129.7	57.5763	200	0.443919	0.0495399	1	4	0.102992	-15.2011
Cucullanus globosa	N	Endo	Yes	Yes	184	NA	184	NA	0	0	1	NA	NA
Cucullanus gonii	N	Endo	Yes	Yes	175	35.3553	200	0.202031	0.0621168	1	2	0.0722335	-8.68087
Cucullanus grandistomis	N	Endo	Yes	Yes	100	NA	100	NA	0	0	1	NA	NA
Cucullanus hansoni	N	Endo	Yes	Yes	9	NA	9	NA	0	0	1	NA	NA
Cucullanus heliomartinsi	N	Endo	Yes	Yes	20	NA	20	NA	0	0	1	NA	NA
Cucullanus heterochrous	N	Endo	Yes	Yes	108.287	119.177	470	1.10056	0.229168	1	16	1.4666	-7.26684
Cucullanus heterodonti	N	Endo	Yes	Yes	165	NA	165	NA	0	0	1	NA	NA
Cucullanus hians	N	Endo	Yes	Yes	148.75	123.988	300	0.83353	0.255883	1	4	0.504868	-0.691679
Cucullanus himezi	N	Endo	Yes	Yes	30.35	20.7182	45	0.682643	0.189698	1	2	0.18354	-3.49144
Cucullanus hoplobrotuli	N	Endo	Yes	Yes	45	NA	45	NA	0	0	1	NA	NA
Cucullanus indentatus	N	Endo	Yes	Yes	135	91.9239	200	0.680918	0.281271	1	2	0.284964	1.14827
Cucullanus interrogativus	N	Endo	Yes	Yes	100	NA	100	NA	0	0	1	NA	NA
Cucullanus kakinadensis	N	Endo	Yes	Yes	185	NA	185	NA	0	0	1	NA	NA
Cucullanus khalili	N	Endo	Yes	Yes	200	NA	200	NA	0	0	1	NA	NA
Cucullanus laevis	N	Endo	Yes	Yes	150.667	57.735	184	0.383197	0.121217	1	3	0.190928	-8.76944
Cucullanus lebedevi	N	Endo	Yes	Yes	200	NA	200	NA	0	0	1	NA	NA
Cucullanus longicollis	N	Endo	Yes	Yes	35	7.07107	40	0.202031	0.112836	1	2	0.119446	-5.75383
Cucullanus longipapillatus	N	Endo	Yes	Yes	19.35	4.73762	22.7	0.244838	0.271668	1	2	0.279633	0.72355
Cucullanus lutjani	N	Endo	Yes	Yes	45	7.07107	50	0.157135	0.132577	1	2	0.158614	-4.17378
Cucullanus marplatensis	N	Endo	Yes	Yes	42.1	NA	42.1	NA	0	0	1	NA	NA
Cucullanus mexicanus	N	Endo	Yes	Yes	184	NA	184	NA	0	0	1	NA	NA
Cucullanus micropapillatus	N	Endo	Yes	Yes	27	14.5602	45	0.539267	0.135424	1	6	0.380503	-11.0212
Cucullanus minutus	N	Endo	Yes	Yes	89.5	86.4234	184	0.965624	0.244691	1	5	0.621623	-0.80079
Cucullanus mugili	N	Endo	Yes	Yes	184	NA	184	NA	0	0	1	NA	NA
Cucullanus murenophidis	N	Endo	Yes	Yes	150	NA	150	NA	0	0	1	NA	NA
Cucullanus okinawanus	N	Endo	Yes	Yes	65	NA	65	NA	0	0	1	NA	NA
Cucullanus olivaceum	N	Endo	Yes	Yes	55	NA	55	NA	0	0	1	NA	NA
Cucullanus oswaldocruzi	N	Endo	Yes	Yes	140	NA	140	NA	0	0	1	NA	NA
Cucullanus palmeri	N	Endo	Yes	Yes	38	0	38	0	0.105674	1	2	0.105674	-7.291
Cucullanus patoi	N	Endo	Yes	Yes	184	NA	184	NA	0	0	1	NA	NA
Cucullanus paulicea	N	Endo	Yes	Yes	140	NA	140	NA	0	0	1	NA	NA
Cucullanus pinnai	N	Endo	Yes	Yes	72.0357	58.4428	184	0.811303	0.206563	1	14	1.24041	-7.84031
Cucullanus pseudeutropi	N	Endo	Yes	Yes	60.9	NA	60.9	NA	0	0	1	NA	NA
Cucullanus pseudoannulatus	N	Endo	Yes	Yes	40	NA	40	NA	0	0	1	NA	NA
Cucullanus pseudoplatystomae	N	Endo	Yes	Yes	184	NA	184	NA	0	0	1	NA	NA
Cucullanus pulcherrimus	N	Endo	Yes	Yes	90.8	58.1653	184	0.640587	0.235333	1	5	0.571214	-2.4338
Cucullanus quadrii	N	Endo	Yes	Yes	185	NA	185	NA	0	0	1	NA	NA
Cucullanus rhamphichthydis	N	Endo	Yes	Yes	100	NA	100	NA	0	0	1	NA	NA
Cucullanus riograndensis	N	Endo	Yes	Yes	184	NA	184	NA	0	0	1	NA	NA
Cucullanus ritai	N	Endo	Yes	Yes	184	NA	184	NA	0	0	1	NA	NA
Cucullanus rivulatus	N	Endo	Yes	Yes	80	NA	80	NA	0	0	1	NA	NA
Cucullanus robustus	N	Endo	Yes	Yes	200	NA	200	NA	0	0	1	NA	NA
Cucullanus schubarti	N	Endo	Yes	Yes	140	NA	140	NA	0	0	1	NA	NA
Cucullanus scotti	N	Endo	Yes	Yes	46.5	NA	46.5	NA	0	0	1	NA	NA
Cucullanus serratus	N	Endo	Yes	Yes	20	NA	20	NA	0	0	1	NA	NA
Cucullanus sootai	N	Endo	Yes	Yes	184	NA	184	NA	0	0	1	NA	NA
Cucullanus sparus	N	Endo	Yes	Yes	62	NA	62	NA	0	0	1	NA	NA
Cucullanus sphaerocephala	N	Endo	Yes	Yes	230	NA	230	NA	0	0	1	NA	NA
Cucullanus sphaerocephalus	N	Endo	Yes	Yes	321	229.428	800	0.714728	0.0845286	1	11	0.423872	-18.43
Cucullanus tachysurus	N	Endo	Yes	Yes	62	NA	62	NA	0	0	1	NA	NA
Cucullanus theraponi	N	Endo	Yes	Yes	62	NA	62	NA	0	0	1	NA	NA
Cucullanus thrai	N	Endo	Yes	Yes	275	NA	275	NA	0	0	1	NA	NA
Cucullanus torai	N	Endo	Yes	Yes	275	NA	275	NA	0	0	1	NA	NA
Cucullanus trachinoti	N	Endo	Yes	Yes	184	NA	184	NA	0	0	1	NA	NA
Cucullanus tripapillatus	N	Endo	Yes	Yes	66.5	29.1376	106	0.438159	0.212913	1	4	0.43589	-3.14801
Cucullanus truttae	N	Endo	Yes	Yes	155.914	114.827	560	0.736477	0.195415	1	21	1.25605	-17.0498
Cucullanus vachai	N	Endo	Yes	Yes	184	NA	184	NA	0	0	1	NA	NA
Cucullanus vijayawadensis	N	Endo	Yes	Yes	10	NA	10	NA	0	0	1	NA	NA
Cucullanus visakhapatnamensis	N	Endo	Yes	Yes	184	NA	184	NA	0	0	1	NA	NA
Cucullanus waltairensis	N	Endo	Yes	Yes	22	NA	22	NA	0	0	1	NA	NA
Cucullanus zungaro	N	Endo	Yes	Yes	98.5	43.9232	140	0.445921	0.166648	1	3	0.233543	-6.62668
Culaeatrema inconstans	T	Endo	Yes	Yes	8.7	NA	8.7	NA	0	0	1	NA	NA
Curvianchoratus hexacleidus	M	Ecto	No	No	6.85	3.46482	9.3	0.505814	0.23144	1	2	0.234573	-1.30203
Curvianchoratus singularis	M	Ecto	No	No	12.6	NA	12.6	NA	0	0	1	NA	NA
Cyathocephalus truncatus	C	Endo	Yes	Yes	101.81	92.7801	600	0.911304	0.217035	1	68	3.53028	-22.8894
Cyclocotyla bellones	M	Ecto	No	No	27	8.18535	36	0.303161	0.167022	1	3	0.253497	-5.63799
Cyclocotyla neomaenis	M	Ecto	No	No	40	NA	40	NA	0	0	1	NA	NA
Cyclocotyloides pinguis	M	Ecto	No	No	118.75	66.3595	210	0.558817	0.136184	1	4	0.258991	-9.0076
Cycloplectanum americanum	M	Ecto	No	No	49.1667	61.458	120	1.24999	0.296868	1	3	0.409142	0.697621
Cycloplectanum beverleyburtonae	M	Ecto	No	No	184	NA	184	NA	0	0	1	NA	NA
Cycloplectanum bocquetae	M	Ecto	No	No	61	NA	61	NA	0	0	1	NA	NA
Cycloplectanum caballeroi	M	Ecto	No	No	250	NA	250	NA	0	0	1	NA	NA
Cycloplectanum cupatum	M	Ecto	No	No	45	8.66025	55	0.19245	0.161813	1	3	0.25365	-5.74107
Cycloplectanum curvivagina	M	Ecto	No	No	184	0	184	0	0.0229173	1	2	0.0229173	-10.4477
[truncated: 6,847 more rows]
