# Supplementary material for: Host allometry influences the evolution of parasite host-generalism: theory and meta-analysis
Source: Philos Trans R Soc Lond B Biol Sci. 2017 Mar 13;372(1719):20160089. doi: 10.1098/rstb.2016.0089 (PMC5352816; doi:10.1098/rstb.2016.0089)
Supplement: Appendix E: Mathematica Analysis Script [file rstb20160089supp5.nb]

(* Content-type: application/vnd.wolfram.mathematica *)

(*** Wolfram Notebook File ***)
(* http://www.wolfram.com/nb *)

(* CreatedBy='Mathematica 10.3' *)

(*CacheID: 234*)
(* Internal cache information:
NotebookFileLineBreakTest
NotebookFileLineBreakTest
NotebookDataPosition[       158,          7]
NotebookDataLength[   1676164,      41656]
NotebookOptionsPosition[   1648365,      40845]
NotebookOutlinePosition[   1648722,      40861]
CellTagsIndexPosition[   1648679,      40858]
WindowFrame->Normal*)

(* Beginning of Notebook Content *)
Notebook[{

Cell[CellGroupData[{
Cell["\<\
Appendix A: Deriving the invasion condition and analysis of models in Table 2\
\
\>", "Subchapter",
 CellChangeTimes->{{3.686685540748423*^9, 3.686685585172216*^9}}],

Cell[CellGroupData[{

Cell[TextData[{
 "Derivation of ",
 Cell[BoxData[
  FormBox[
   SubscriptBox["R", "m"], TraditionalForm]]],
 " from the main text"
}], "Section",
 CellChangeTimes->{{3.685978217230547*^9, 3.6859782429357977`*^9}, {
  3.68657506429713*^9, 3.6865750844289093`*^9}, {3.686597008404827*^9, 
  3.686597023759943*^9}, {3.6866633218192244`*^9, 3.686663325767171*^9}}],

Cell["\<\
For two hosts, the general model, given by equations (5-11) in the main text, \
is:\
\>", "Text",
 CellChangeTimes->{{3.685133010668352*^9, 3.685133098616647*^9}, {
  3.685795685877555*^9, 3.6857956988444843`*^9}, {3.6857966413236*^9, 
  3.685796659960634*^9}, {3.685978265886704*^9, 3.685978349709453*^9}, {
  3.6865758809396067`*^9, 3.6865759360243387`*^9}}],

Cell[BoxData[
 RowBox[{
  RowBox[{"(*", " ", 
   RowBox[{
   "Dynamics", " ", "of", " ", "susceptible", " ", "individuals", " ", "of", 
    " ", "host", " ", "species", " ", "1"}], "*)"}], "\[IndentingNewLine]", 
  RowBox[{
   RowBox[{
    RowBox[{"dS1dt", "=", 
     RowBox[{
      RowBox[{"r1", " ", 
       RowBox[{"(", 
        RowBox[{"S1", "+", "I1s", "+", "D1ss", "+", "I1g", "+", "C1sg"}], 
        ")"}], " ", 
       RowBox[{"(", 
        RowBox[{"1", "-", 
         FractionBox[
          RowBox[{"(", 
           RowBox[{"S1", "+", "I1s", "+", "D1ss", "+", "I1g", "+", "C1sg"}], 
           ")"}], "K1"]}], ")"}]}], "-", 
      RowBox[{"\[Beta]S1", " ", "S1", " ", 
       RowBox[{"(", 
        RowBox[{"P1", "+", "Pg"}], ")"}]}]}]}], ";"}], "\[IndentingNewLine]", 
   
   RowBox[{"(*", " ", 
    RowBox[{
    "Dynamics", " ", "of", " ", "individuals", " ", "of", " ", "host", " ", 
     "species", " ", "1", " ", "singly", " ", "infected", " ", "with", " ", 
     "its", " ", "specialist", " ", "parasite"}], " ", "*)"}], 
   "\[IndentingNewLine]", 
   RowBox[{
    RowBox[{"dI1sdt", "=", 
     RowBox[{
      RowBox[{"\[Beta]S1", " ", "S1", " ", "P1"}], "-", 
      RowBox[{"\[Sigma]D1", " ", "\[Beta]I1", " ", "I1s", " ", "P1"}], "-", 
      RowBox[{"\[Sigma]C1", " ", "\[Beta]I1", " ", "I1s", " ", "Pg"}], " ", 
      "-", 
      RowBox[{"\[Mu]1", " ", "I1s"}]}]}], ";"}], "\[IndentingNewLine]", 
   RowBox[{"(*", " ", 
    RowBox[{
    "Dynamics", " ", "of", " ", "individuals", " ", "of", " ", "host", " ", 
     "species", " ", "1", " ", "doubly", " ", "infected", " ", "with", " ", 
     "its", " ", "specialist", " ", "parasite"}], " ", "*)"}], 
   "\[IndentingNewLine]", 
   RowBox[{
    RowBox[{"dD1ssdt", "=", 
     RowBox[{
      RowBox[{"\[Sigma]D1", " ", "\[Beta]I1", " ", "I1s", " ", "P1"}], "-", 
      RowBox[{"\[Mu]1", " ", "D1ss"}]}]}], ";"}], "\[IndentingNewLine]", 
   RowBox[{"(*", " ", 
    RowBox[{
    "Dynamics", " ", "of", " ", "the", " ", "specialist", " ", "parasite", 
     " ", "of", " ", "host", " ", "species", " ", "1", " ", "in", " ", "the", 
     " ", "environment"}], " ", "*)"}], "\[IndentingNewLine]", 
   RowBox[{
    RowBox[{"dP1dt", "=", 
     RowBox[{
      RowBox[{"\[Lambda]1", " ", 
       RowBox[{"(", 
        RowBox[{"I1s", "+", "D1ss", "+", 
         RowBox[{"x1", " ", "C1sg"}]}], ")"}]}], "-", 
      RowBox[{
       RowBox[{"(", 
        RowBox[{
         RowBox[{"\[Beta]S1", " ", "S1"}], "+", 
         RowBox[{"\[Beta]I1", " ", "I1s"}], "+", 
         RowBox[{"\[Beta]D1", " ", "D1ss"}], "+", 
         RowBox[{"\[Beta]I1", " ", "I1g"}], "+", 
         RowBox[{"\[Beta]C1", " ", "C1sg"}]}], ")"}], " ", "P1"}], "-", 
      RowBox[{"\[Gamma]", " ", "P1"}]}]}], ";"}], " ", "\[IndentingNewLine]", 
   "\[IndentingNewLine]", 
   RowBox[{"(*", " ", 
    RowBox[{
    "Dynamics", " ", "of", " ", "susceptible", " ", "individuals", " ", "of", 
     " ", "host", " ", "species", " ", "2"}], " ", "*)"}], 
   "\[IndentingNewLine]", 
   RowBox[{
    RowBox[{"dS2dt", "=", 
     RowBox[{
      RowBox[{"r2", " ", 
       RowBox[{"(", 
        RowBox[{"S2", "+", "I2s", "+", "D2ss", "+", "I2g", "+", "C2sg"}], 
        ")"}], " ", 
       RowBox[{"(", 
        RowBox[{"1", "-", 
         FractionBox[
          RowBox[{"(", 
           RowBox[{"S2", "+", "I2s", "+", "D2ss", "+", "I2g", "+", "C2sg"}], 
           ")"}], "K2"]}], ")"}]}], "-", 
      RowBox[{"\[Beta]S2", " ", "S2", " ", 
       RowBox[{"(", 
        RowBox[{"P2", "+", "Pg"}], ")"}]}]}]}], ";"}], "\[IndentingNewLine]", 
   
   RowBox[{"(*", " ", 
    RowBox[{
    "Dynamics", " ", "of", " ", "individuals", " ", "of", " ", "host", " ", 
     "species", " ", "2", " ", "singly", " ", "infected", " ", "with", " ", 
     "its", " ", "specialist", " ", "parasite"}], " ", "*)"}], 
   "\[IndentingNewLine]", 
   RowBox[{
    RowBox[{"dI2sdt", "=", 
     RowBox[{
      RowBox[{"\[Beta]S2", " ", "S2", " ", "P2"}], "-", 
      RowBox[{"\[Sigma]D2", " ", "\[Beta]I2", " ", "I2s", " ", "P2"}], "-", 
      RowBox[{"\[Sigma]C2", " ", "\[Beta]I2", " ", "I2s", " ", "Pg"}], " ", 
      "-", 
      RowBox[{"\[Mu]2", " ", "I2s"}]}]}], ";"}], "\[IndentingNewLine]", 
   RowBox[{"(*", " ", 
    RowBox[{
    "Dynamics", " ", "of", " ", "individuals", " ", "of", " ", "host", " ", 
     "species", " ", "2", " ", "doubly", " ", "infected", " ", "with", " ", 
     "its", " ", "specialist", " ", "parasite"}], " ", "*)"}], 
   "\[IndentingNewLine]", 
   RowBox[{
    RowBox[{"dD2ssdt", "=", 
     RowBox[{
      RowBox[{"\[Sigma]D2", " ", "\[Beta]I2", " ", "I2s", " ", "P2"}], "-", 
      RowBox[{"\[Mu]2", " ", "D2ss"}]}]}], ";"}], "\[IndentingNewLine]", 
   RowBox[{"(*", " ", 
    RowBox[{
    "Dynamics", " ", "of", " ", "the", " ", "specialist", " ", "parasite", 
     " ", "of", " ", "host", " ", "species", " ", "2", " ", "in", " ", "the", 
     " ", "environment"}], " ", "*)"}], "\[IndentingNewLine]", 
   RowBox[{
    RowBox[{"dP2dt", "=", 
     RowBox[{
      RowBox[{"\[Lambda]2", " ", 
       RowBox[{"(", 
        RowBox[{"I2s", "+", "D2ss", "+", 
         RowBox[{"x2", " ", "C2sg"}]}], ")"}]}], "-", 
      RowBox[{
       RowBox[{"(", 
        RowBox[{
         RowBox[{"\[Beta]S2", " ", "S2"}], "+", 
         RowBox[{"\[Beta]I2", " ", "I2s"}], "+", 
         RowBox[{"\[Beta]D2", " ", "D2ss"}], "+", 
         RowBox[{"\[Beta]I2", " ", "I2g"}], "+", 
         RowBox[{"\[Beta]C2", " ", "C2sg"}]}], ")"}], " ", "P2"}], "-", 
      RowBox[{"\[Gamma]", " ", "P2"}]}]}], ";"}], " ", "\[IndentingNewLine]", 
   "\[IndentingNewLine]", 
   RowBox[{"(*", " ", 
    RowBox[{
    "Dynamics", " ", "of", " ", "individuals", " ", "of", " ", "host", " ", 
     "species", " ", "1", " ", "singly", " ", "infected", " ", "with", " ", 
     "the", " ", "generalist", " ", "parasite"}], " ", "*)"}], 
   "\[IndentingNewLine]", 
   RowBox[{
    RowBox[{"dI1gdt", "=", 
     RowBox[{
      RowBox[{"\[Beta]S1", " ", "S1", " ", "Pg"}], "-", 
      RowBox[{"\[Sigma]C1", " ", "\[Beta]I1", " ", "I1g", " ", "P1"}], "-", 
      RowBox[{"\[Mu]1", " ", "I1g"}]}]}], ";"}], "\[IndentingNewLine]", 
   RowBox[{"(*", " ", 
    RowBox[{
    "Dynamics", " ", "of", " ", "individuals", " ", "of", " ", "host", " ", 
     "species", " ", "2", " ", "singly", " ", "infected", " ", "with", " ", 
     "the", " ", "generalist", " ", "parasite"}], " ", "*)"}], 
   "\[IndentingNewLine]", 
   RowBox[{
    RowBox[{"dI2gdt", "=", 
     RowBox[{
      RowBox[{"\[Beta]S2", " ", "S2", " ", "Pg"}], "-", 
      RowBox[{"\[Sigma]C2", " ", "\[Beta]I2", " ", "I2g", " ", "P2"}], "-", 
      RowBox[{"\[Mu]2", " ", "I2g"}]}]}], ";"}], "\[IndentingNewLine]", 
   RowBox[{"(*", " ", 
    RowBox[{
    "Dynamics", " ", "of", " ", "individuals", " ", "of", " ", "host", " ", 
     "species", " ", "1", " ", "coinfected", " ", "with", " ", "its", " ", 
     "specialist", " ", "and", " ", "the", " ", "generalist", " ", 
     "parasite"}], " ", "*)"}], "\[IndentingNewLine]", 
   RowBox[{
    RowBox[{"dC1sgdt", "=", 
     RowBox[{
      RowBox[{"\[Sigma]C1", " ", "\[Beta]I1", " ", 
       RowBox[{"(", 
        RowBox[{
         RowBox[{"I1s", " ", "Pg"}], "+", 
         RowBox[{"I1g", " ", "P1"}]}], ")"}]}], "-", 
      RowBox[{"\[Mu]1", " ", "C1sg"}]}]}], ";"}], "\[IndentingNewLine]", 
   RowBox[{"(*", " ", 
    RowBox[{
    "Dynamics", " ", "of", " ", "individuals", " ", "of", " ", "host", " ", 
     "species", " ", "2", " ", "coinfected", " ", "with", " ", "its", " ", 
     "specialist", " ", "and", " ", "the", " ", "generalist", " ", 
     "parasite"}], " ", "*)"}], "\[IndentingNewLine]", 
   RowBox[{
    RowBox[{"dC2sgdt", "=", 
     RowBox[{
      RowBox[{"\[Sigma]C2", " ", "\[Beta]I2", " ", 
       RowBox[{"(", 
        RowBox[{
         RowBox[{"I2s", " ", "Pg"}], "+", 
         RowBox[{"I2g", " ", "P2"}]}], ")"}]}], "-", 
      RowBox[{"\[Mu]2", " ", "C2sg"}]}]}], ";"}], "\[IndentingNewLine]", 
   RowBox[{"(*", " ", 
    RowBox[{
    "Dynamics", " ", "of", " ", "the", " ", "generalist", " ", "parasite", 
     " ", "in", " ", "the", " ", "environment"}], " ", "*)"}], 
   "\[IndentingNewLine]", 
   RowBox[{
    RowBox[{"dPgdt", "=", 
     RowBox[{
      RowBox[{"a", " ", "\[Lambda]1", " ", 
       RowBox[{"(", 
        RowBox[{"I1g", "+", 
         RowBox[{
          RowBox[{"(", 
           RowBox[{"1", "-", "x1"}], ")"}], " ", "C1sg"}]}], ")"}]}], "+", 
      RowBox[{"a", " ", "\[Lambda]2", " ", 
       RowBox[{"(", 
        RowBox[{"I2g", "+", 
         RowBox[{
          RowBox[{"(", 
           RowBox[{"1", "-", "x2"}], ")"}], " ", "C2sg"}]}], ")"}]}], "-", 
      RowBox[{
       RowBox[{"(", 
        RowBox[{
         RowBox[{"\[Beta]S1", " ", "S1"}], "+", 
         RowBox[{"\[Beta]I1", " ", "I1s"}], "+", 
         RowBox[{"\[Beta]D1", " ", "D1ss"}], "+", 
         RowBox[{"\[Beta]S2", " ", "S2"}], "+", 
         RowBox[{"\[Beta]I2", " ", "I2s"}], "+", 
         RowBox[{"\[Beta]D2", " ", "D2ss"}]}], ")"}], " ", "Pg"}], "-", 
      RowBox[{"\[Gamma]", " ", "Pg"}]}]}], ";"}]}]}]], "Input",
 CellChangeTimes->{{3.684165596550438*^9, 3.68416570934403*^9}, {
   3.6841658449295692`*^9, 3.684165849710587*^9}, {3.684167273682726*^9, 
   3.684167376395629*^9}, {3.684167454751025*^9, 3.684167461603017*^9}, 
   3.6841675245247803`*^9, {3.684167560163822*^9, 3.684167702736555*^9}, {
   3.684514624991568*^9, 3.6845146255528517`*^9}, {3.6845213652522783`*^9, 
   3.6845213896853247`*^9}, {3.6846881909159203`*^9, 3.684688191792407*^9}, {
   3.68468865388693*^9, 3.68468865775585*^9}, {3.684688957310665*^9, 
   3.684688985974575*^9}, {3.6846912344579773`*^9, 3.6846912345929003`*^9}, {
   3.684786488798235*^9, 3.684786493201469*^9}, 3.6847903363547792`*^9, {
   3.684790668431219*^9, 3.684790677121414*^9}, {3.684790951146184*^9, 
   3.684790951373954*^9}, {3.685125705980791*^9, 3.6851257296828737`*^9}, {
   3.6851331081781054`*^9, 3.685133110360141*^9}, {3.685133143177909*^9, 
   3.685133275803378*^9}, {3.685133307969729*^9, 3.685133459173243*^9}, {
   3.685133528446582*^9, 3.685133536390357*^9}, {3.685134082005273*^9, 
   3.685134083128892*^9}, {3.68513842457553*^9, 3.685138441951261*^9}, {
   3.685139113307562*^9, 3.685139113404154*^9}, {3.685185597850222*^9, 
   3.68518559792693*^9}, {3.6851864122154083`*^9, 3.685186577859001*^9}, {
   3.685187024114135*^9, 3.6851870447908983`*^9}, {3.685796667945161*^9, 
   3.685796802019495*^9}, {3.6865751380283413`*^9, 3.686575384288911*^9}, {
   3.686575416519083*^9, 3.686575508376256*^9}, {3.686575540565474*^9, 
   3.686575554793644*^9}, {3.6865755861750813`*^9, 3.686575675068869*^9}, {
   3.686575730319371*^9, 3.686575866869252*^9}, {3.686575941168786*^9, 
   3.686576189951194*^9}, {3.686596174178793*^9, 3.6865961810768213`*^9}, {
   3.686623354502226*^9, 3.6866233557220592`*^9}, {3.686663118116588*^9, 
   3.686663126653468*^9}}],

Cell[TextData[{
 "Whether the generalist parasite can invade will depend on the stability of \
the equilibrium \n",
 Cell[BoxData[
  FormBox[
   RowBox[{"(", 
    RowBox[{
     OverscriptBox[
      SubscriptBox["S", "1"], "^"], ",", 
     OverscriptBox[
      SubscriptBox["I", 
       RowBox[{"1", ",", "s"}]], "^"], ",", 
     OverscriptBox[
      SubscriptBox["D", 
       RowBox[{"1", ",", "s", ",", "s"}]], "^"], ",", 
     OverscriptBox[
      SubscriptBox["P", "1"], "^"], ",", 
     OverscriptBox[
      SubscriptBox["S", "2"], "^"], ",", 
     OverscriptBox[
      SubscriptBox["I", 
       RowBox[{"2", ",", "s"}]], "^"], ",", 
     OverscriptBox[
      SubscriptBox["D", 
       RowBox[{"2", ",", "s", ",", "s"}]], "^"], ",", 
     OverscriptBox[
      SubscriptBox["P", "2"], "^"], ",", "0", ",", "0", ",", "0", ",", "0", 
     ",", "0"}], ")"}], TraditionalForm]]],
 ". This can be evaluated by looking at the eigenvalues of the Jacobian \
matrix for the full system. The Jacobian matrix at this equilibrium has a \
simple block upper triangular structure: ",
 Cell[BoxData[
  FormBox[
   RowBox[{"J", "=", 
    RowBox[{"(", 
     RowBox[{GridBox[{
        {
         SubscriptBox["J", "1"]},
        {"0"},
        {"0"}
       }], GridBox[{
        {"0"},
        {
         SubscriptBox["J", "2"]},
        {"0"}
       }], GridBox[{
        {
         SubscriptBox["M", "1"]},
        {
         SubscriptBox["M", "2"]},
        {
         SubscriptBox["J", "m"]}
       }]}], ")"}]}], TraditionalForm]]],
 ", where ",
 Cell[BoxData[
  FormBox[
   SubscriptBox["J", "1"], TraditionalForm]]],
 " is the submatrix that determines the stability of the ",
 Cell[BoxData[
  FormBox[
   RowBox[{"(", 
    RowBox[{
     SubscriptBox["S", "1"], ",", 
     SubscriptBox["I", 
      RowBox[{"1", ",", "s"}]], ",", 
     SubscriptBox["D", 
      RowBox[{"1", ",", "s", ",", "s"}]], ",", 
     SubscriptBox["P", "1"]}], ")"}], TraditionalForm]]],
 " subsystem and ",
 Cell[BoxData[
  FormBox[
   SubscriptBox["J", "2"], TraditionalForm]]],
 " is the submatrix that determines the stability of the ",
 Cell[BoxData[
  FormBox[
   RowBox[{"(", 
    RowBox[{
     SubscriptBox["S", "2"], ",", 
     SubscriptBox["I", 
      RowBox[{"2", ",", "s"}]], ",", 
     SubscriptBox["D", 
      RowBox[{"2", ",", "s", ",", "s"}]], ",", 
     SubscriptBox["P", "2"]}], ")"}], TraditionalForm]]],
 " subsystem. ",
 Cell[BoxData[
  FormBox[
   SubscriptBox["J", "m"], TraditionalForm]]],
 " is the submatrix of partial derivatives involving the equations for the \
generalist. Because of its simple structure, the eigenvalues of the full \
system are given by the eigenvalues of the submatrices ",
 Cell[BoxData[
  FormBox[
   SubscriptBox["J", "1"], TraditionalForm]]],
 ", ",
 Cell[BoxData[
  FormBox[
   SubscriptBox["J", "2"], TraditionalForm]]],
 " and ",
 Cell[BoxData[
  FormBox[
   SubscriptBox["J", "m"], TraditionalForm]]],
 ". Assuming that the ",
 Cell[BoxData[
  FormBox[
   RowBox[{"(", 
    RowBox[{
     SubscriptBox["S", "1"], ",", 
     SubscriptBox["I", 
      RowBox[{"1", ",", "s"}]], ",", 
     SubscriptBox["D", 
      RowBox[{"1", ",", "s", ",", "s"}]], ",", 
     SubscriptBox["P", "1"]}], ")"}], TraditionalForm]]],
 " and  ",
 Cell[BoxData[
  FormBox[
   RowBox[{"(", 
    RowBox[{
     SubscriptBox["S", "2"], ",", 
     SubscriptBox["I", 
      RowBox[{"2", ",", "s"}]], ",", 
     SubscriptBox["D", 
      RowBox[{"2", ",", "s", ",", "s"}]], ",", 
     SubscriptBox["P", "2"]}], ")"}], TraditionalForm]]],
 " subsystems are both stable, all of the eigenvalues of ",
 Cell[BoxData[
  FormBox[
   RowBox[{
    SubscriptBox["J", "1"], " ", "and", " ", 
    SubscriptBox["J", "2"]}], TraditionalForm]]],
 " are negative. Therefore, we are interested only in the eigenvalues of ",
 Cell[BoxData[
  FormBox[
   SubscriptBox["J", "m"], TraditionalForm]]],
 "."
}], "Text",
 CellChangeTimes->{{3.685133555654437*^9, 3.6851335731998177`*^9}, {
  3.686576242570516*^9, 3.6865764582359343`*^9}, {3.686581713672278*^9, 
  3.686581721573114*^9}, {3.686582209973433*^9, 3.686582283946505*^9}, {
  3.686582861809127*^9, 3.686582880446311*^9}, {3.686582917230798*^9, 
  3.68658304081866*^9}, {3.686583114379105*^9, 3.686583319510565*^9}}],

Cell[CellGroupData[{

Cell[BoxData[
 RowBox[{
  RowBox[{"(*", " ", 
   RowBox[{
    RowBox[{
    "Calculating", " ", "the", " ", "Jacobian", " ", "matrix", " ", "and", 
     " ", "evaluating", " ", "it", " ", "at", " ", "the", " ", "equilibrium", 
     " ", "where", " ", 
     SubscriptBox["I", 
      RowBox[{"1", ",", "g"}]]}], "=", 
    RowBox[{
     SubscriptBox["I", 
      RowBox[{"2", ",", "g"}]], "=", 
     RowBox[{
      SubscriptBox["C", 
       RowBox[{"1", ",", "s", ",", "g"}]], "=", 
      RowBox[{
       SubscriptBox["C", 
        RowBox[{"2", ",", "s", ",", "g"}]], "=", 
       RowBox[{
        SubscriptBox["P", "g"], "=", "0"}]}]}]}]}], " ", "*)"}], 
  "\[IndentingNewLine]", 
  RowBox[{
   RowBox[{
    RowBox[{"J", "=", 
     RowBox[{
      RowBox[{"{", 
       RowBox[{
        RowBox[{"{", 
         RowBox[{
          RowBox[{"D", "[", 
           RowBox[{"dS1dt", ",", "S1"}], "]"}], ",", 
          RowBox[{"D", "[", 
           RowBox[{"dS1dt", ",", "I1s"}], "]"}], ",", 
          RowBox[{"D", "[", 
           RowBox[{"dS1dt", ",", "D1ss"}], "]"}], ",", 
          RowBox[{"D", "[", 
           RowBox[{"dS1dt", ",", "P1"}], "]"}], ",", "\[IndentingNewLine]", 
          RowBox[{"D", "[", 
           RowBox[{"dS1dt", ",", "S2"}], "]"}], ",", 
          RowBox[{"D", "[", 
           RowBox[{"dS1dt", ",", "I2s"}], "]"}], ",", 
          RowBox[{"D", "[", 
           RowBox[{"dS1dt", ",", "D2ss"}], "]"}], ",", 
          RowBox[{"D", "[", 
           RowBox[{"dS1dt", ",", "P2"}], "]"}], ",", "\[IndentingNewLine]", 
          RowBox[{"D", "[", 
           RowBox[{"dS1dt", ",", "I1g"}], "]"}], ",", 
          RowBox[{"D", "[", 
           RowBox[{"dS1dt", ",", "I2g"}], "]"}], ",", 
          RowBox[{"D", "[", 
           RowBox[{"dS1dt", ",", "C1sg"}], "]"}], ",", 
          RowBox[{"D", "[", 
           RowBox[{"dS1dt", ",", "C2sg"}], "]"}], ",", 
          RowBox[{"D", "[", 
           RowBox[{"dS1dt", ",", "Pg"}], "]"}]}], "}"}], ",", 
        "\[IndentingNewLine]", 
        RowBox[{"{", 
         RowBox[{
          RowBox[{"D", "[", 
           RowBox[{"dI1sdt", ",", "S1"}], "]"}], ",", 
          RowBox[{"D", "[", 
           RowBox[{"dI1sdt", ",", "I1s"}], "]"}], ",", 
          RowBox[{"D", "[", 
           RowBox[{"dI1sdt", ",", "D1ss"}], "]"}], ",", 
          RowBox[{"D", "[", 
           RowBox[{"dI1sdt", ",", "P1"}], "]"}], ",", "\[IndentingNewLine]", 
          RowBox[{"D", "[", 
           RowBox[{"dI1sdt", ",", "S2"}], "]"}], ",", 
          RowBox[{"D", "[", 
           RowBox[{"dI1sdt", ",", "I2s"}], "]"}], ",", 
          RowBox[{"D", "[", 
           RowBox[{"dI1sdt", ",", "D2ss"}], "]"}], ",", 
          RowBox[{"D", "[", 
           RowBox[{"dI1sdt", ",", "P2"}], "]"}], ",", "\[IndentingNewLine]", 
          RowBox[{"D", "[", 
           RowBox[{"dI1sdt", ",", "I1g"}], "]"}], ",", 
          RowBox[{"D", "[", 
           RowBox[{"dI1sdt", ",", "I2g"}], "]"}], ",", 
          RowBox[{"D", "[", 
           RowBox[{"dI1sdt", ",", "C1sg"}], "]"}], ",", 
          RowBox[{"D", "[", 
           RowBox[{"dI1sdt", ",", "C2sg"}], "]"}], ",", 
          RowBox[{"D", "[", 
           RowBox[{"dI1sdt", ",", "Pg"}], "]"}]}], "}"}], ",", 
        "\[IndentingNewLine]", 
        RowBox[{"{", 
         RowBox[{
          RowBox[{"D", "[", 
           RowBox[{"dD1ssdt", ",", "S1"}], "]"}], ",", 
          RowBox[{"D", "[", 
           RowBox[{"dD1ssdt", ",", "I1s"}], "]"}], ",", 
          RowBox[{"D", "[", 
           RowBox[{"dD1ssdt", ",", "D1ss"}], "]"}], ",", 
          RowBox[{"D", "[", 
           RowBox[{"dD1ssdt", ",", "P1"}], "]"}], ",", "\[IndentingNewLine]", 
          
          RowBox[{"D", "[", 
           RowBox[{"dD1ssdt", ",", "S2"}], "]"}], ",", 
          RowBox[{"D", "[", 
           RowBox[{"dD1ssdt", ",", "I2s"}], "]"}], ",", 
          RowBox[{"D", "[", 
           RowBox[{"dD1ssdt", ",", "D2ss"}], "]"}], ",", 
          RowBox[{"D", "[", 
           RowBox[{"dD1ssdt", ",", "P2"}], "]"}], ",", "\[IndentingNewLine]", 
          
          RowBox[{"D", "[", 
           RowBox[{"dD1ssdt", ",", "I1g"}], "]"}], ",", 
          RowBox[{"D", "[", 
           RowBox[{"dD1ssdt", ",", "I2g"}], "]"}], ",", 
          RowBox[{"D", "[", 
           RowBox[{"dD1ssdt", ",", "C1sg"}], "]"}], ",", 
          RowBox[{"D", "[", 
           RowBox[{"dD1ssdt", ",", "C2sg"}], "]"}], ",", 
          RowBox[{"D", "[", 
           RowBox[{"dD1ssdt", ",", "Pg"}], "]"}]}], "}"}], ",", 
        "\[IndentingNewLine]", 
        RowBox[{"{", 
         RowBox[{
          RowBox[{"D", "[", 
           RowBox[{"dP1dt", ",", "S1"}], "]"}], ",", 
          RowBox[{"D", "[", 
           RowBox[{"dP1dt", ",", "I1s"}], "]"}], ",", 
          RowBox[{"D", "[", 
           RowBox[{"dP1dt", ",", "D1ss"}], "]"}], ",", 
          RowBox[{"D", "[", 
           RowBox[{"dP1dt", ",", "P1"}], "]"}], ",", "\[IndentingNewLine]", 
          RowBox[{"D", "[", 
           RowBox[{"dP1dt", ",", "S2"}], "]"}], ",", 
          RowBox[{"D", "[", 
           RowBox[{"dP1dt", ",", "I2s"}], "]"}], ",", 
          RowBox[{"D", "[", 
           RowBox[{"dP1dt", ",", "D2ss"}], "]"}], ",", 
          RowBox[{"D", "[", 
           RowBox[{"dP1dt", ",", "P2"}], "]"}], ",", "\[IndentingNewLine]", 
          RowBox[{"D", "[", 
           RowBox[{"dP1dt", ",", "I1g"}], "]"}], ",", 
          RowBox[{"D", "[", 
           RowBox[{"dP1dt", ",", "I2g"}], "]"}], ",", 
          RowBox[{"D", "[", 
           RowBox[{"dP1dt", ",", "C1sg"}], "]"}], ",", 
          RowBox[{"D", "[", 
           RowBox[{"dP1dt", ",", "C2sg"}], "]"}], ",", 
          RowBox[{"D", "[", 
           RowBox[{"dP1dt", ",", "Pg"}], "]"}]}], "}"}], ",", 
        "\[IndentingNewLine]", 
        RowBox[{"{", 
         RowBox[{
          RowBox[{"D", "[", 
           RowBox[{"dS2dt", ",", "S1"}], "]"}], ",", 
          RowBox[{"D", "[", 
           RowBox[{"dS2dt", ",", "I1s"}], "]"}], ",", 
          RowBox[{"D", "[", 
           RowBox[{"dS2dt", ",", "D1ss"}], "]"}], ",", 
          RowBox[{"D", "[", 
           RowBox[{"dS2dt", ",", "P1"}], "]"}], ",", "\[IndentingNewLine]", 
          RowBox[{"D", "[", 
           RowBox[{"dS2dt", ",", "S2"}], "]"}], ",", 
          RowBox[{"D", "[", 
           RowBox[{"dS2dt", ",", "I2s"}], "]"}], ",", 
          RowBox[{"D", "[", 
           RowBox[{"dS2dt", ",", "D2ss"}], "]"}], ",", 
          RowBox[{"D", "[", 
           RowBox[{"dS2dt", ",", "P2"}], "]"}], ",", "\[IndentingNewLine]", 
          RowBox[{"D", "[", 
           RowBox[{"dS2dt", ",", "I1g"}], "]"}], ",", 
          RowBox[{"D", "[", 
           RowBox[{"dS2dt", ",", "I2g"}], "]"}], ",", 
          RowBox[{"D", "[", 
           RowBox[{"dS2dt", ",", "C1sg"}], "]"}], ",", 
          RowBox[{"D", "[", 
           RowBox[{"dS2dt", ",", "C2sg"}], "]"}], ",", 
          RowBox[{"D", "[", 
           RowBox[{"dS2dt", ",", "Pg"}], "]"}]}], "}"}], ",", 
        "\[IndentingNewLine]", 
        RowBox[{"{", 
         RowBox[{
          RowBox[{"D", "[", 
           RowBox[{"dI2sdt", ",", "S1"}], "]"}], ",", 
          RowBox[{"D", "[", 
           RowBox[{"dI2sdt", ",", "I1s"}], "]"}], ",", 
          RowBox[{"D", "[", 
           RowBox[{"dI2sdt", ",", "D1ss"}], "]"}], ",", 
          RowBox[{"D", "[", 
           RowBox[{"dI2sdt", ",", "P1"}], "]"}], ",", "\[IndentingNewLine]", 
          RowBox[{"D", "[", 
           RowBox[{"dI2sdt", ",", "S2"}], "]"}], ",", 
          RowBox[{"D", "[", 
           RowBox[{"dI2sdt", ",", "I2s"}], "]"}], ",", 
          RowBox[{"D", "[", 
           RowBox[{"dI2sdt", ",", "D2ss"}], "]"}], ",", 
          RowBox[{"D", "[", 
           RowBox[{"dI2sdt", ",", "P2"}], "]"}], ",", "\[IndentingNewLine]", 
          RowBox[{"D", "[", 
           RowBox[{"dI2sdt", ",", "I1g"}], "]"}], ",", 
          RowBox[{"D", "[", 
           RowBox[{"dI2sdt", ",", "I2g"}], "]"}], ",", 
          RowBox[{"D", "[", 
           RowBox[{"dI2sdt", ",", "C1sg"}], "]"}], ",", 
          RowBox[{"D", "[", 
           RowBox[{"dI2sdt", ",", "C2sg"}], "]"}], ",", 
          RowBox[{"D", "[", 
           RowBox[{"dI2sdt", ",", "Pg"}], "]"}]}], "}"}], ",", 
        "\[IndentingNewLine]", 
        RowBox[{"{", 
         RowBox[{
          RowBox[{"D", "[", 
           RowBox[{"dD2ssdt", ",", "S1"}], "]"}], ",", 
          RowBox[{"D", "[", 
           RowBox[{"dD2ssdt", ",", "I1s"}], "]"}], ",", 
          RowBox[{"D", "[", 
           RowBox[{"dD2ssdt", ",", "D1ss"}], "]"}], ",", 
          RowBox[{"D", "[", 
           RowBox[{"dD2ssdt", ",", "P1"}], "]"}], ",", "\[IndentingNewLine]", 
          
          RowBox[{"D", "[", 
           RowBox[{"dD2ssdt", ",", "S2"}], "]"}], ",", 
          RowBox[{"D", "[", 
           RowBox[{"dD2ssdt", ",", "I2s"}], "]"}], ",", 
          RowBox[{"D", "[", 
           RowBox[{"dD2ssdt", ",", "D2ss"}], "]"}], ",", 
          RowBox[{"D", "[", 
           RowBox[{"dD2ssdt", ",", "P2"}], "]"}], ",", "\[IndentingNewLine]", 
          
          RowBox[{"D", "[", 
           RowBox[{"dD2ssdt", ",", "I1g"}], "]"}], ",", 
          RowBox[{"D", "[", 
           RowBox[{"dD2ssdt", ",", "I2g"}], "]"}], ",", 
          RowBox[{"D", "[", 
           RowBox[{"dD2ssdt", ",", "C1sg"}], "]"}], ",", 
          RowBox[{"D", "[", 
           RowBox[{"dD2ssdt", ",", "C2sg"}], "]"}], ",", 
          RowBox[{"D", "[", 
           RowBox[{"dD2ssdt", ",", "Pg"}], "]"}]}], "}"}], ",", 
        "\[IndentingNewLine]", 
        RowBox[{"{", 
         RowBox[{
          RowBox[{"D", "[", 
           RowBox[{"dP2dt", ",", "S1"}], "]"}], ",", 
          RowBox[{"D", "[", 
           RowBox[{"dP2dt", ",", "I1s"}], "]"}], ",", 
          RowBox[{"D", "[", 
           RowBox[{"dP2dt", ",", "D1ss"}], "]"}], ",", 
          RowBox[{"D", "[", 
           RowBox[{"dP2dt", ",", "P1"}], "]"}], ",", "\[IndentingNewLine]", 
          RowBox[{"D", "[", 
           RowBox[{"dP2dt", ",", "S2"}], "]"}], ",", 
          RowBox[{"D", "[", 
           RowBox[{"dP2dt", ",", "I2s"}], "]"}], ",", 
          RowBox[{"D", "[", 
           RowBox[{"dP2dt", ",", "D2ss"}], "]"}], ",", 
          RowBox[{"D", "[", 
           RowBox[{"dP2dt", ",", "P2"}], "]"}], ",", "\[IndentingNewLine]", 
          RowBox[{"D", "[", 
           RowBox[{"dP2dt", ",", "I1g"}], "]"}], ",", 
          RowBox[{"D", "[", 
           RowBox[{"dP2dt", ",", "I2g"}], "]"}], ",", 
          RowBox[{"D", "[", 
           RowBox[{"dP2dt", ",", "C1sg"}], "]"}], ",", 
          RowBox[{"D", "[", 
           RowBox[{"dP2dt", ",", "C2sg"}], "]"}], ",", 
          RowBox[{"D", "[", 
           RowBox[{"dP2dt", ",", "Pg"}], "]"}]}], "}"}], ",", 
        "\[IndentingNewLine]", 
        RowBox[{"{", 
         RowBox[{
          RowBox[{"D", "[", 
           RowBox[{"dI1gdt", ",", "S1"}], "]"}], ",", 
          RowBox[{"D", "[", 
           RowBox[{"dI1gdt", ",", "I1s"}], "]"}], ",", 
          RowBox[{"D", "[", 
           RowBox[{"dI1gdt", ",", "D1ss"}], "]"}], ",", 
          RowBox[{"D", "[", 
           RowBox[{"dI1gdt", ",", "P1"}], "]"}], ",", "\[IndentingNewLine]", 
          RowBox[{"D", "[", 
           RowBox[{"dI1gdt", ",", "S2"}], "]"}], ",", 
          RowBox[{"D", "[", 
           RowBox[{"dI1gdt", ",", "I2s"}], "]"}], ",", 
          RowBox[{"D", "[", 
           RowBox[{"dI1gdt", ",", "D2ss"}], "]"}], ",", 
          RowBox[{"D", "[", 
           RowBox[{"dI1gdt", ",", "P2"}], "]"}], ",", "\[IndentingNewLine]", 
          RowBox[{"D", "[", 
           RowBox[{"dI1gdt", ",", "I1g"}], "]"}], ",", 
          RowBox[{"D", "[", 
           RowBox[{"dI1gdt", ",", "I2g"}], "]"}], ",", 
          RowBox[{"D", "[", 
           RowBox[{"dI1gdt", ",", "C1sg"}], "]"}], ",", 
          RowBox[{"D", "[", 
           RowBox[{"dI1gdt", ",", "C2sg"}], "]"}], ",", 
          RowBox[{"D", "[", 
           RowBox[{"dI1gdt", ",", "Pg"}], "]"}]}], "}"}], ",", 
        "\[IndentingNewLine]", 
        RowBox[{"{", 
         RowBox[{
          RowBox[{"D", "[", 
           RowBox[{"dI2gdt", ",", "S1"}], "]"}], ",", 
          RowBox[{"D", "[", 
           RowBox[{"dI2gdt", ",", "I1s"}], "]"}], ",", 
          RowBox[{"D", "[", 
           RowBox[{"dI2gdt", ",", "D1ss"}], "]"}], ",", 
          RowBox[{"D", "[", 
           RowBox[{"dI2gdt", ",", "P1"}], "]"}], ",", "\[IndentingNewLine]", 
          RowBox[{"D", "[", 
           RowBox[{"dI2gdt", ",", "S2"}], "]"}], ",", 
          RowBox[{"D", "[", 
           RowBox[{"dI2gdt", ",", "I2s"}], "]"}], ",", 
          RowBox[{"D", "[", 
           RowBox[{"dI2gdt", ",", "D2ss"}], "]"}], ",", 
          RowBox[{"D", "[", 
           RowBox[{"dI2gdt", ",", "P2"}], "]"}], ",", "\[IndentingNewLine]", 
          RowBox[{"D", "[", 
           RowBox[{"dI2gdt", ",", "I1g"}], "]"}], ",", 
          RowBox[{"D", "[", 
           RowBox[{"dI2gdt", ",", "I2g"}], "]"}], ",", 
          RowBox[{"D", "[", 
           RowBox[{"dI2gdt", ",", "C1sg"}], "]"}], ",", 
          RowBox[{"D", "[", 
           RowBox[{"dI2gdt", ",", "C2sg"}], "]"}], ",", 
          RowBox[{"D", "[", 
           RowBox[{"dI2gdt", ",", "Pg"}], "]"}]}], "}"}], ",", 
        "\[IndentingNewLine]", 
        RowBox[{"{", 
         RowBox[{
          RowBox[{"D", "[", 
           RowBox[{"dC1sgdt", ",", "S1"}], "]"}], ",", 
          RowBox[{"D", "[", 
           RowBox[{"dC1sgdt", ",", "I1s"}], "]"}], ",", 
          RowBox[{"D", "[", 
           RowBox[{"dC1sgdt", ",", "D1ss"}], "]"}], ",", 
          RowBox[{"D", "[", 
           RowBox[{"dC1sgdt", ",", "P1"}], "]"}], ",", "\[IndentingNewLine]", 
          
          RowBox[{"D", "[", 
           RowBox[{"dC1sgdt", ",", "S2"}], "]"}], ",", 
          RowBox[{"D", "[", 
           RowBox[{"dC1sgdt", ",", "I2s"}], "]"}], ",", 
          RowBox[{"D", "[", 
           RowBox[{"dC1sgdt", ",", "D2ss"}], "]"}], ",", 
          RowBox[{"D", "[", 
           RowBox[{"dC1sgdt", ",", "P2"}], "]"}], ",", "\[IndentingNewLine]", 
          
          RowBox[{"D", "[", 
           RowBox[{"dC1sgdt", ",", "I1g"}], "]"}], ",", 
          RowBox[{"D", "[", 
           RowBox[{"dC1sgdt", ",", "I2g"}], "]"}], ",", 
          RowBox[{"D", "[", 
           RowBox[{"dC1sgdt", ",", "C1sg"}], "]"}], ",", 
          RowBox[{"D", "[", 
           RowBox[{"dC1sgdt", ",", "C2sg"}], "]"}], ",", 
          RowBox[{"D", "[", 
           RowBox[{"dC1sgdt", ",", "Pg"}], "]"}]}], "}"}], ",", 
        "\[IndentingNewLine]", 
        RowBox[{"{", 
         RowBox[{
          RowBox[{"D", "[", 
           RowBox[{"dC2sgdt", ",", "S1"}], "]"}], ",", 
          RowBox[{"D", "[", 
           RowBox[{"dC2sgdt", ",", "I1s"}], "]"}], ",", 
          RowBox[{"D", "[", 
           RowBox[{"dC2sgdt", ",", "D1ss"}], "]"}], ",", 
          RowBox[{"D", "[", 
           RowBox[{"dC2sgdt", ",", "P1"}], "]"}], ",", "\[IndentingNewLine]", 
          
          RowBox[{"D", "[", 
           RowBox[{"dC2sgdt", ",", "S2"}], "]"}], ",", 
          RowBox[{"D", "[", 
           RowBox[{"dC2sgdt", ",", "I2s"}], "]"}], ",", 
          RowBox[{"D", "[", 
           RowBox[{"dC2sgdt", ",", "D2ss"}], "]"}], ",", 
          RowBox[{"D", "[", 
           RowBox[{"dC2sgdt", ",", "P2"}], "]"}], ",", "\[IndentingNewLine]", 
          
          RowBox[{"D", "[", 
           RowBox[{"dC2sgdt", ",", "I1g"}], "]"}], ",", 
          RowBox[{"D", "[", 
           RowBox[{"dC2sgdt", ",", "I2g"}], "]"}], ",", 
          RowBox[{"D", "[", 
           RowBox[{"dC2sgdt", ",", "C1sg"}], "]"}], ",", 
          RowBox[{"D", "[", 
           RowBox[{"dC2sgdt", ",", "C2sg"}], "]"}], ",", 
          RowBox[{"D", "[", 
           RowBox[{"dC2sgdt", ",", "Pg"}], "]"}]}], "}"}], ",", 
        "\[IndentingNewLine]", 
        RowBox[{"{", 
         RowBox[{
          RowBox[{"D", "[", 
           RowBox[{"dPgdt", ",", "S1"}], "]"}], ",", 
          RowBox[{"D", "[", 
           RowBox[{"dPgdt", ",", "I1s"}], "]"}], ",", 
          RowBox[{"D", "[", 
           RowBox[{"dPgdt", ",", "D1ss"}], "]"}], ",", 
          RowBox[{"D", "[", 
           RowBox[{"dPgdt", ",", "P1"}], "]"}], ",", "\[IndentingNewLine]", 
          RowBox[{"D", "[", 
           RowBox[{"dPgdt", ",", "S2"}], "]"}], ",", 
          RowBox[{"D", "[", 
           RowBox[{"dPgdt", ",", "I2s"}], "]"}], ",", 
          RowBox[{"D", "[", 
           RowBox[{"dPgdt", ",", "D2ss"}], "]"}], ",", 
          RowBox[{"D", "[", 
           RowBox[{"dPgdt", ",", "P2"}], "]"}], ",", "\[IndentingNewLine]", 
          RowBox[{"D", "[", 
           RowBox[{"dPgdt", ",", "I1g"}], "]"}], ",", 
          RowBox[{"D", "[", 
           RowBox[{"dPgdt", ",", "I2g"}], "]"}], ",", 
          RowBox[{"D", "[", 
           RowBox[{"dPgdt", ",", "C1sg"}], "]"}], ",", 
          RowBox[{"D", "[", 
           RowBox[{"dPgdt", ",", "C2sg"}], "]"}], ",", 
          RowBox[{"D", "[", 
           RowBox[{"dPgdt", ",", "Pg"}], "]"}]}], "}"}]}], "}"}], "/.", 
      RowBox[{"{", 
       RowBox[{
        RowBox[{"I1g", "\[Rule]", "0"}], ",", 
        RowBox[{"I2g", "\[Rule]", "0"}], ",", 
        RowBox[{"C1sg", "\[Rule]", "0"}], ",", 
        RowBox[{"C2sg", "\[Rule]", "0"}], ",", 
        RowBox[{"Pg", "\[Rule]", "0"}]}], "}"}]}]}], ";"}], 
   "\[IndentingNewLine]", 
   RowBox[{"(*", " ", 
    RowBox[{"The", " ", "submatrices"}], " ", "*)"}], "\[IndentingNewLine]", 
   RowBox[{"(*", " ", "J1", " ", "*)"}], "\[IndentingNewLine]", 
   RowBox[{"MatrixForm", "[", 
    RowBox[{"J1", "=", 
     RowBox[{"J", "[", 
      RowBox[{"[", 
       RowBox[{
        RowBox[{"1", ";;", "4"}], ",", 
        RowBox[{"1", ";;", "4"}]}], "]"}], "]"}]}], "]"}]}]}]], "Input",
 CellChangeTimes->{{3.6865817252312803`*^9, 3.686581809294245*^9}, {
  3.686581846804346*^9, 3.686582175957882*^9}, {3.68658332219374*^9, 
  3.686583486131811*^9}, {3.6865835499590797`*^9, 3.686583624122464*^9}, {
  3.6865873261441936`*^9, 3.6865877323247128`*^9}, {3.686587816691778*^9, 
  3.686587826257052*^9}, {3.6865933131608133`*^9, 3.686593315058988*^9}, {
  3.686593427068541*^9, 3.6865934283996563`*^9}}],

Cell[BoxData[
 TagBox[
  RowBox[{"(", "\[NoBreak]", GridBox[{
     {
      RowBox[{
       RowBox[{"-", 
        FractionBox[
         RowBox[{"r1", " ", 
          RowBox[{"(", 
           RowBox[{"D1ss", "+", "I1s", "+", "S1"}], ")"}]}], "K1"]}], "+", 
       RowBox[{"r1", " ", 
        RowBox[{"(", 
         RowBox[{"1", "-", 
          FractionBox[
           RowBox[{"D1ss", "+", "I1s", "+", "S1"}], "K1"]}], ")"}]}], "-", 
       RowBox[{"P1", " ", "\[Beta]S1"}]}], 
      RowBox[{
       RowBox[{"-", 
        FractionBox[
         RowBox[{"r1", " ", 
          RowBox[{"(", 
           RowBox[{"D1ss", "+", "I1s", "+", "S1"}], ")"}]}], "K1"]}], "+", 
       RowBox[{"r1", " ", 
        RowBox[{"(", 
         RowBox[{"1", "-", 
          FractionBox[
           RowBox[{"D1ss", "+", "I1s", "+", "S1"}], "K1"]}], ")"}]}]}], 
      RowBox[{
       RowBox[{"-", 
        FractionBox[
         RowBox[{"r1", " ", 
          RowBox[{"(", 
           RowBox[{"D1ss", "+", "I1s", "+", "S1"}], ")"}]}], "K1"]}], "+", 
       RowBox[{"r1", " ", 
        RowBox[{"(", 
         RowBox[{"1", "-", 
          FractionBox[
           RowBox[{"D1ss", "+", "I1s", "+", "S1"}], "K1"]}], ")"}]}]}], 
      RowBox[{
       RowBox[{"-", "S1"}], " ", "\[Beta]S1"}]},
     {
      RowBox[{"P1", " ", "\[Beta]S1"}], 
      RowBox[{
       RowBox[{"-", "\[Mu]1"}], "-", 
       RowBox[{"P1", " ", "\[Beta]I1", " ", "\[Sigma]D1"}]}], "0", 
      RowBox[{
       RowBox[{"S1", " ", "\[Beta]S1"}], "-", 
       RowBox[{"I1s", " ", "\[Beta]I1", " ", "\[Sigma]D1"}]}]},
     {"0", 
      RowBox[{"P1", " ", "\[Beta]I1", " ", "\[Sigma]D1"}], 
      RowBox[{"-", "\[Mu]1"}], 
      RowBox[{"I1s", " ", "\[Beta]I1", " ", "\[Sigma]D1"}]},
     {
      RowBox[{
       RowBox[{"-", "P1"}], " ", "\[Beta]S1"}], 
      RowBox[{
       RowBox[{
        RowBox[{"-", "P1"}], " ", "\[Beta]I1"}], "+", "\[Lambda]1"}], 
      RowBox[{
       RowBox[{
        RowBox[{"-", "P1"}], " ", "\[Beta]D1"}], "+", "\[Lambda]1"}], 
      RowBox[{
       RowBox[{
        RowBox[{"-", "D1ss"}], " ", "\[Beta]D1"}], "-", 
       RowBox[{"I1s", " ", "\[Beta]I1"}], "-", 
       RowBox[{"S1", " ", "\[Beta]S1"}], "-", "\[Gamma]"}]}
    },
    GridBoxAlignment->{
     "Columns" -> {{Center}}, "ColumnsIndexed" -> {}, "Rows" -> {{Baseline}}, 
      "RowsIndexed" -> {}},
    GridBoxSpacings->{"Columns" -> {
        Offset[0.27999999999999997`], {
         Offset[0.7]}, 
        Offset[0.27999999999999997`]}, "ColumnsIndexed" -> {}, "Rows" -> {
        Offset[0.2], {
         Offset[0.4]}, 
        Offset[0.2]}, "RowsIndexed" -> {}}], "\[NoBreak]", ")"}],
  Function[BoxForm`e$, 
   MatrixForm[BoxForm`e$]]]], "Output",
 CellChangeTimes->{3.686593482940797*^9, 3.686596189740983*^9}]
}, Open  ]],

Cell[CellGroupData[{

Cell[BoxData[
 RowBox[{
  RowBox[{"(*", " ", "Zeros", " ", "*)"}], "\[IndentingNewLine]", 
  RowBox[{"MatrixForm", "[", 
   RowBox[{"J", "[", 
    RowBox[{"[", 
     RowBox[{
      RowBox[{"1", ";;", "4"}], ",", 
      RowBox[{"5", ";;", "8"}]}], "]"}], "]"}], "]"}]}]], "Input",
 CellChangeTimes->{{3.686593434759976*^9, 3.68659343595301*^9}}],

Cell[BoxData[
 TagBox[
  RowBox[{"(", "\[NoBreak]", GridBox[{
     {"0", "0", "0", "0"},
     {"0", "0", "0", "0"},
     {"0", "0", "0", "0"},
     {"0", "0", "0", "0"}
    },
    GridBoxAlignment->{
     "Columns" -> {{Center}}, "ColumnsIndexed" -> {}, "Rows" -> {{Baseline}}, 
      "RowsIndexed" -> {}},
    GridBoxSpacings->{"Columns" -> {
        Offset[0.27999999999999997`], {
         Offset[0.7]}, 
        Offset[0.27999999999999997`]}, "ColumnsIndexed" -> {}, "Rows" -> {
        Offset[0.2], {
         Offset[0.4]}, 
        Offset[0.2]}, "RowsIndexed" -> {}}], "\[NoBreak]", ")"}],
  Function[BoxForm`e$, 
   MatrixForm[BoxForm`e$]]]], "Output",
 CellChangeTimes->{3.686593485271639*^9}]
}, Open  ]],

Cell[CellGroupData[{

Cell[BoxData[
 RowBox[{
  RowBox[{"(*", " ", "M1", " ", "*)"}], "\[IndentingNewLine]", 
  RowBox[{"MatrixForm", "[", 
   RowBox[{"M1", "=", 
    RowBox[{"J", "[", 
     RowBox[{"[", 
      RowBox[{
       RowBox[{"1", ";;", "4"}], ",", 
       RowBox[{"9", ";;", "13"}]}], "]"}], "]"}]}], "]"}]}]], "Input",
 CellChangeTimes->{{3.68659344196586*^9, 3.6865934422269697`*^9}}],

Cell[BoxData[
 TagBox[
  RowBox[{"(", "\[NoBreak]", GridBox[{
     {"0", "0", "0", "0", "0"},
     {"0", "0", "0", "0", 
      RowBox[{
       RowBox[{"-", "I1s"}], " ", "\[Beta]I1", " ", "\[Sigma]C1"}]},
     {"0", "0", "0", "0", "0"},
     {"0", "0", 
      RowBox[{
       RowBox[{
        RowBox[{"-", "P1"}], " ", "\[Beta]C1"}], "+", 
       RowBox[{"x1", " ", "\[Lambda]1"}]}], "0", "0"}
    },
    GridBoxAlignment->{
     "Columns" -> {{Center}}, "ColumnsIndexed" -> {}, "Rows" -> {{Baseline}}, 
      "RowsIndexed" -> {}},
    GridBoxSpacings->{"Columns" -> {
        Offset[0.27999999999999997`], {
         Offset[0.7]}, 
        Offset[0.27999999999999997`]}, "ColumnsIndexed" -> {}, "Rows" -> {
        Offset[0.2], {
         Offset[0.4]}, 
        Offset[0.2]}, "RowsIndexed" -> {}}], "\[NoBreak]", ")"}],
  Function[BoxForm`e$, 
   MatrixForm[BoxForm`e$]]]], "Output",
 CellChangeTimes->{3.686593486855175*^9}]
}, Open  ]],

Cell[CellGroupData[{

Cell[BoxData[
 RowBox[{
  RowBox[{"(*", " ", "Zeros", " ", "*)"}], "\[IndentingNewLine]", 
  RowBox[{"MatrixForm", "[", 
   RowBox[{"J", "[", 
    RowBox[{"[", 
     RowBox[{
      RowBox[{"5", ";;", "8"}], ",", 
      RowBox[{"1", ";;", "4"}]}], "]"}], "]"}], "]"}]}]], "Input",
 CellChangeTimes->{{3.6865934457352657`*^9, 3.686593454350761*^9}}],

Cell[BoxData[
 TagBox[
  RowBox[{"(", "\[NoBreak]", GridBox[{
     {"0", "0", "0", "0"},
     {"0", "0", "0", "0"},
     {"0", "0", "0", "0"},
     {"0", "0", "0", "0"}
    },
    GridBoxAlignment->{
     "Columns" -> {{Center}}, "ColumnsIndexed" -> {}, "Rows" -> {{Baseline}}, 
      "RowsIndexed" -> {}},
    GridBoxSpacings->{"Columns" -> {
        Offset[0.27999999999999997`], {
         Offset[0.7]}, 
        Offset[0.27999999999999997`]}, "ColumnsIndexed" -> {}, "Rows" -> {
        Offset[0.2], {
         Offset[0.4]}, 
        Offset[0.2]}, "RowsIndexed" -> {}}], "\[NoBreak]", ")"}],
  Function[BoxForm`e$, 
   MatrixForm[BoxForm`e$]]]], "Output",
 CellChangeTimes->{3.686593488316147*^9}]
}, Open  ]],

Cell[CellGroupData[{

Cell[BoxData[
 RowBox[{
  RowBox[{"(*", " ", "J2", " ", "*)"}], "\[IndentingNewLine]", 
  RowBox[{"MatrixForm", "[", 
   RowBox[{"J2", "=", 
    RowBox[{"J", "[", 
     RowBox[{"[", 
      RowBox[{
       RowBox[{"5", ";;", "8"}], ",", 
       RowBox[{"5", ";;", "8"}]}], "]"}], "]"}]}], "]"}]}]], "Input",
 CellChangeTimes->{{3.6865934575925083`*^9, 3.686593458074766*^9}}],

Cell[BoxData[
 TagBox[
  RowBox[{"(", "\[NoBreak]", GridBox[{
     {
      RowBox[{
       RowBox[{"-", 
        FractionBox[
         RowBox[{"r2", " ", 
          RowBox[{"(", 
           RowBox[{"D2ss", "+", "I2s", "+", "S2"}], ")"}]}], "K2"]}], "+", 
       RowBox[{"r2", " ", 
        RowBox[{"(", 
         RowBox[{"1", "-", 
          FractionBox[
           RowBox[{"D2ss", "+", "I2s", "+", "S2"}], "K2"]}], ")"}]}], "-", 
       RowBox[{"P2", " ", "\[Beta]S2"}]}], 
      RowBox[{
       RowBox[{"-", 
        FractionBox[
         RowBox[{"r2", " ", 
          RowBox[{"(", 
           RowBox[{"D2ss", "+", "I2s", "+", "S2"}], ")"}]}], "K2"]}], "+", 
       RowBox[{"r2", " ", 
        RowBox[{"(", 
         RowBox[{"1", "-", 
          FractionBox[
           RowBox[{"D2ss", "+", "I2s", "+", "S2"}], "K2"]}], ")"}]}]}], 
      RowBox[{
       RowBox[{"-", 
        FractionBox[
         RowBox[{"r2", " ", 
          RowBox[{"(", 
           RowBox[{"D2ss", "+", "I2s", "+", "S2"}], ")"}]}], "K2"]}], "+", 
       RowBox[{"r2", " ", 
        RowBox[{"(", 
         RowBox[{"1", "-", 
          FractionBox[
           RowBox[{"D2ss", "+", "I2s", "+", "S2"}], "K2"]}], ")"}]}]}], 
      RowBox[{
       RowBox[{"-", "S2"}], " ", "\[Beta]S2"}]},
     {
      RowBox[{"P2", " ", "\[Beta]S2"}], 
      RowBox[{
       RowBox[{"-", "\[Mu]2"}], "-", 
       RowBox[{"P2", " ", "\[Beta]I2", " ", "\[Sigma]D2"}]}], "0", 
      RowBox[{
       RowBox[{"S2", " ", "\[Beta]S2"}], "-", 
       RowBox[{"I2s", " ", "\[Beta]I2", " ", "\[Sigma]D2"}]}]},
     {"0", 
      RowBox[{"P2", " ", "\[Beta]I2", " ", "\[Sigma]D2"}], 
      RowBox[{"-", "\[Mu]2"}], 
      RowBox[{"I2s", " ", "\[Beta]I2", " ", "\[Sigma]D2"}]},
     {
      RowBox[{
       RowBox[{"-", "P2"}], " ", "\[Beta]S2"}], 
      RowBox[{
       RowBox[{
        RowBox[{"-", "P2"}], " ", "\[Beta]I2"}], "+", "\[Lambda]2"}], 
      RowBox[{
       RowBox[{
        RowBox[{"-", "P2"}], " ", "\[Beta]D2"}], "+", "\[Lambda]2"}], 
      RowBox[{
       RowBox[{
        RowBox[{"-", "D2ss"}], " ", "\[Beta]D2"}], "-", 
       RowBox[{"I2s", " ", "\[Beta]I2"}], "-", 
       RowBox[{"S2", " ", "\[Beta]S2"}], "-", "\[Gamma]"}]}
    },
    GridBoxAlignment->{
     "Columns" -> {{Center}}, "ColumnsIndexed" -> {}, "Rows" -> {{Baseline}}, 
      "RowsIndexed" -> {}},
    GridBoxSpacings->{"Columns" -> {
        Offset[0.27999999999999997`], {
         Offset[0.7]}, 
        Offset[0.27999999999999997`]}, "ColumnsIndexed" -> {}, "Rows" -> {
        Offset[0.2], {
         Offset[0.4]}, 
        Offset[0.2]}, "RowsIndexed" -> {}}], "\[NoBreak]", ")"}],
  Function[BoxForm`e$, 
   MatrixForm[BoxForm`e$]]]], "Output",
 CellChangeTimes->{3.6865934896916656`*^9, 3.6865961998134108`*^9}]
}, Open  ]],

Cell[CellGroupData[{

Cell[BoxData[
 RowBox[{
  RowBox[{"(*", " ", "M2", " ", "*)"}], "\[IndentingNewLine]", 
  RowBox[{"MatrixForm", "[", 
   RowBox[{"M2", "=", 
    RowBox[{"J", "[", 
     RowBox[{"[", 
      RowBox[{
       RowBox[{"5", ";;", "8"}], ",", 
       RowBox[{"9", ";;", "13"}]}], "]"}], "]"}]}], "]"}]}]], "Input",
 CellChangeTimes->{{3.686593461101201*^9, 3.686593461793672*^9}}],

Cell[BoxData[
 TagBox[
  RowBox[{"(", "\[NoBreak]", GridBox[{
     {"0", 
      RowBox[{
       RowBox[{"-", 
        FractionBox[
         RowBox[{"r2", " ", 
          RowBox[{"(", 
           RowBox[{"D2ss", "+", "I2s", "+", "S2"}], ")"}]}], "K2"]}], "+", 
       RowBox[{"r2", " ", 
        RowBox[{"(", 
         RowBox[{"1", "-", 
          FractionBox[
           RowBox[{"D2ss", "+", "I2s", "+", "S2"}], "K2"]}], ")"}]}]}], "0", 
      RowBox[{
       RowBox[{"-", 
        FractionBox[
         RowBox[{"r2", " ", 
          RowBox[{"(", 
           RowBox[{"D2ss", "+", "I2s", "+", "S2"}], ")"}]}], "K2"]}], "+", 
       RowBox[{"r2", " ", 
        RowBox[{"(", 
         RowBox[{"1", "-", 
          FractionBox[
           RowBox[{"D2ss", "+", "I2s", "+", "S2"}], "K2"]}], ")"}]}]}], 
      RowBox[{
       RowBox[{"-", "S2"}], " ", "\[Beta]S2"}]},
     {"0", "0", "0", "0", 
      RowBox[{
       RowBox[{"-", "I2s"}], " ", "\[Beta]I2", " ", "\[Sigma]C2"}]},
     {"0", "0", "0", "0", "0"},
     {"0", "0", "0", 
      RowBox[{
       RowBox[{
        RowBox[{"-", "P2"}], " ", "\[Beta]C2"}], "+", 
       RowBox[{"x2", " ", "\[Lambda]2"}]}], "0"}
    },
    GridBoxAlignment->{
     "Columns" -> {{Center}}, "ColumnsIndexed" -> {}, "Rows" -> {{Baseline}}, 
      "RowsIndexed" -> {}},
    GridBoxSpacings->{"Columns" -> {
        Offset[0.27999999999999997`], {
         Offset[0.7]}, 
        Offset[0.27999999999999997`]}, "ColumnsIndexed" -> {}, "Rows" -> {
        Offset[0.2], {
         Offset[0.4]}, 
        Offset[0.2]}, "RowsIndexed" -> {}}], "\[NoBreak]", ")"}],
  Function[BoxForm`e$, 
   MatrixForm[BoxForm`e$]]]], "Output",
 CellChangeTimes->{3.68659349093585*^9, 3.686596203347109*^9}]
}, Open  ]],

Cell[CellGroupData[{

Cell[BoxData[
 RowBox[{
  RowBox[{"(*", " ", "Zeros", " ", "*)"}], "\[IndentingNewLine]", 
  RowBox[{"MatrixForm", "[", 
   RowBox[{"J", "[", 
    RowBox[{"[", 
     RowBox[{
      RowBox[{"9", ";;", "13"}], ",", 
      RowBox[{"1", ";;", "4"}]}], "]"}], "]"}], "]"}]}]], "Input",
 CellChangeTimes->{{3.686593465801229*^9, 3.6865934660696783`*^9}}],

Cell[BoxData[
 TagBox[
  RowBox[{"(", "\[NoBreak]", GridBox[{
     {"0", "0", "0", "0"},
     {"0", "0", "0", "0"},
     {"0", "0", "0", "0"},
     {"0", "0", "0", "0"},
     {"0", "0", "0", "0"}
    },
    GridBoxAlignment->{
     "Columns" -> {{Center}}, "ColumnsIndexed" -> {}, "Rows" -> {{Baseline}}, 
      "RowsIndexed" -> {}},
    GridBoxSpacings->{"Columns" -> {
        Offset[0.27999999999999997`], {
         Offset[0.7]}, 
        Offset[0.27999999999999997`]}, "ColumnsIndexed" -> {}, "Rows" -> {
        Offset[0.2], {
         Offset[0.4]}, 
        Offset[0.2]}, "RowsIndexed" -> {}}], "\[NoBreak]", ")"}],
  Function[BoxForm`e$, 
   MatrixForm[BoxForm`e$]]]], "Output",
 CellChangeTimes->{3.686593492037362*^9, 3.6865962061767797`*^9}]
}, Open  ]],

Cell[CellGroupData[{

Cell[BoxData[
 RowBox[{
  RowBox[{"(*", " ", "Zeros", " ", "*)"}], "\[IndentingNewLine]", 
  RowBox[{"MatrixForm", "[", 
   RowBox[{"J", "[", 
    RowBox[{"[", 
     RowBox[{
      RowBox[{"9", ";;", "13"}], ",", 
      RowBox[{"5", ";;", "8"}]}], "]"}], "]"}], "]"}]}]], "Input",
 CellChangeTimes->{{3.686593470692947*^9, 3.686593471286622*^9}}],

Cell[BoxData[
 TagBox[
  RowBox[{"(", "\[NoBreak]", GridBox[{
     {"0", "0", "0", "0"},
     {"0", "0", "0", "0"},
     {"0", "0", "0", "0"},
     {"0", "0", "0", "0"},
     {"0", "0", "0", "0"}
    },
    GridBoxAlignment->{
     "Columns" -> {{Center}}, "ColumnsIndexed" -> {}, "Rows" -> {{Baseline}}, 
      "RowsIndexed" -> {}},
    GridBoxSpacings->{"Columns" -> {
        Offset[0.27999999999999997`], {
         Offset[0.7]}, 
        Offset[0.27999999999999997`]}, "ColumnsIndexed" -> {}, "Rows" -> {
        Offset[0.2], {
         Offset[0.4]}, 
        Offset[0.2]}, "RowsIndexed" -> {}}], "\[NoBreak]", ")"}],
  Function[BoxForm`e$, 
   MatrixForm[BoxForm`e$]]]], "Output",
 CellChangeTimes->{3.686593493416264*^9, 3.6865962079762583`*^9}]
}, Open  ]],

Cell[CellGroupData[{

Cell[BoxData[
 RowBox[{
  RowBox[{"(*", " ", "Jm", " ", "*)"}], "\[IndentingNewLine]", 
  RowBox[{"MatrixForm", "[", 
   RowBox[{"Jm", "=", 
    RowBox[{"J", "[", 
     RowBox[{"[", 
      RowBox[{
       RowBox[{"9", ";;", "13"}], ",", 
       RowBox[{"9", ";;", "13"}]}], "]"}], "]"}]}], "]"}]}]], "Input"],

Cell[BoxData[
 TagBox[
  RowBox[{"(", "\[NoBreak]", GridBox[{
     {
      RowBox[{
       RowBox[{"-", "\[Mu]1"}], "-", 
       RowBox[{"P1", " ", "\[Beta]I1", " ", "\[Sigma]C1"}]}], "0", "0", "0", 
      RowBox[{"S1", " ", "\[Beta]S1"}]},
     {"0", 
      RowBox[{
       RowBox[{"-", "\[Mu]2"}], "-", 
       RowBox[{"P2", " ", "\[Beta]I2", " ", "\[Sigma]C2"}]}], "0", "0", 
      RowBox[{"S2", " ", "\[Beta]S2"}]},
     {
      RowBox[{"P1", " ", "\[Beta]I1", " ", "\[Sigma]C1"}], "0", 
      RowBox[{"-", "\[Mu]1"}], "0", 
      RowBox[{"I1s", " ", "\[Beta]I1", " ", "\[Sigma]C1"}]},
     {"0", 
      RowBox[{"P2", " ", "\[Beta]I2", " ", "\[Sigma]C2"}], "0", 
      RowBox[{"-", "\[Mu]2"}], 
      RowBox[{"I2s", " ", "\[Beta]I2", " ", "\[Sigma]C2"}]},
     {
      RowBox[{"a", " ", "\[Lambda]1"}], 
      RowBox[{"a", " ", "\[Lambda]2"}], 
      RowBox[{"a", " ", 
       RowBox[{"(", 
        RowBox[{"1", "-", "x1"}], ")"}], " ", "\[Lambda]1"}], 
      RowBox[{"a", " ", 
       RowBox[{"(", 
        RowBox[{"1", "-", "x2"}], ")"}], " ", "\[Lambda]2"}], 
      RowBox[{
       RowBox[{
        RowBox[{"-", "D1ss"}], " ", "\[Beta]D1"}], "-", 
       RowBox[{"D2ss", " ", "\[Beta]D2"}], "-", 
       RowBox[{"I1s", " ", "\[Beta]I1"}], "-", 
       RowBox[{"I2s", " ", "\[Beta]I2"}], "-", 
       RowBox[{"S1", " ", "\[Beta]S1"}], "-", 
       RowBox[{"S2", " ", "\[Beta]S2"}], "-", "\[Gamma]"}]}
    },
    GridBoxAlignment->{
     "Columns" -> {{Center}}, "ColumnsIndexed" -> {}, "Rows" -> {{Baseline}}, 
      "RowsIndexed" -> {}},
    GridBoxSpacings->{"Columns" -> {
        Offset[0.27999999999999997`], {
         Offset[0.7]}, 
        Offset[0.27999999999999997`]}, "ColumnsIndexed" -> {}, "Rows" -> {
        Offset[0.2], {
         Offset[0.4]}, 
        Offset[0.2]}, "RowsIndexed" -> {}}], "\[NoBreak]", ")"}],
  Function[BoxForm`e$, 
   MatrixForm[BoxForm`e$]]]], "Output",
 CellChangeTimes->{{3.6865834203220987`*^9, 3.6865834653639517`*^9}, {
   3.686583546624526*^9, 3.686583604654973*^9}, {3.686587377727786*^9, 
   3.686587424201997*^9}, {3.686587455618847*^9, 3.686587535057679*^9}, 
   3.686587682708349*^9, 3.6865877331251097`*^9, 3.686587826789154*^9, 
   3.686593322571888*^9, 3.686593494695139*^9, 3.686596210097787*^9}]
}, Open  ]],

Cell[TextData[{
 "The submatrix ",
 Cell[BoxData[
  FormBox[
   RowBox[{
    SubscriptBox["J", "m"], "=", 
    TagBox[
     RowBox[{"(", "\[NoBreak]", GridBox[{
        {
         RowBox[{
          RowBox[{"-", 
           SubscriptBox["\[Mu]", "1"]}], "-", 
          RowBox[{
           SubscriptBox["\[Sigma]", 
            SubscriptBox["C", "1"]], 
           SubscriptBox["\[Beta]", 
            SubscriptBox["I", "1"]], 
           OverscriptBox[
            SubscriptBox["P", "1"], "^"]}]}], "0", "0", "0", 
         RowBox[{
          SubscriptBox["\[Beta]", 
           SubscriptBox["S", "1"]], 
          OverscriptBox[
           SubscriptBox["S", "1"], "^"]}]},
        {"0", 
         RowBox[{
          RowBox[{"-", 
           SubscriptBox["\[Mu]", "2"]}], "-", 
          RowBox[{
           SubscriptBox["\[Sigma]", 
            SubscriptBox["C", "2"]], 
           SubscriptBox["\[Beta]", 
            SubscriptBox["I", "2"]], 
           OverscriptBox[
            SubscriptBox["P", "2"], "^"]}]}], "0", "0", 
         RowBox[{
          SubscriptBox["\[Beta]", 
           SubscriptBox["S", "2"]], 
          OverscriptBox[
           SubscriptBox["S", "2"], "^"]}]},
        {
         RowBox[{
          SubscriptBox["\[Sigma]", 
           SubscriptBox["C", "1"]], 
          SubscriptBox["\[Beta]", 
           SubscriptBox["I", "1"]], 
          OverscriptBox[
           SubscriptBox["P", "1"], "^"]}], "0", 
         RowBox[{"-", "\[Mu]1"}], "0", 
         RowBox[{
          SubscriptBox["\[Sigma]", 
           SubscriptBox["C", "1"]], 
          SubscriptBox["\[Beta]", 
           SubscriptBox["I", "1"]], 
          OverscriptBox[
           SubscriptBox["I", 
            RowBox[{"1", ",", "s"}]], "^"]}]},
        {"0", 
         RowBox[{
          SubscriptBox["\[Sigma]", 
           SubscriptBox["C", "2"]], 
          SubscriptBox["\[Beta]", 
           SubscriptBox["I", "2"]], 
          OverscriptBox[
           SubscriptBox["P", "2"], "^"]}], "0", 
         RowBox[{"-", "\[Mu]2"}], 
         RowBox[{
          SubscriptBox["\[Sigma]", 
           SubscriptBox["C", "2"]], 
          SubscriptBox["\[Beta]", 
           SubscriptBox["I", "2"]], 
          OverscriptBox[
           SubscriptBox["I", 
            RowBox[{"2", ",", "s"}]], "^"]}]},
        {
         RowBox[{"a", " ", 
          SubscriptBox["\[Lambda]", "1"]}], 
         RowBox[{"a", " ", 
          SubscriptBox["\[Lambda]", "2"]}], 
         RowBox[{"a", " ", 
          RowBox[{"(", 
           RowBox[{"1", "-", 
            SubscriptBox["x", "1"]}], ")"}], " ", 
          SubscriptBox["\[Lambda]", "1"]}], 
         RowBox[{"a", " ", 
          RowBox[{"(", 
           RowBox[{"1", "-", 
            SubscriptBox["x", "2"]}], ")"}], " ", 
          SubscriptBox["\[Lambda]", "2"]}], 
         RowBox[{
          RowBox[{
           RowBox[{"-", 
            SubscriptBox["\[Beta]", 
             SubscriptBox["S", "1"]]}], 
           OverscriptBox[
            SubscriptBox["S", "1"], "^"]}], "-", 
          RowBox[{
           SubscriptBox["\[Beta]", 
            SubscriptBox["S", "2"]], 
           OverscriptBox[
            SubscriptBox["S", "2"], "^"]}], "-", 
          RowBox[{
           SubscriptBox["\[Beta]", 
            SubscriptBox["I", "1"]], 
           OverscriptBox[
            SubscriptBox["I", 
             RowBox[{"1", ",", "s"}]], "^"]}], "-", 
          RowBox[{
           SubscriptBox["\[Beta]", 
            SubscriptBox["I", "2"]], 
           OverscriptBox[
            SubscriptBox["I", 
             RowBox[{"2", ",", "s"}]], "^"]}], "-", 
          RowBox[{
           SubscriptBox["\[Beta]", 
            SubscriptBox["D", "1"]], 
           OverscriptBox[
            SubscriptBox["D", 
             RowBox[{"1", ",", "s", ",", "s"}]], "^"]}], "-", 
          RowBox[{
           SubscriptBox["\[Beta]", 
            SubscriptBox["D", "2"]], 
           OverscriptBox[
            SubscriptBox["D", 
             RowBox[{"2", ",", "s", ",", "s"}]], "^"]}], "-", "\[Gamma]"}]}
       },
       GridBoxAlignment->{
        "Columns" -> {{Center}}, "ColumnsIndexed" -> {}, 
         "Rows" -> {{Baseline}}, "RowsIndexed" -> {}},
       GridBoxSpacings->{"Columns" -> {
           Offset[0.27999999999999997`], {
            Offset[0.7]}, 
           Offset[0.27999999999999997`]}, "ColumnsIndexed" -> {}, "Rows" -> {
           Offset[0.2], {
            Offset[0.4]}, 
           Offset[0.2]}, "RowsIndexed" -> {}}], "\[NoBreak]", ")"}],
     Function[BoxForm`e$, 
      MatrixForm[BoxForm`e$]]]}], TraditionalForm]]],
 ".\nRather than finding for the eigenvalues of this submatrix, we make use \
of the Next Generation Theorem and rewrite ",
 Cell[BoxData[
  FormBox[
   SubscriptBox["J", "m"], TraditionalForm]]],
 " as ",
 Cell[BoxData[
  FormBox[
   RowBox[{"F", "-", "V"}], TraditionalForm]]],
 ", where ",
 Cell[BoxData[
  FormBox[
   RowBox[{"F", "=", 
    TagBox[
     RowBox[{"(", "\[NoBreak]", GridBox[{
        {"0", "0", "0", "0", 
         RowBox[{
          SubscriptBox["\[Beta]", 
           SubscriptBox["S", "1"]], 
          OverscriptBox[
           SubscriptBox["S", "1"], "^"]}]},
        {"0", "0", "0", "0", 
         RowBox[{
          SubscriptBox["\[Beta]", 
           SubscriptBox["S", "2"]], 
          OverscriptBox[
           SubscriptBox["S", "2"], "^"]}]},
        {
         RowBox[{
          SubscriptBox["\[Sigma]", 
           SubscriptBox["C", "1"]], 
          SubscriptBox["\[Beta]", 
           SubscriptBox["I", "1"]], 
          OverscriptBox[
           SubscriptBox["P", "1"], "^"]}], "0", "0", "0", 
         RowBox[{
          SubscriptBox["\[Sigma]", 
           SubscriptBox["C", "1"]], 
          SubscriptBox["\[Beta]", 
           SubscriptBox["I", "1"]], 
          OverscriptBox[
           SubscriptBox["I", 
            RowBox[{"1", ",", "s"}]], "^"]}]},
        {"0", 
         RowBox[{
          SubscriptBox["\[Sigma]", 
           SubscriptBox["C", "2"]], 
          SubscriptBox["\[Beta]", 
           SubscriptBox["I", "2"]], 
          OverscriptBox[
           SubscriptBox["P", "2"], "^"]}], "0", "0", 
         RowBox[{
          SubscriptBox["\[Sigma]", 
           SubscriptBox["C", "2"]], 
          SubscriptBox["\[Beta]", 
           SubscriptBox["I", "2"]], 
          OverscriptBox[
           SubscriptBox["I", 
            RowBox[{"2", ",", "s"}]], "^"]}]},
        {"0", "0", "0", "0", "0"}
       },
       GridBoxAlignment->{
        "Columns" -> {{Center}}, "ColumnsIndexed" -> {}, 
         "Rows" -> {{Baseline}}, "RowsIndexed" -> {}},
       GridBoxSpacings->{"Columns" -> {
           Offset[0.27999999999999997`], {
            Offset[0.7]}, 
           Offset[0.27999999999999997`]}, "ColumnsIndexed" -> {}, "Rows" -> {
           Offset[0.2], {
            Offset[0.4]}, 
           Offset[0.2]}, "RowsIndexed" -> {}}], "\[NoBreak]", ")"}],
     Function[BoxForm`e$, 
      MatrixForm[BoxForm`e$]]]}], TraditionalForm]]],
 " and ",
 Cell[BoxData[
  FormBox[
   RowBox[{"V", "=", 
    TagBox[
     RowBox[{"(", "\[NoBreak]", GridBox[{
        {
         RowBox[{
          SubscriptBox["\[Mu]", "1"], "+", 
          RowBox[{
           SubscriptBox["\[Sigma]", 
            SubscriptBox["C", "1"]], 
           SubscriptBox["\[Beta]", 
            SubscriptBox["I", "1"]], 
           OverscriptBox[
            SubscriptBox["P", "1"], "^"]}]}], "0", "0", "0", "0"},
        {"0", 
         RowBox[{
          SubscriptBox["\[Mu]", "2"], "+", 
          RowBox[{
           SubscriptBox["\[Sigma]", 
            SubscriptBox["C", "2"]], 
           SubscriptBox["\[Beta]", 
            SubscriptBox["I", "2"]], 
           OverscriptBox[
            SubscriptBox["P", "2"], "^"]}]}], "0", "0", "0"},
        {"0", "0", "\[Mu]1", "0", "0"},
        {"0", "0", "0", "\[Mu]2", "0"},
        {
         RowBox[{
          RowBox[{"-", "a"}], " ", 
          SubscriptBox["\[Lambda]", "1"]}], 
         RowBox[{
          RowBox[{"-", "a"}], " ", 
          SubscriptBox["\[Lambda]", "2"]}], 
         RowBox[{
          RowBox[{"-", "a"}], " ", 
          RowBox[{"(", 
           RowBox[{"1", "-", 
            SubscriptBox["x", "1"]}], ")"}], " ", 
          SubscriptBox["\[Lambda]", "1"]}], 
         RowBox[{
          RowBox[{"-", "a"}], " ", 
          RowBox[{"(", 
           RowBox[{"1", "-", 
            SubscriptBox["x", "2"]}], ")"}], " ", 
          SubscriptBox["\[Lambda]", "2"]}], 
         RowBox[{
          RowBox[{
           SubscriptBox["\[Beta]", 
            SubscriptBox["S", "1"]], 
           OverscriptBox[
            SubscriptBox["S", "1"], "^"]}], "+", 
          RowBox[{
           SubscriptBox["\[Beta]", 
            SubscriptBox["S", "2"]], 
           OverscriptBox[
            SubscriptBox["S", "2"], "^"]}], "+", 
          RowBox[{
           SubscriptBox["\[Beta]", 
            SubscriptBox["I", "1"]], 
           OverscriptBox[
            SubscriptBox["I", 
             RowBox[{"1", ",", "s"}]], "^"]}], "+", 
          RowBox[{
           SubscriptBox["\[Beta]", 
            SubscriptBox["I", "2"]], 
           OverscriptBox[
            SubscriptBox["I", 
             RowBox[{"2", ",", "s"}]], "^"]}], "+", 
          RowBox[{
           SubscriptBox["\[Beta]", 
            SubscriptBox["D", "1"]], 
           OverscriptBox[
            SubscriptBox["D", 
             RowBox[{"1", ",", "s", ",", "s"}]], "^"]}], "+", 
          RowBox[{
           SubscriptBox["\[Beta]", 
            SubscriptBox["D", "2"]], 
           OverscriptBox[
            SubscriptBox["D", 
             RowBox[{"2", ",", "s", ",", "s"}]], "^"]}], "+", "\[Gamma]"}]}
       },
       GridBoxAlignment->{
        "Columns" -> {{Center}}, "ColumnsIndexed" -> {}, 
         "Rows" -> {{Baseline}}, "RowsIndexed" -> {}},
       GridBoxSpacings->{"Columns" -> {
           Offset[0.27999999999999997`], {
            Offset[0.7]}, 
           Offset[0.27999999999999997`]}, "ColumnsIndexed" -> {}, "Rows" -> {
           Offset[0.2], {
            Offset[0.4]}, 
           Offset[0.2]}, "RowsIndexed" -> {}}], "\[NoBreak]", ")"}],
     Function[BoxForm`e$, 
      MatrixForm[BoxForm`e$]]]}], TraditionalForm]]],
 " "
}], "Text",
 CellChangeTimes->{{3.686587853328154*^9, 3.686588017749292*^9}, {
  3.686588151797029*^9, 3.6865884963460007`*^9}, {3.686588862963491*^9, 
  3.686588862963562*^9}, {3.6865935092770433`*^9, 3.686593538815168*^9}, {
  3.686593572364962*^9, 3.686593609189192*^9}, {3.6865962161053953`*^9, 
  3.686596230415806*^9}}],

Cell[CellGroupData[{

Cell[BoxData[{
 RowBox[{
  RowBox[{"F", "=", 
   RowBox[{"{", 
    RowBox[{
     RowBox[{"{", 
      RowBox[{"0", ",", "0", ",", "0", ",", "0", ",", 
       RowBox[{"S1", " ", "\[Beta]S1"}]}], "}"}], ",", 
     RowBox[{"{", 
      RowBox[{"0", ",", "0", ",", "0", ",", "0", ",", 
       RowBox[{"S2", " ", "\[Beta]S2"}]}], "}"}], ",", 
     RowBox[{"{", 
      RowBox[{
       RowBox[{"P1", " ", "\[Beta]I1", " ", "\[Sigma]C1"}], ",", "0", ",", 
       "0", ",", "0", ",", 
       RowBox[{"I1s", " ", "\[Beta]I1", " ", "\[Sigma]C1"}]}], "}"}], ",", 
     RowBox[{"{", 
      RowBox[{"0", ",", 
       RowBox[{"P2", " ", "\[Beta]I2", " ", "\[Sigma]C2"}], ",", "0", ",", 
       "0", ",", 
       RowBox[{"I2s", " ", "\[Beta]I2", " ", "\[Sigma]C2"}]}], "}"}], ",", 
     RowBox[{"{", 
      RowBox[{"0", ",", "0", ",", "0", ",", "0", ",", "0"}], "}"}]}], "}"}]}],
   ";"}], "\[IndentingNewLine]", 
 RowBox[{
  RowBox[{"V", "=", 
   RowBox[{"{", 
    RowBox[{
     RowBox[{"{", 
      RowBox[{
       RowBox[{"\[Mu]1", "+", 
        RowBox[{"P1", " ", "\[Beta]I1", " ", "\[Sigma]C1"}]}], ",", "0", ",", 
       "0", ",", "0", ",", "0"}], "}"}], ",", 
     RowBox[{"{", 
      RowBox[{"0", ",", 
       RowBox[{"\[Mu]2", "+", 
        RowBox[{"P2", " ", "\[Beta]I2", " ", "\[Sigma]C2"}]}], ",", "0", ",", 
       "0", ",", "0"}], "}"}], ",", 
     RowBox[{"{", 
      RowBox[{"0", ",", "0", ",", "\[Mu]1", ",", "0", ",", "0"}], "}"}], ",", 
     
     RowBox[{"{", 
      RowBox[{"0", ",", "0", ",", "0", ",", "\[Mu]2", ",", "0"}], "}"}], ",", 
     
     RowBox[{"{", 
      RowBox[{
       RowBox[{
        RowBox[{"-", "a"}], " ", "\[Lambda]1"}], ",", 
       RowBox[{
        RowBox[{"-", "a"}], " ", "\[Lambda]2"}], ",", 
       RowBox[{
        RowBox[{"-", "a"}], " ", 
        RowBox[{"(", 
         RowBox[{"1", "-", "x1"}], ")"}], " ", "\[Lambda]1"}], ",", 
       RowBox[{
        RowBox[{"-", "a"}], " ", 
        RowBox[{"(", 
         RowBox[{"1", "-", "x2"}], ")"}], " ", "\[Lambda]2"}], ",", 
       RowBox[{
        RowBox[{"D1ss", " ", "\[Beta]D1"}], "+", 
        RowBox[{"D2ss", " ", "\[Beta]D2"}], "+", 
        RowBox[{"I1s", " ", "\[Beta]I1"}], "+", 
        RowBox[{"I2s", " ", "\[Beta]I2"}], "+", 
        RowBox[{"S1", " ", "\[Beta]S1"}], "+", 
        RowBox[{"S2", " ", "\[Beta]S2"}], "+", "\[Gamma]"}]}], "}"}]}], 
    "}"}]}], ";"}], "\[IndentingNewLine]", 
 RowBox[{"Jm", "\[Equal]", 
  RowBox[{"F", "-", "V"}]}]}], "Input",
 CellChangeTimes->{{3.686582178897213*^9, 3.686582185935014*^9}, 
   3.686587849870718*^9, {3.686588516864127*^9, 3.6865886432682323`*^9}, {
   3.6865936306184072`*^9, 3.686593683760459*^9}, {3.686596235824717*^9, 
   3.6865962383112917`*^9}}],

Cell[BoxData["True"], "Output",
 CellChangeTimes->{{3.686582179835032*^9, 3.6865821868935337`*^9}, 
   3.686587850314465*^9, 3.686588520736846*^9, 3.686588643859908*^9, 
   3.686592942537476*^9, 3.6865936855268373`*^9, 3.686596239997397*^9}]
}, Open  ]],

Cell[TextData[{
 "The Next Generation Theorem states that, if a matrix ",
 StyleBox["J",
  FontSlant->"Italic"],
 " can be written ",
 Cell[BoxData[
  FormBox[
   RowBox[{"J", "=", 
    RowBox[{"F", "-", "V"}]}], TraditionalForm]]],
 ", where ",
 Cell[BoxData[
  FormBox[
   RowBox[{"F", "\[GreaterEqual]", "0"}], TraditionalForm]]],
 ", ",
 Cell[BoxData[
  FormBox[
   RowBox[{
    SuperscriptBox["V", 
     RowBox[{"-", "1"}]], "\[GreaterEqual]", " ", "0"}], TraditionalForm]]],
 " and all of the eigenvalues of ",
 Cell[BoxData[
  FormBox[
   RowBox[{"-", "V"}], TraditionalForm]]],
 " are negative, then the dominant eigenvalue of ",
 StyleBox["J",
  FontSlant->"Italic"],
 " will be greater than zero whenever the spectral radius of ",
 Cell[BoxData[
  FormBox[
   RowBox[{
    RowBox[{"F", ".", 
     SuperscriptBox["V", 
      RowBox[{"-", "1"}]]}], ">", "1"}], TraditionalForm]]],
 ". Note that the spectral radius largest real part of all of the eigenvalues."
}], "Text",
 CellChangeTimes->{{3.686588651405231*^9, 3.686588804293283*^9}, {
  3.686588901621537*^9, 3.686588918984682*^9}, {3.686593886477994*^9, 
  3.6865939386459503`*^9}}],

Cell[CellGroupData[{

Cell[BoxData[
 RowBox[{
  RowBox[{"(*", " ", 
   RowBox[{
    RowBox[{
    "Verifying", " ", "that", " ", "all", " ", "elements", " ", "of", " ", 
     SuperscriptBox["V", 
      RowBox[{"-", "1"}]]}], "\[GreaterEqual]", "0"}], "*)"}], 
  "\[IndentingNewLine]", 
  RowBox[{
   RowBox[{"Inverse", "[", "V", "]"}], "//", "Simplify"}]}]], "Input",
 CellChangeTimes->{{3.6865886842000427`*^9, 3.6865886862491703`*^9}, {
  3.68658880799601*^9, 3.686588837400144*^9}, {3.68659294796707*^9, 
  3.6865929559450912`*^9}, {3.686593741275423*^9, 3.686593741876903*^9}}],

Cell[BoxData[
 RowBox[{"{", 
  RowBox[{
   RowBox[{"{", 
    RowBox[{
     FractionBox["1", 
      RowBox[{"\[Mu]1", "+", 
       RowBox[{"P1", " ", "\[Beta]I1", " ", "\[Sigma]C1"}]}]], ",", "0", ",", 
     "0", ",", "0", ",", "0"}], "}"}], ",", 
   RowBox[{"{", 
    RowBox[{"0", ",", 
     FractionBox["1", 
      RowBox[{"\[Mu]2", "+", 
       RowBox[{"P2", " ", "\[Beta]I2", " ", "\[Sigma]C2"}]}]], ",", "0", ",", 
     "0", ",", "0"}], "}"}], ",", 
   RowBox[{"{", 
    RowBox[{"0", ",", "0", ",", 
     FractionBox["1", "\[Mu]1"], ",", "0", ",", "0"}], "}"}], ",", 
   RowBox[{"{", 
    RowBox[{"0", ",", "0", ",", "0", ",", 
     FractionBox["1", "\[Mu]2"], ",", "0"}], "}"}], ",", 
   RowBox[{"{", 
    RowBox[{
     RowBox[{
      RowBox[{"(", 
       RowBox[{"a", " ", "\[Lambda]1"}], ")"}], "/", 
      RowBox[{"(", 
       RowBox[{
        RowBox[{"(", 
         RowBox[{
          RowBox[{"D1ss", " ", "\[Beta]D1"}], "+", 
          RowBox[{"D2ss", " ", "\[Beta]D2"}], "+", 
          RowBox[{"I1s", " ", "\[Beta]I1"}], "+", 
          RowBox[{"I2s", " ", "\[Beta]I2"}], "+", 
          RowBox[{"S1", " ", "\[Beta]S1"}], "+", 
          RowBox[{"S2", " ", "\[Beta]S2"}], "+", "\[Gamma]"}], ")"}], " ", 
        RowBox[{"(", 
         RowBox[{"\[Mu]1", "+", 
          RowBox[{"P1", " ", "\[Beta]I1", " ", "\[Sigma]C1"}]}], ")"}]}], 
       ")"}]}], ",", 
     RowBox[{
      RowBox[{"(", 
       RowBox[{"a", " ", "\[Lambda]2"}], ")"}], "/", 
      RowBox[{"(", 
       RowBox[{
        RowBox[{"(", 
         RowBox[{
          RowBox[{"D1ss", " ", "\[Beta]D1"}], "+", 
          RowBox[{"D2ss", " ", "\[Beta]D2"}], "+", 
          RowBox[{"I1s", " ", "\[Beta]I1"}], "+", 
          RowBox[{"I2s", " ", "\[Beta]I2"}], "+", 
          RowBox[{"S1", " ", "\[Beta]S1"}], "+", 
          RowBox[{"S2", " ", "\[Beta]S2"}], "+", "\[Gamma]"}], ")"}], " ", 
        RowBox[{"(", 
         RowBox[{"\[Mu]2", "+", 
          RowBox[{"P2", " ", "\[Beta]I2", " ", "\[Sigma]C2"}]}], ")"}]}], 
       ")"}]}], ",", 
     RowBox[{"-", 
      RowBox[{"(", 
       RowBox[{
        RowBox[{"(", 
         RowBox[{"a", " ", 
          RowBox[{"(", 
           RowBox[{
            RowBox[{"-", "1"}], "+", "x1"}], ")"}], " ", "\[Lambda]1"}], 
         ")"}], "/", 
        RowBox[{"(", 
         RowBox[{
          RowBox[{"(", 
           RowBox[{
            RowBox[{"D1ss", " ", "\[Beta]D1"}], "+", 
            RowBox[{"D2ss", " ", "\[Beta]D2"}], "+", 
            RowBox[{"I1s", " ", "\[Beta]I1"}], "+", 
            RowBox[{"I2s", " ", "\[Beta]I2"}], "+", 
            RowBox[{"S1", " ", "\[Beta]S1"}], "+", 
            RowBox[{"S2", " ", "\[Beta]S2"}], "+", "\[Gamma]"}], ")"}], " ", 
          "\[Mu]1"}], ")"}]}], ")"}]}], ",", 
     RowBox[{"-", 
      RowBox[{"(", 
       RowBox[{
        RowBox[{"(", 
         RowBox[{"a", " ", 
          RowBox[{"(", 
           RowBox[{
            RowBox[{"-", "1"}], "+", "x2"}], ")"}], " ", "\[Lambda]2"}], 
         ")"}], "/", 
        RowBox[{"(", 
         RowBox[{
          RowBox[{"(", 
           RowBox[{
            RowBox[{"D1ss", " ", "\[Beta]D1"}], "+", 
            RowBox[{"D2ss", " ", "\[Beta]D2"}], "+", 
            RowBox[{"I1s", " ", "\[Beta]I1"}], "+", 
            RowBox[{"I2s", " ", "\[Beta]I2"}], "+", 
            RowBox[{"S1", " ", "\[Beta]S1"}], "+", 
            RowBox[{"S2", " ", "\[Beta]S2"}], "+", "\[Gamma]"}], ")"}], " ", 
          "\[Mu]2"}], ")"}]}], ")"}]}], ",", 
     RowBox[{"1", "/", 
      RowBox[{"(", 
       RowBox[{
        RowBox[{"D1ss", " ", "\[Beta]D1"}], "+", 
        RowBox[{"D2ss", " ", "\[Beta]D2"}], "+", 
        RowBox[{"I1s", " ", "\[Beta]I1"}], "+", 
        RowBox[{"I2s", " ", "\[Beta]I2"}], "+", 
        RowBox[{"S1", " ", "\[Beta]S1"}], "+", 
        RowBox[{"S2", " ", "\[Beta]S2"}], "+", "\[Gamma]"}], ")"}]}]}], 
    "}"}]}], "}"}]], "Output",
 CellChangeTimes->{
  3.686588686680744*^9, 3.686588837879718*^9, {3.686592951547728*^9, 
   3.686592956218998*^9}, 3.6865936941523113`*^9, 3.686593750151147*^9, 
   3.686596243840366*^9}]
}, Open  ]],

Cell[CellGroupData[{

Cell[BoxData[
 RowBox[{
  RowBox[{"(*", " ", 
   RowBox[{
    RowBox[{
     RowBox[{
     "Verifying", " ", "that", " ", "all", " ", "eigenvalues", " ", "of"}], 
     " ", "-", "V"}], "<", "0"}], " ", "*)"}], "\[IndentingNewLine]", 
  RowBox[{
   RowBox[{"Eigenvalues", "[", 
    RowBox[{"-", "V"}], "]"}], "//", "Simplify"}]}]], "Input"],

Cell[BoxData[
 RowBox[{"{", 
  RowBox[{
   RowBox[{
    RowBox[{
     RowBox[{"-", "D1ss"}], " ", "\[Beta]D1"}], "-", 
    RowBox[{"D2ss", " ", "\[Beta]D2"}], "-", 
    RowBox[{"I1s", " ", "\[Beta]I1"}], "-", 
    RowBox[{"I2s", " ", "\[Beta]I2"}], "-", 
    RowBox[{"S1", " ", "\[Beta]S1"}], "-", 
    RowBox[{"S2", " ", "\[Beta]S2"}], "-", "\[Gamma]"}], ",", 
   RowBox[{"-", "\[Mu]1"}], ",", 
   RowBox[{"-", "\[Mu]2"}], ",", 
   RowBox[{
    RowBox[{"-", "\[Mu]1"}], "-", 
    RowBox[{"P1", " ", "\[Beta]I1", " ", "\[Sigma]C1"}]}], ",", 
   RowBox[{
    RowBox[{"-", "\[Mu]2"}], "-", 
    RowBox[{"P2", " ", "\[Beta]I2", " ", "\[Sigma]C2"}]}]}], "}"}]], "Output",\

 CellChangeTimes->{3.686593746564007*^9, 3.686596248110774*^9}]
}, Open  ]],

Cell[BoxData[
 RowBox[{"(*", " ", 
  RowBox[{"Eigenvalues", " ", "of", " ", 
   RowBox[{"F", ".", 
    SuperscriptBox["V", 
     RowBox[{"-", "1"}]]}]}], " ", "*)"}]], "Input",
 CellChangeTimes->{{3.686593758995884*^9, 3.686593777697743*^9}, {
  3.686593945608387*^9, 3.686593946599745*^9}}],

Cell[CellGroupData[{

Cell[BoxData[
 RowBox[{
  RowBox[{"Eigenvalues", "[", 
   RowBox[{"Dot", "[", 
    RowBox[{"F", ",", 
     RowBox[{"Inverse", "[", "V", "]"}]}], "]"}], "]"}], "//", 
  "Simplify"}]], "Input",
 CellChangeTimes->{{3.686593779720228*^9, 3.686593811511691*^9}}],

Cell[BoxData[
 RowBox[{"{", 
  RowBox[{"0", ",", "0", ",", "0", ",", 
   RowBox[{
    RowBox[{"(", 
     RowBox[{
      RowBox[{"a", " ", "S2", " ", "\[Beta]S2", " ", "\[Lambda]2", " ", 
       SuperscriptBox["\[Mu]1", "2"], " ", "\[Mu]2"}], "+", 
      RowBox[{
      "a", " ", "S1", " ", "\[Beta]S1", " ", "\[Lambda]1", " ", "\[Mu]1", " ", 
       SuperscriptBox["\[Mu]2", "2"]}], "+", 
      RowBox[{
      "a", " ", "P1", " ", "S2", " ", "\[Beta]I1", " ", "\[Beta]S2", " ", 
       "\[Lambda]2", " ", "\[Mu]1", " ", "\[Mu]2", " ", "\[Sigma]C1"}], "+", 
      RowBox[{
      "a", " ", "I1s", " ", "\[Beta]I1", " ", "\[Lambda]1", " ", "\[Mu]1", 
       " ", 
       SuperscriptBox["\[Mu]2", "2"], " ", "\[Sigma]C1"}], "-", 
      RowBox[{
      "a", " ", "I1s", " ", "x1", " ", "\[Beta]I1", " ", "\[Lambda]1", " ", 
       "\[Mu]1", " ", 
       SuperscriptBox["\[Mu]2", "2"], " ", "\[Sigma]C1"}], "+", 
      RowBox[{"a", " ", "I1s", " ", "P1", " ", 
       SuperscriptBox["\[Beta]I1", "2"], " ", "\[Lambda]1", " ", 
       SuperscriptBox["\[Mu]2", "2"], " ", 
       SuperscriptBox["\[Sigma]C1", "2"]}], "-", 
      RowBox[{"a", " ", "I1s", " ", "P1", " ", "x1", " ", 
       SuperscriptBox["\[Beta]I1", "2"], " ", "\[Lambda]1", " ", 
       SuperscriptBox["\[Mu]2", "2"], " ", 
       SuperscriptBox["\[Sigma]C1", "2"]}], "+", 
      RowBox[{
      "a", " ", "P2", " ", "S1", " ", "\[Beta]I2", " ", "\[Beta]S1", " ", 
       "\[Lambda]1", " ", "\[Mu]1", " ", "\[Mu]2", " ", "\[Sigma]C2"}], "+", 
      RowBox[{"a", " ", "I2s", " ", "\[Beta]I2", " ", "\[Lambda]2", " ", 
       SuperscriptBox["\[Mu]1", "2"], " ", "\[Mu]2", " ", "\[Sigma]C2"}], "-", 
      RowBox[{
      "a", " ", "I2s", " ", "x2", " ", "\[Beta]I2", " ", "\[Lambda]2", " ", 
       SuperscriptBox["\[Mu]1", "2"], " ", "\[Mu]2", " ", "\[Sigma]C2"}], "+", 
      RowBox[{
      "a", " ", "I1s", " ", "P2", " ", "\[Beta]I1", " ", "\[Beta]I2", " ", 
       "\[Lambda]1", " ", "\[Mu]1", " ", "\[Mu]2", " ", "\[Sigma]C1", " ", 
       "\[Sigma]C2"}], "-", 
      RowBox[{
      "a", " ", "I1s", " ", "P2", " ", "x1", " ", "\[Beta]I1", " ", 
       "\[Beta]I2", " ", "\[Lambda]1", " ", "\[Mu]1", " ", "\[Mu]2", " ", 
       "\[Sigma]C1", " ", "\[Sigma]C2"}], "+", 
      RowBox[{
      "a", " ", "I2s", " ", "P1", " ", "\[Beta]I1", " ", "\[Beta]I2", " ", 
       "\[Lambda]2", " ", "\[Mu]1", " ", "\[Mu]2", " ", "\[Sigma]C1", " ", 
       "\[Sigma]C2"}], "-", 
      RowBox[{
      "a", " ", "I2s", " ", "P1", " ", "x2", " ", "\[Beta]I1", " ", 
       "\[Beta]I2", " ", "\[Lambda]2", " ", "\[Mu]1", " ", "\[Mu]2", " ", 
       "\[Sigma]C1", " ", "\[Sigma]C2"}], "+", 
      RowBox[{"a", " ", "I1s", " ", "P1", " ", "P2", " ", 
       SuperscriptBox["\[Beta]I1", "2"], " ", "\[Beta]I2", " ", "\[Lambda]1", 
       " ", "\[Mu]2", " ", 
       SuperscriptBox["\[Sigma]C1", "2"], " ", "\[Sigma]C2"}], "-", 
      RowBox[{"a", " ", "I1s", " ", "P1", " ", "P2", " ", "x1", " ", 
       SuperscriptBox["\[Beta]I1", "2"], " ", "\[Beta]I2", " ", "\[Lambda]1", 
       " ", "\[Mu]2", " ", 
       SuperscriptBox["\[Sigma]C1", "2"], " ", "\[Sigma]C2"}], "+", 
      RowBox[{"a", " ", "I2s", " ", "P2", " ", 
       SuperscriptBox["\[Beta]I2", "2"], " ", "\[Lambda]2", " ", 
       SuperscriptBox["\[Mu]1", "2"], " ", 
       SuperscriptBox["\[Sigma]C2", "2"]}], "-", 
      RowBox[{"a", " ", "I2s", " ", "P2", " ", "x2", " ", 
       SuperscriptBox["\[Beta]I2", "2"], " ", "\[Lambda]2", " ", 
       SuperscriptBox["\[Mu]1", "2"], " ", 
       SuperscriptBox["\[Sigma]C2", "2"]}], "+", 
      RowBox[{"a", " ", "I2s", " ", "P1", " ", "P2", " ", "\[Beta]I1", " ", 
       SuperscriptBox["\[Beta]I2", "2"], " ", "\[Lambda]2", " ", "\[Mu]1", 
       " ", "\[Sigma]C1", " ", 
       SuperscriptBox["\[Sigma]C2", "2"]}], "-", 
      RowBox[{
      "a", " ", "I2s", " ", "P1", " ", "P2", " ", "x2", " ", "\[Beta]I1", " ", 
       SuperscriptBox["\[Beta]I2", "2"], " ", "\[Lambda]2", " ", "\[Mu]1", 
       " ", "\[Sigma]C1", " ", 
       SuperscriptBox["\[Sigma]C2", "2"]}], "-", 
      RowBox[{"\[Sqrt]", 
       RowBox[{"(", 
        RowBox[{"a", " ", 
         RowBox[{"(", 
          RowBox[{
           RowBox[{
            RowBox[{"-", "4"}], " ", 
            RowBox[{"(", 
             RowBox[{
              RowBox[{"D1ss", " ", "\[Beta]D1"}], "+", 
              RowBox[{"D2ss", " ", "\[Beta]D2"}], "+", 
              RowBox[{"I1s", " ", "\[Beta]I1"}], "+", 
              RowBox[{"I2s", " ", "\[Beta]I2"}], "+", 
              RowBox[{"S1", " ", "\[Beta]S1"}], "+", 
              RowBox[{"S2", " ", "\[Beta]S2"}], "+", "\[Gamma]"}], ")"}], " ",
             "\[Mu]1", " ", "\[Mu]2", " ", 
            RowBox[{"(", 
             RowBox[{"\[Mu]1", "+", 
              RowBox[{"P1", " ", "\[Beta]I1", " ", "\[Sigma]C1"}]}], ")"}], 
            " ", 
            RowBox[{"(", 
             RowBox[{"\[Mu]2", "+", 
              RowBox[{"P2", " ", "\[Beta]I2", " ", "\[Sigma]C2"}]}], ")"}], 
            " ", 
            RowBox[{"(", 
             RowBox[{
              RowBox[{"P2", " ", "S2", " ", 
               RowBox[{"(", 
                RowBox[{
                 RowBox[{"-", "1"}], "+", "x2"}], ")"}], " ", "\[Beta]I2", 
               " ", "\[Beta]S2", " ", "\[Lambda]2", " ", 
               SuperscriptBox["\[Mu]1", "2"], " ", "\[Sigma]C2"}], "+", 
              RowBox[{"P1", " ", "\[Beta]I1", " ", "\[Sigma]C1", " ", 
               RowBox[{"(", 
                RowBox[{
                 RowBox[{"P2", " ", "S2", " ", 
                  RowBox[{"(", 
                   RowBox[{
                    RowBox[{"-", "1"}], "+", "x2"}], ")"}], " ", "\[Beta]I2", 
                  " ", "\[Beta]S2", " ", "\[Lambda]2", " ", "\[Mu]1", " ", 
                  "\[Sigma]C2"}], "+", 
                 RowBox[{"S1", " ", 
                  RowBox[{"(", 
                   RowBox[{
                    RowBox[{"-", "1"}], "+", "x1"}], ")"}], " ", "\[Beta]S1", 
                  " ", "\[Lambda]1", " ", "\[Mu]2", " ", 
                  RowBox[{"(", 
                   RowBox[{"\[Mu]2", "+", 
                    RowBox[{"P2", " ", "\[Beta]I2", " ", "\[Sigma]C2"}]}], 
                   ")"}]}]}], ")"}]}]}], ")"}]}], "+", 
           RowBox[{"a", " ", 
            SuperscriptBox[
             RowBox[{"(", 
              RowBox[{
               RowBox[{
               "S2", " ", "\[Beta]S2", " ", "\[Lambda]2", " ", "\[Mu]1", " ", 
                "\[Mu]2", " ", 
                RowBox[{"(", 
                 RowBox[{"\[Mu]1", "+", 
                  RowBox[{"P1", " ", "\[Beta]I1", " ", "\[Sigma]C1"}]}], 
                 ")"}]}], "+", 
               RowBox[{
                RowBox[{"(", 
                 RowBox[{"\[Mu]2", "+", 
                  RowBox[{"P2", " ", "\[Beta]I2", " ", "\[Sigma]C2"}]}], 
                 ")"}], " ", 
                RowBox[{"(", 
                 RowBox[{
                  RowBox[{
                  "S1", " ", "\[Beta]S1", " ", "\[Lambda]1", " ", "\[Mu]1", 
                   " ", "\[Mu]2"}], "-", 
                  RowBox[{
                   RowBox[{"(", 
                    RowBox[{"\[Mu]1", "+", 
                    RowBox[{"P1", " ", "\[Beta]I1", " ", "\[Sigma]C1"}]}], 
                    ")"}], " ", 
                   RowBox[{"(", 
                    RowBox[{
                    RowBox[{"I1s", " ", 
                    RowBox[{"(", 
                    RowBox[{
                    RowBox[{"-", "1"}], "+", "x1"}], ")"}], " ", "\[Beta]I1", 
                    " ", "\[Lambda]1", " ", "\[Mu]2", " ", "\[Sigma]C1"}], 
                    "+", 
                    RowBox[{"I2s", " ", 
                    RowBox[{"(", 
                    RowBox[{
                    RowBox[{"-", "1"}], "+", "x2"}], ")"}], " ", "\[Beta]I2", 
                    " ", "\[Lambda]2", " ", "\[Mu]1", " ", "\[Sigma]C2"}]}], 
                    ")"}]}]}], ")"}]}]}], ")"}], "2"]}]}], ")"}]}], ")"}]}]}],
      ")"}], "/", 
    RowBox[{"(", 
     RowBox[{"2", " ", 
      RowBox[{"(", 
       RowBox[{
        RowBox[{"D1ss", " ", "\[Beta]D1"}], "+", 
        RowBox[{"D2ss", " ", "\[Beta]D2"}], "+", 
        RowBox[{"I1s", " ", "\[Beta]I1"}], "+", 
        RowBox[{"I2s", " ", "\[Beta]I2"}], "+", 
        RowBox[{"S1", " ", "\[Beta]S1"}], "+", 
        RowBox[{"S2", " ", "\[Beta]S2"}], "+", "\[Gamma]"}], ")"}], " ", 
      "\[Mu]1", " ", "\[Mu]2", " ", 
      RowBox[{"(", 
       RowBox[{"\[Mu]1", "+", 
        RowBox[{"P1", " ", "\[Beta]I1", " ", "\[Sigma]C1"}]}], ")"}], " ", 
      RowBox[{"(", 
       RowBox[{"\[Mu]2", "+", 
        RowBox[{"P2", " ", "\[Beta]I2", " ", "\[Sigma]C2"}]}], ")"}]}], 
     ")"}]}], ",", 
   RowBox[{
    RowBox[{"(", 
     RowBox[{
      RowBox[{"a", " ", "S2", " ", "\[Beta]S2", " ", "\[Lambda]2", " ", 
       SuperscriptBox["\[Mu]1", "2"], " ", "\[Mu]2"}], "+", 
      RowBox[{
      "a", " ", "S1", " ", "\[Beta]S1", " ", "\[Lambda]1", " ", "\[Mu]1", " ", 
       SuperscriptBox["\[Mu]2", "2"]}], "+", 
      RowBox[{
      "a", " ", "P1", " ", "S2", " ", "\[Beta]I1", " ", "\[Beta]S2", " ", 
       "\[Lambda]2", " ", "\[Mu]1", " ", "\[Mu]2", " ", "\[Sigma]C1"}], "+", 
      RowBox[{
      "a", " ", "I1s", " ", "\[Beta]I1", " ", "\[Lambda]1", " ", "\[Mu]1", 
       " ", 
       SuperscriptBox["\[Mu]2", "2"], " ", "\[Sigma]C1"}], "-", 
      RowBox[{
      "a", " ", "I1s", " ", "x1", " ", "\[Beta]I1", " ", "\[Lambda]1", " ", 
       "\[Mu]1", " ", 
       SuperscriptBox["\[Mu]2", "2"], " ", "\[Sigma]C1"}], "+", 
      RowBox[{"a", " ", "I1s", " ", "P1", " ", 
       SuperscriptBox["\[Beta]I1", "2"], " ", "\[Lambda]1", " ", 
       SuperscriptBox["\[Mu]2", "2"], " ", 
       SuperscriptBox["\[Sigma]C1", "2"]}], "-", 
      RowBox[{"a", " ", "I1s", " ", "P1", " ", "x1", " ", 
       SuperscriptBox["\[Beta]I1", "2"], " ", "\[Lambda]1", " ", 
       SuperscriptBox["\[Mu]2", "2"], " ", 
       SuperscriptBox["\[Sigma]C1", "2"]}], "+", 
      RowBox[{
      "a", " ", "P2", " ", "S1", " ", "\[Beta]I2", " ", "\[Beta]S1", " ", 
       "\[Lambda]1", " ", "\[Mu]1", " ", "\[Mu]2", " ", "\[Sigma]C2"}], "+", 
      RowBox[{"a", " ", "I2s", " ", "\[Beta]I2", " ", "\[Lambda]2", " ", 
       SuperscriptBox["\[Mu]1", "2"], " ", "\[Mu]2", " ", "\[Sigma]C2"}], "-", 
      RowBox[{
      "a", " ", "I2s", " ", "x2", " ", "\[Beta]I2", " ", "\[Lambda]2", " ", 
       SuperscriptBox["\[Mu]1", "2"], " ", "\[Mu]2", " ", "\[Sigma]C2"}], "+", 
      RowBox[{
      "a", " ", "I1s", " ", "P2", " ", "\[Beta]I1", " ", "\[Beta]I2", " ", 
       "\[Lambda]1", " ", "\[Mu]1", " ", "\[Mu]2", " ", "\[Sigma]C1", " ", 
       "\[Sigma]C2"}], "-", 
      RowBox[{
      "a", " ", "I1s", " ", "P2", " ", "x1", " ", "\[Beta]I1", " ", 
       "\[Beta]I2", " ", "\[Lambda]1", " ", "\[Mu]1", " ", "\[Mu]2", " ", 
       "\[Sigma]C1", " ", "\[Sigma]C2"}], "+", 
      RowBox[{
      "a", " ", "I2s", " ", "P1", " ", "\[Beta]I1", " ", "\[Beta]I2", " ", 
       "\[Lambda]2", " ", "\[Mu]1", " ", "\[Mu]2", " ", "\[Sigma]C1", " ", 
       "\[Sigma]C2"}], "-", 
      RowBox[{
      "a", " ", "I2s", " ", "P1", " ", "x2", " ", "\[Beta]I1", " ", 
       "\[Beta]I2", " ", "\[Lambda]2", " ", "\[Mu]1", " ", "\[Mu]2", " ", 
       "\[Sigma]C1", " ", "\[Sigma]C2"}], "+", 
      RowBox[{"a", " ", "I1s", " ", "P1", " ", "P2", " ", 
       SuperscriptBox["\[Beta]I1", "2"], " ", "\[Beta]I2", " ", "\[Lambda]1", 
       " ", "\[Mu]2", " ", 
       SuperscriptBox["\[Sigma]C1", "2"], " ", "\[Sigma]C2"}], "-", 
      RowBox[{"a", " ", "I1s", " ", "P1", " ", "P2", " ", "x1", " ", 
       SuperscriptBox["\[Beta]I1", "2"], " ", "\[Beta]I2", " ", "\[Lambda]1", 
       " ", "\[Mu]2", " ", 
       SuperscriptBox["\[Sigma]C1", "2"], " ", "\[Sigma]C2"}], "+", 
      RowBox[{"a", " ", "I2s", " ", "P2", " ", 
       SuperscriptBox["\[Beta]I2", "2"], " ", "\[Lambda]2", " ", 
       SuperscriptBox["\[Mu]1", "2"], " ", 
       SuperscriptBox["\[Sigma]C2", "2"]}], "-", 
      RowBox[{"a", " ", "I2s", " ", "P2", " ", "x2", " ", 
       SuperscriptBox["\[Beta]I2", "2"], " ", "\[Lambda]2", " ", 
       SuperscriptBox["\[Mu]1", "2"], " ", 
       SuperscriptBox["\[Sigma]C2", "2"]}], "+", 
      RowBox[{"a", " ", "I2s", " ", "P1", " ", "P2", " ", "\[Beta]I1", " ", 
       SuperscriptBox["\[Beta]I2", "2"], " ", "\[Lambda]2", " ", "\[Mu]1", 
       " ", "\[Sigma]C1", " ", 
       SuperscriptBox["\[Sigma]C2", "2"]}], "-", 
      RowBox[{
      "a", " ", "I2s", " ", "P1", " ", "P2", " ", "x2", " ", "\[Beta]I1", " ", 
       SuperscriptBox["\[Beta]I2", "2"], " ", "\[Lambda]2", " ", "\[Mu]1", 
       " ", "\[Sigma]C1", " ", 
       SuperscriptBox["\[Sigma]C2", "2"]}], "+", 
      RowBox[{"\[Sqrt]", 
       RowBox[{"(", 
        RowBox[{"a", " ", 
         RowBox[{"(", 
          RowBox[{
           RowBox[{
            RowBox[{"-", "4"}], " ", 
            RowBox[{"(", 
             RowBox[{
              RowBox[{"D1ss", " ", "\[Beta]D1"}], "+", 
              RowBox[{"D2ss", " ", "\[Beta]D2"}], "+", 
              RowBox[{"I1s", " ", "\[Beta]I1"}], "+", 
              RowBox[{"I2s", " ", "\[Beta]I2"}], "+", 
              RowBox[{"S1", " ", "\[Beta]S1"}], "+", 
              RowBox[{"S2", " ", "\[Beta]S2"}], "+", "\[Gamma]"}], ")"}], " ",
             "\[Mu]1", " ", "\[Mu]2", " ", 
            RowBox[{"(", 
             RowBox[{"\[Mu]1", "+", 
              RowBox[{"P1", " ", "\[Beta]I1", " ", "\[Sigma]C1"}]}], ")"}], 
            " ", 
            RowBox[{"(", 
             RowBox[{"\[Mu]2", "+", 
              RowBox[{"P2", " ", "\[Beta]I2", " ", "\[Sigma]C2"}]}], ")"}], 
            " ", 
            RowBox[{"(", 
             RowBox[{
              RowBox[{"P2", " ", "S2", " ", 
               RowBox[{"(", 
                RowBox[{
                 RowBox[{"-", "1"}], "+", "x2"}], ")"}], " ", "\[Beta]I2", 
               " ", "\[Beta]S2", " ", "\[Lambda]2", " ", 
               SuperscriptBox["\[Mu]1", "2"], " ", "\[Sigma]C2"}], "+", 
              RowBox[{"P1", " ", "\[Beta]I1", " ", "\[Sigma]C1", " ", 
               RowBox[{"(", 
                RowBox[{
                 RowBox[{"P2", " ", "S2", " ", 
                  RowBox[{"(", 
                   RowBox[{
                    RowBox[{"-", "1"}], "+", "x2"}], ")"}], " ", "\[Beta]I2", 
                  " ", "\[Beta]S2", " ", "\[Lambda]2", " ", "\[Mu]1", " ", 
                  "\[Sigma]C2"}], "+", 
                 RowBox[{"S1", " ", 
                  RowBox[{"(", 
                   RowBox[{
                    RowBox[{"-", "1"}], "+", "x1"}], ")"}], " ", "\[Beta]S1", 
                  " ", "\[Lambda]1", " ", "\[Mu]2", " ", 
                  RowBox[{"(", 
                   RowBox[{"\[Mu]2", "+", 
                    RowBox[{"P2", " ", "\[Beta]I2", " ", "\[Sigma]C2"}]}], 
                   ")"}]}]}], ")"}]}]}], ")"}]}], "+", 
           RowBox[{"a", " ", 
            SuperscriptBox[
             RowBox[{"(", 
              RowBox[{
               RowBox[{
               "S2", " ", "\[Beta]S2", " ", "\[Lambda]2", " ", "\[Mu]1", " ", 
                "\[Mu]2", " ", 
                RowBox[{"(", 
                 RowBox[{"\[Mu]1", "+", 
                  RowBox[{"P1", " ", "\[Beta]I1", " ", "\[Sigma]C1"}]}], 
                 ")"}]}], "+", 
               RowBox[{
                RowBox[{"(", 
                 RowBox[{"\[Mu]2", "+", 
                  RowBox[{"P2", " ", "\[Beta]I2", " ", "\[Sigma]C2"}]}], 
                 ")"}], " ", 
                RowBox[{"(", 
                 RowBox[{
                  RowBox[{
                  "S1", " ", "\[Beta]S1", " ", "\[Lambda]1", " ", "\[Mu]1", 
                   " ", "\[Mu]2"}], "-", 
                  RowBox[{
                   RowBox[{"(", 
                    RowBox[{"\[Mu]1", "+", 
                    RowBox[{"P1", " ", "\[Beta]I1", " ", "\[Sigma]C1"}]}], 
                    ")"}], " ", 
                   RowBox[{"(", 
                    RowBox[{
                    RowBox[{"I1s", " ", 
                    RowBox[{"(", 
                    RowBox[{
                    RowBox[{"-", "1"}], "+", "x1"}], ")"}], " ", "\[Beta]I1", 
                    " ", "\[Lambda]1", " ", "\[Mu]2", " ", "\[Sigma]C1"}], 
                    "+", 
                    RowBox[{"I2s", " ", 
                    RowBox[{"(", 
                    RowBox[{
                    RowBox[{"-", "1"}], "+", "x2"}], ")"}], " ", "\[Beta]I2", 
                    " ", "\[Lambda]2", " ", "\[Mu]1", " ", "\[Sigma]C2"}]}], 
                    ")"}]}]}], ")"}]}]}], ")"}], "2"]}]}], ")"}]}], ")"}]}]}],
      ")"}], "/", 
    RowBox[{"(", 
     RowBox[{"2", " ", 
      RowBox[{"(", 
       RowBox[{
        RowBox[{"D1ss", " ", "\[Beta]D1"}], "+", 
        RowBox[{"D2ss", " ", "\[Beta]D2"}], "+", 
        RowBox[{"I1s", " ", "\[Beta]I1"}], "+", 
        RowBox[{"I2s", " ", "\[Beta]I2"}], "+", 
        RowBox[{"S1", " ", "\[Beta]S1"}], "+", 
        RowBox[{"S2", " ", "\[Beta]S2"}], "+", "\[Gamma]"}], ")"}], " ", 
      "\[Mu]1", " ", "\[Mu]2", " ", 
      RowBox[{"(", 
       RowBox[{"\[Mu]1", "+", 
        RowBox[{"P1", " ", "\[Beta]I1", " ", "\[Sigma]C1"}]}], ")"}], " ", 
      RowBox[{"(", 
       RowBox[{"\[Mu]2", "+", 
        RowBox[{"P2", " ", "\[Beta]I2", " ", "\[Sigma]C2"}]}], ")"}]}], 
     ")"}]}]}], "}"}]], "Output",
 CellChangeTimes->{3.686593791140162*^9, 3.686593822804201*^9, 
  3.686596262192258*^9}]
}, Open  ]],

Cell[TextData[{
 "The spectral bound condition is ",
 Cell[BoxData[
  FormBox[
   RowBox[{
    SubscriptBox["R", "m"], "=", 
    RowBox[{
     RowBox[{
      RowBox[{
       RowBox[{"(", 
        RowBox[{
         RowBox[{"(", 
          RowBox[{
           SubscriptBox["\[Beta]", 
            SubscriptBox["S", "1"]], 
           OverscriptBox[
            SubscriptBox["S", "1"], "^"]}], ")"}], "/", 
         RowBox[{"(", 
          RowBox[{
           RowBox[{
            SubscriptBox["\[Beta]", 
             SubscriptBox["S", "1"]], 
            OverscriptBox[
             SubscriptBox["S", "1"], "^"]}], "+", 
           RowBox[{
            SubscriptBox["\[Beta]", 
             SubscriptBox["S", "2"]], 
            OverscriptBox[
             SubscriptBox["S", "2"], "^"]}], "+", 
           RowBox[{
            SubscriptBox["\[Beta]", 
             SubscriptBox["I", "1"]], 
            OverscriptBox[
             SubscriptBox["I", 
              RowBox[{"1", ",", "s"}]], "^"]}], "+", 
           RowBox[{
            SubscriptBox["\[Beta]", 
             SubscriptBox["I", "2"]], 
            OverscriptBox[
             SubscriptBox["I", 
              RowBox[{"2", ",", "s"}]], "^"]}], "+", 
           RowBox[{
            SubscriptBox["\[Beta]", 
             SubscriptBox["D", "1"]], 
            OverscriptBox[
             SubscriptBox["D", 
              RowBox[{"1", ",", "s", ",", "s"}]], "^"]}], "+", 
           RowBox[{
            SubscriptBox["\[Beta]", 
             SubscriptBox["D", "2"]], 
            OverscriptBox[
             SubscriptBox["D", 
              RowBox[{"2", ",", "s", ",", "s"}]], "^"]}], "+", "\[Gamma]"}], 
          ")"}]}], ")"}], " ", 
       RowBox[{"(", 
        RowBox[{
         RowBox[{
          FractionBox[
           SubscriptBox["\[Mu]", "1"], 
           RowBox[{
            SubscriptBox["\[Mu]", "1"], "+", 
            RowBox[{
             SubscriptBox["\[Sigma]", 
              SubscriptBox["C", "1"]], 
             SubscriptBox["\[Beta]", 
              SubscriptBox["I", "1"]], 
             OverscriptBox[
              SubscriptBox["P", "1"], "^"]}]}]], " ", 
          FractionBox[
           RowBox[{"a", " ", 
            SubscriptBox["\[Lambda]", "1"]}], 
           SubscriptBox["\[Mu]", "1"]]}], "+", 
         RowBox[{
          FractionBox[
           RowBox[{
            SubscriptBox["\[Sigma]", 
             SubscriptBox["C", "1"]], 
            SubscriptBox["\[Beta]", 
             SubscriptBox["I", "1"]], 
            OverscriptBox[
             SubscriptBox["P", "1"], "^"]}], 
           RowBox[{
            SubscriptBox["\[Mu]", "1"], "+", 
            RowBox[{
             SubscriptBox["\[Sigma]", 
              SubscriptBox["C", "1"]], 
             SubscriptBox["\[Beta]", 
              SubscriptBox["I", "1"]], 
             OverscriptBox[
              SubscriptBox["P", "1"], "^"]}]}]], " ", 
          FractionBox[
           RowBox[{"a", " ", 
            RowBox[{"(", 
             RowBox[{"1", "-", 
              SubscriptBox["x", "1"]}], ")"}], 
            SubscriptBox["\[Lambda]", "1"]}], 
           SubscriptBox["\[Mu]", "1"]]}]}], ")"}]}], "+", 
      RowBox[{
       RowBox[{"(", 
        RowBox[{
         RowBox[{"(", 
          RowBox[{
           SubscriptBox["\[Beta]", 
            SubscriptBox["I", "1"]], 
           OverscriptBox[
            SubscriptBox["I", 
             RowBox[{"1", ",", "s"}]], "^"]}], ")"}], "/", 
         RowBox[{"(", 
          RowBox[{
           RowBox[{
            SubscriptBox["\[Beta]", 
             SubscriptBox["S", "1"]], 
            OverscriptBox[
             SubscriptBox["S", "1"], "^"]}], "+", 
           RowBox[{
            SubscriptBox["\[Beta]", 
             SubscriptBox["S", "2"]], 
            OverscriptBox[
             SubscriptBox["S", "2"], "^"]}], "+", 
           RowBox[{
            SubscriptBox["\[Beta]", 
             SubscriptBox["I", "1"]], 
            OverscriptBox[
             SubscriptBox["I", 
              RowBox[{"1", ",", "s"}]], "^"]}], "+", 
           RowBox[{
            SubscriptBox["\[Beta]", 
             SubscriptBox["I", "2"]], 
            OverscriptBox[
             SubscriptBox["I", 
              RowBox[{"2", ",", "s"}]], "^"]}], "+", 
           RowBox[{
            SubscriptBox["\[Beta]", 
             SubscriptBox["D", "1"]], 
            OverscriptBox[
             SubscriptBox["D", 
              RowBox[{"1", ",", "s", ",", "s"}]], "^"]}], "+", 
           RowBox[{
            SubscriptBox["\[Beta]", 
             SubscriptBox["D", "2"]], 
            OverscriptBox[
             SubscriptBox["D", 
              RowBox[{"2", ",", "s", ",", "s"}]], "^"]}], "+", "\[Gamma]"}], 
          ")"}]}], ")"}], 
       FractionBox[
        RowBox[{"a", " ", 
         RowBox[{"(", 
          RowBox[{"1", "-", 
           SubscriptBox["x", "1"]}], ")"}], 
         SubscriptBox["\[Lambda]", "1"]}], 
        SubscriptBox["\[Mu]", "1"]]}], "+", 
      RowBox[{
       RowBox[{"(", 
        RowBox[{
         RowBox[{"(", 
          RowBox[{
           SubscriptBox["\[Beta]", 
            SubscriptBox["S", "2"]], 
           OverscriptBox[
            SubscriptBox["S", "2"], "^"]}], ")"}], "/", 
         RowBox[{"(", 
          RowBox[{
           RowBox[{
            SubscriptBox["\[Beta]", 
             SubscriptBox["S", "1"]], 
            OverscriptBox[
             SubscriptBox["S", "1"], "^"]}], "+", 
           RowBox[{
            SubscriptBox["\[Beta]", 
             SubscriptBox["S", "2"]], 
            OverscriptBox[
             SubscriptBox["S", "2"], "^"]}], "+", 
           RowBox[{
            SubscriptBox["\[Beta]", 
             SubscriptBox["I", "1"]], 
            OverscriptBox[
             SubscriptBox["I", 
              RowBox[{"1", ",", "s"}]], "^"]}], "+", 
           RowBox[{
            SubscriptBox["\[Beta]", 
             SubscriptBox["I", "2"]], 
            OverscriptBox[
             SubscriptBox["I", 
              RowBox[{"2", ",", "s"}]], "^"]}], "+", 
           RowBox[{
            SubscriptBox["\[Beta]", 
             SubscriptBox["D", "1"]], 
            OverscriptBox[
             SubscriptBox["D", 
              RowBox[{"1", ",", "s", ",", "s"}]], "^"]}], "+", 
           RowBox[{
            SubscriptBox["\[Beta]", 
             SubscriptBox["D", "2"]], 
            OverscriptBox[
             SubscriptBox["D", 
              RowBox[{"2", ",", "s", ",", "s"}]], "^"]}], "+", "\[Gamma]"}], 
          ")"}]}], ")"}], " ", 
       RowBox[{"(", 
        RowBox[{
         RowBox[{
          FractionBox[
           SubscriptBox["\[Mu]", "2"], 
           RowBox[{
            SubscriptBox["\[Mu]", "2"], "+", 
            RowBox[{
             SubscriptBox["\[Sigma]", 
              SubscriptBox["C", "2"]], 
             SubscriptBox["\[Beta]", 
              SubscriptBox["I", "2"]], 
             OverscriptBox[
              SubscriptBox["P", "2"], "^"]}]}]], " ", 
          FractionBox[
           RowBox[{"a", " ", 
            SubscriptBox["\[Lambda]", "2"]}], 
           SubscriptBox["\[Mu]", "2"]]}], "+", 
         RowBox[{
          FractionBox[
           RowBox[{
            SubscriptBox["\[Sigma]", 
             SubscriptBox["C", "2"]], 
            SubscriptBox["\[Beta]", 
             SubscriptBox["I", "2"]], 
            OverscriptBox[
             SubscriptBox["P", "2"], "^"]}], 
           RowBox[{
            SubscriptBox["\[Mu]", "2"], "+", 
            RowBox[{
             SubscriptBox["\[Sigma]", 
              SubscriptBox["C", "2"]], 
             SubscriptBox["\[Beta]", 
              SubscriptBox["I", "2"]], 
             OverscriptBox[
              SubscriptBox["P", "2"], "^"]}]}]], " ", 
          FractionBox[
           RowBox[{"a", " ", 
            RowBox[{"(", 
             RowBox[{"1", "-", 
              SubscriptBox["x", "2"]}], ")"}], 
            SubscriptBox["\[Lambda]", "2"]}], 
           SubscriptBox["\[Mu]", "2"]]}]}], ")"}]}], "+", 
      RowBox[{
       RowBox[{"(", 
        RowBox[{
         RowBox[{"(", 
          RowBox[{
           SubscriptBox["\[Beta]", 
            SubscriptBox["I", "2"]], 
           OverscriptBox[
            SubscriptBox["I", 
             RowBox[{"2", ",", "s"}]], "^"]}], ")"}], "/", 
         RowBox[{"(", 
          RowBox[{
           RowBox[{
            SubscriptBox["\[Beta]", 
             SubscriptBox["S", "1"]], 
            OverscriptBox[
             SubscriptBox["S", "1"], "^"]}], "+", 
           RowBox[{
            SubscriptBox["\[Beta]", 
             SubscriptBox["S", "2"]], 
            OverscriptBox[
             SubscriptBox["S", "2"], "^"]}], "+", 
           RowBox[{
            SubscriptBox["\[Beta]", 
             SubscriptBox["I", "1"]], 
            OverscriptBox[
             SubscriptBox["I", 
              RowBox[{"1", ",", "s"}]], "^"]}], "+", 
           RowBox[{
            SubscriptBox["\[Beta]", 
             SubscriptBox["I", "2"]], 
            OverscriptBox[
             SubscriptBox["I", 
              RowBox[{"2", ",", "s"}]], "^"]}], "+", 
           RowBox[{
            SubscriptBox["\[Beta]", 
             SubscriptBox["D", "1"]], 
            OverscriptBox[
             SubscriptBox["D", 
              RowBox[{"1", ",", "s", ",", "s"}]], "^"]}], "+", 
           RowBox[{
            SubscriptBox["\[Beta]", 
             SubscriptBox["D", "2"]], 
            OverscriptBox[
             SubscriptBox["D", 
              RowBox[{"2", ",", "s", ",", "s"}]], "^"]}], "+", "\[Gamma]"}], 
          ")"}]}], ")"}], 
       FractionBox[
        RowBox[{"a", " ", 
         RowBox[{"(", 
          RowBox[{"1", "-", 
           SubscriptBox["x", "2"]}], ")"}], 
         SubscriptBox["\[Lambda]", "2"]}], 
        SubscriptBox["\[Mu]", "2"]]}]}], " ", ">", "1."}]}], 
   TraditionalForm]]],
 "\n\nThe generalized ",
 Cell[BoxData[
  FormBox[
   SubscriptBox["R", "m"], TraditionalForm]]],
 " expression for any number of hosts (Eq. 12 in the main text) follows from \
this expression."
}], "Text",
 CellChangeTimes->{{3.686593953280621*^9, 3.6865939614296494`*^9}, {
  3.6865962673291187`*^9, 3.686596292177628*^9}, {3.686596517409637*^9, 
  3.686596533856792*^9}, {3.6865965658012857`*^9, 3.6865969127116013`*^9}}],

Cell[CellGroupData[{

Cell[BoxData[
 RowBox[{
  RowBox[{"(*", " ", 
   RowBox[{
    RowBox[{
     RowBox[{
     "The", " ", "condition", " ", "for", " ", "instability", " ", "of", " ", 
      "the", " ", "generalist"}], "-", 
     RowBox[{
     "free", " ", "equilibrium", " ", "is", " ", "that", " ", "the", " ", 
      "spectral", " ", "bound"}]}], " ", ">", " ", "1"}], " ", "*)"}], 
  "\[IndentingNewLine]", 
  RowBox[{
   RowBox[{
    RowBox[{
     RowBox[{
      RowBox[{"(", 
       RowBox[{
        RowBox[{"a", " ", "S2", " ", "\[Beta]S2", " ", "\[Lambda]2", " ", 
         SuperscriptBox["\[Mu]1", "2"], " ", "\[Mu]2"}], "+", 
        RowBox[{
        "a", " ", "S1", " ", "\[Beta]S1", " ", "\[Lambda]1", " ", "\[Mu]1", 
         " ", 
         SuperscriptBox["\[Mu]2", "2"]}], "+", 
        RowBox[{
        "a", " ", "P1", " ", "S2", " ", "\[Beta]I1", " ", "\[Beta]S2", " ", 
         "\[Lambda]2", " ", "\[Mu]1", " ", "\[Mu]2", " ", "\[Sigma]C1"}], "+", 
        RowBox[{
        "a", " ", "I1s", " ", "\[Beta]I1", " ", "\[Lambda]1", " ", "\[Mu]1", 
         " ", 
         SuperscriptBox["\[Mu]2", "2"], " ", "\[Sigma]C1"}], "-", 
        RowBox[{
        "a", " ", "I1s", " ", "x1", " ", "\[Beta]I1", " ", "\[Lambda]1", " ", 
         "\[Mu]1", " ", 
         SuperscriptBox["\[Mu]2", "2"], " ", "\[Sigma]C1"}], "+", 
        RowBox[{"a", " ", "I1s", " ", "P1", " ", 
         SuperscriptBox["\[Beta]I1", "2"], " ", "\[Lambda]1", " ", 
         SuperscriptBox["\[Mu]2", "2"], " ", 
         SuperscriptBox["\[Sigma]C1", "2"]}], "-", 
        RowBox[{"a", " ", "I1s", " ", "P1", " ", "x1", " ", 
         SuperscriptBox["\[Beta]I1", "2"], " ", "\[Lambda]1", " ", 
         SuperscriptBox["\[Mu]2", "2"], " ", 
         SuperscriptBox["\[Sigma]C1", "2"]}], "+", 
        RowBox[{
        "a", " ", "P2", " ", "S1", " ", "\[Beta]I2", " ", "\[Beta]S1", " ", 
         "\[Lambda]1", " ", "\[Mu]1", " ", "\[Mu]2", " ", "\[Sigma]C2"}], "+", 
        RowBox[{"a", " ", "I2s", " ", "\[Beta]I2", " ", "\[Lambda]2", " ", 
         SuperscriptBox["\[Mu]1", "2"], " ", "\[Mu]2", " ", "\[Sigma]C2"}], 
        "-", 
        RowBox[{
        "a", " ", "I2s", " ", "x2", " ", "\[Beta]I2", " ", "\[Lambda]2", " ", 
         
         SuperscriptBox["\[Mu]1", "2"], " ", "\[Mu]2", " ", "\[Sigma]C2"}], 
        "+", 
        RowBox[{
        "a", " ", "I1s", " ", "P2", " ", "\[Beta]I1", " ", "\[Beta]I2", " ", 
         "\[Lambda]1", " ", "\[Mu]1", " ", "\[Mu]2", " ", "\[Sigma]C1", " ", 
         "\[Sigma]C2"}], "-", 
        RowBox[{
        "a", " ", "I1s", " ", "P2", " ", "x1", " ", "\[Beta]I1", " ", 
         "\[Beta]I2", " ", "\[Lambda]1", " ", "\[Mu]1", " ", "\[Mu]2", " ", 
         "\[Sigma]C1", " ", "\[Sigma]C2"}], "+", 
        RowBox[{
        "a", " ", "I2s", " ", "P1", " ", "\[Beta]I1", " ", "\[Beta]I2", " ", 
         "\[Lambda]2", " ", "\[Mu]1", " ", "\[Mu]2", " ", "\[Sigma]C1", " ", 
         "\[Sigma]C2"}], "-", 
        RowBox[{
        "a", " ", "I2s", " ", "P1", " ", "x2", " ", "\[Beta]I1", " ", 
         "\[Beta]I2", " ", "\[Lambda]2", " ", "\[Mu]1", " ", "\[Mu]2", " ", 
         "\[Sigma]C1", " ", "\[Sigma]C2"}], "+", 
        RowBox[{"a", " ", "I1s", " ", "P1", " ", "P2", " ", 
         SuperscriptBox["\[Beta]I1", "2"], " ", "\[Beta]I2", " ", 
         "\[Lambda]1", " ", "\[Mu]2", " ", 
         SuperscriptBox["\[Sigma]C1", "2"], " ", "\[Sigma]C2"}], "-", 
        RowBox[{"a", " ", "I1s", " ", "P1", " ", "P2", " ", "x1", " ", 
         SuperscriptBox["\[Beta]I1", "2"], " ", "\[Beta]I2", " ", 
         "\[Lambda]1", " ", "\[Mu]2", " ", 
         SuperscriptBox["\[Sigma]C1", "2"], " ", "\[Sigma]C2"}], "+", 
        RowBox[{"a", " ", "I2s", " ", "P2", " ", 
         SuperscriptBox["\[Beta]I2", "2"], " ", "\[Lambda]2", " ", 
         SuperscriptBox["\[Mu]1", "2"], " ", 
         SuperscriptBox["\[Sigma]C2", "2"]}], "-", 
        RowBox[{"a", " ", "I2s", " ", "P2", " ", "x2", " ", 
         SuperscriptBox["\[Beta]I2", "2"], " ", "\[Lambda]2", " ", 
         SuperscriptBox["\[Mu]1", "2"], " ", 
         SuperscriptBox["\[Sigma]C2", "2"]}], "+", 
        RowBox[{
        "a", " ", "I2s", " ", "P1", " ", "P2", " ", "\[Beta]I1", " ", 
         SuperscriptBox["\[Beta]I2", "2"], " ", "\[Lambda]2", " ", "\[Mu]1", 
         " ", "\[Sigma]C1", " ", 
         SuperscriptBox["\[Sigma]C2", "2"]}], "-", 
        RowBox[{
        "a", " ", "I2s", " ", "P1", " ", "P2", " ", "x2", " ", "\[Beta]I1", 
         " ", 
         SuperscriptBox["\[Beta]I2", "2"], " ", "\[Lambda]2", " ", "\[Mu]1", 
         " ", "\[Sigma]C1", " ", 
         SuperscriptBox["\[Sigma]C2", "2"]}], "-", 
        RowBox[{"\[Sqrt]", 
         RowBox[{"(", 
          RowBox[{"a", " ", 
           RowBox[{"(", 
            RowBox[{
             RowBox[{
              RowBox[{"-", "4"}], " ", 
              RowBox[{"(", 
               RowBox[{
                RowBox[{"D1ss", " ", "\[Beta]D1"}], "+", 
                RowBox[{"D2ss", " ", "\[Beta]D2"}], "+", 
                RowBox[{"I1s", " ", "\[Beta]I1"}], "+", 
                RowBox[{"I2s", " ", "\[Beta]I2"}], "+", 
                RowBox[{"S1", " ", "\[Beta]S1"}], "+", 
                RowBox[{"S2", " ", "\[Beta]S2"}], "+", "\[Gamma]"}], ")"}], 
              " ", "\[Mu]1", " ", "\[Mu]2", " ", 
              RowBox[{"(", 
               RowBox[{"\[Mu]1", "+", 
                RowBox[{"P1", " ", "\[Beta]I1", " ", "\[Sigma]C1"}]}], ")"}], 
              " ", 
              RowBox[{"(", 
               RowBox[{"\[Mu]2", "+", 
                RowBox[{"P2", " ", "\[Beta]I2", " ", "\[Sigma]C2"}]}], ")"}], 
              " ", 
              RowBox[{"(", 
               RowBox[{
                RowBox[{"P2", " ", "S2", " ", 
                 RowBox[{"(", 
                  RowBox[{
                   RowBox[{"-", "1"}], "+", "x2"}], ")"}], " ", "\[Beta]I2", 
                 " ", "\[Beta]S2", " ", "\[Lambda]2", " ", 
                 SuperscriptBox["\[Mu]1", "2"], " ", "\[Sigma]C2"}], "+", 
                RowBox[{"P1", " ", "\[Beta]I1", " ", "\[Sigma]C1", " ", 
                 RowBox[{"(", 
                  RowBox[{
                   RowBox[{"P2", " ", "S2", " ", 
                    RowBox[{"(", 
                    RowBox[{
                    RowBox[{"-", "1"}], "+", "x2"}], ")"}], " ", "\[Beta]I2", 
                    " ", "\[Beta]S2", " ", "\[Lambda]2", " ", "\[Mu]1", " ", 
                    "\[Sigma]C2"}], "+", 
                   RowBox[{"S1", " ", 
                    RowBox[{"(", 
                    RowBox[{
                    RowBox[{"-", "1"}], "+", "x1"}], ")"}], " ", "\[Beta]S1", 
                    " ", "\[Lambda]1", " ", "\[Mu]2", " ", 
                    RowBox[{"(", 
                    RowBox[{"\[Mu]2", "+", 
                    RowBox[{"P2", " ", "\[Beta]I2", " ", "\[Sigma]C2"}]}], 
                    ")"}]}]}], ")"}]}]}], ")"}]}], "+", 
             RowBox[{"a", " ", 
              SuperscriptBox[
               RowBox[{"(", 
                RowBox[{
                 RowBox[{
                 "S2", " ", "\[Beta]S2", " ", "\[Lambda]2", " ", "\[Mu]1", 
                  " ", "\[Mu]2", " ", 
                  RowBox[{"(", 
                   RowBox[{"\[Mu]1", "+", 
                    RowBox[{"P1", " ", "\[Beta]I1", " ", "\[Sigma]C1"}]}], 
                   ")"}]}], "+", 
                 RowBox[{
                  RowBox[{"(", 
                   RowBox[{"\[Mu]2", "+", 
                    RowBox[{"P2", " ", "\[Beta]I2", " ", "\[Sigma]C2"}]}], 
                   ")"}], " ", 
                  RowBox[{"(", 
                   RowBox[{
                    RowBox[{
                    "S1", " ", "\[Beta]S1", " ", "\[Lambda]1", " ", "\[Mu]1", 
                    " ", "\[Mu]2"}], "-", 
                    RowBox[{
                    RowBox[{"(", 
                    RowBox[{"\[Mu]1", "+", 
                    RowBox[{"P1", " ", "\[Beta]I1", " ", "\[Sigma]C1"}]}], 
                    ")"}], " ", 
                    RowBox[{"(", 
                    RowBox[{
                    RowBox[{"I1s", " ", 
                    RowBox[{"(", 
                    RowBox[{
                    RowBox[{"-", "1"}], "+", "x1"}], ")"}], " ", "\[Beta]I1", 
                    " ", "\[Lambda]1", " ", "\[Mu]2", " ", "\[Sigma]C1"}], 
                    "+", 
                    RowBox[{"I2s", " ", 
                    RowBox[{"(", 
                    RowBox[{
                    RowBox[{"-", "1"}], "+", "x2"}], ")"}], " ", "\[Beta]I2", 
                    " ", "\[Lambda]2", " ", "\[Mu]1", " ", "\[Sigma]C2"}]}], 
                    ")"}]}]}], ")"}]}]}], ")"}], "2"]}]}], ")"}]}], ")"}]}]}],
        ")"}], "/", 
      RowBox[{"(", 
       RowBox[{"2", " ", 
        RowBox[{"(", 
         RowBox[{
          RowBox[{"D1ss", " ", "\[Beta]D1"}], "+", 
          RowBox[{"D2ss", " ", "\[Beta]D2"}], "+", 
          RowBox[{"I1s", " ", "\[Beta]I1"}], "+", 
          RowBox[{"I2s", " ", "\[Beta]I2"}], "+", 
          RowBox[{"S1", " ", "\[Beta]S1"}], "+", 
          RowBox[{"S2", " ", "\[Beta]S2"}], "+", "\[Gamma]"}], ")"}], " ", 
        "\[Mu]1", " ", "\[Mu]2", " ", 
        RowBox[{"(", 
         RowBox[{"\[Mu]1", "+", 
          RowBox[{"P1", " ", "\[Beta]I1", " ", "\[Sigma]C1"}]}], ")"}], " ", 
        RowBox[{"(", 
         RowBox[{"\[Mu]2", "+", 
          RowBox[{"P2", " ", "\[Beta]I2", " ", "\[Sigma]C2"}]}], ")"}]}], 
       ")"}]}], ">", "1"}], ";"}], "\[IndentingNewLine]", 
   RowBox[{"(*", " ", 
    RowBox[{"Cross", "-", "multiplying"}], " ", "*)"}], "\[IndentingNewLine]", 
   RowBox[{
    RowBox[{
     RowBox[{"(", 
      RowBox[{
       RowBox[{"a", " ", "S2", " ", "\[Beta]S2", " ", "\[Lambda]2", " ", 
        SuperscriptBox["\[Mu]1", "2"], " ", "\[Mu]2"}], "+", 
       RowBox[{
       "a", " ", "S1", " ", "\[Beta]S1", " ", "\[Lambda]1", " ", "\[Mu]1", 
        " ", 
        SuperscriptBox["\[Mu]2", "2"]}], "+", 
       RowBox[{
       "a", " ", "P1", " ", "S2", " ", "\[Beta]I1", " ", "\[Beta]S2", " ", 
        "\[Lambda]2", " ", "\[Mu]1", " ", "\[Mu]2", " ", "\[Sigma]C1"}], "+", 
       
       RowBox[{
       "a", " ", "I1s", " ", "\[Beta]I1", " ", "\[Lambda]1", " ", "\[Mu]1", 
        " ", 
        SuperscriptBox["\[Mu]2", "2"], " ", "\[Sigma]C1"}], "-", 
       RowBox[{
       "a", " ", "I1s", " ", "x1", " ", "\[Beta]I1", " ", "\[Lambda]1", " ", 
        "\[Mu]1", " ", 
        SuperscriptBox["\[Mu]2", "2"], " ", "\[Sigma]C1"}], "+", 
       RowBox[{"a", " ", "I1s", " ", "P1", " ", 
        SuperscriptBox["\[Beta]I1", "2"], " ", "\[Lambda]1", " ", 
        SuperscriptBox["\[Mu]2", "2"], " ", 
        SuperscriptBox["\[Sigma]C1", "2"]}], "-", 
       RowBox[{"a", " ", "I1s", " ", "P1", " ", "x1", " ", 
        SuperscriptBox["\[Beta]I1", "2"], " ", "\[Lambda]1", " ", 
        SuperscriptBox["\[Mu]2", "2"], " ", 
        SuperscriptBox["\[Sigma]C1", "2"]}], "+", 
       RowBox[{
       "a", " ", "P2", " ", "S1", " ", "\[Beta]I2", " ", "\[Beta]S1", " ", 
        "\[Lambda]1", " ", "\[Mu]1", " ", "\[Mu]2", " ", "\[Sigma]C2"}], "+", 
       
       RowBox[{"a", " ", "I2s", " ", "\[Beta]I2", " ", "\[Lambda]2", " ", 
        SuperscriptBox["\[Mu]1", "2"], " ", "\[Mu]2", " ", "\[Sigma]C2"}], 
       "-", 
       RowBox[{
       "a", " ", "I2s", " ", "x2", " ", "\[Beta]I2", " ", "\[Lambda]2", " ", 
        SuperscriptBox["\[Mu]1", "2"], " ", "\[Mu]2", " ", "\[Sigma]C2"}], 
       "+", 
       RowBox[{
       "a", " ", "I1s", " ", "P2", " ", "\[Beta]I1", " ", "\[Beta]I2", " ", 
        "\[Lambda]1", " ", "\[Mu]1", " ", "\[Mu]2", " ", "\[Sigma]C1", " ", 
        "\[Sigma]C2"}], "-", 
       RowBox[{
       "a", " ", "I1s", " ", "P2", " ", "x1", " ", "\[Beta]I1", " ", 
        "\[Beta]I2", " ", "\[Lambda]1", " ", "\[Mu]1", " ", "\[Mu]2", " ", 
        "\[Sigma]C1", " ", "\[Sigma]C2"}], "+", 
       RowBox[{
       "a", " ", "I2s", " ", "P1", " ", "\[Beta]I1", " ", "\[Beta]I2", " ", 
        "\[Lambda]2", " ", "\[Mu]1", " ", "\[Mu]2", " ", "\[Sigma]C1", " ", 
        "\[Sigma]C2"}], "-", 
       RowBox[{
       "a", " ", "I2s", " ", "P1", " ", "x2", " ", "\[Beta]I1", " ", 
        "\[Beta]I2", " ", "\[Lambda]2", " ", "\[Mu]1", " ", "\[Mu]2", " ", 
        "\[Sigma]C1", " ", "\[Sigma]C2"}], "+", 
       RowBox[{"a", " ", "I1s", " ", "P1", " ", "P2", " ", 
        SuperscriptBox["\[Beta]I1", "2"], " ", "\[Beta]I2", " ", "\[Lambda]1",
         " ", "\[Mu]2", " ", 
        SuperscriptBox["\[Sigma]C1", "2"], " ", "\[Sigma]C2"}], "-", 
       RowBox[{"a", " ", "I1s", " ", "P1", " ", "P2", " ", "x1", " ", 
        SuperscriptBox["\[Beta]I1", "2"], " ", "\[Beta]I2", " ", "\[Lambda]1",
         " ", "\[Mu]2", " ", 
        SuperscriptBox["\[Sigma]C1", "2"], " ", "\[Sigma]C2"}], "+", 
       RowBox[{"a", " ", "I2s", " ", "P2", " ", 
        SuperscriptBox["\[Beta]I2", "2"], " ", "\[Lambda]2", " ", 
        SuperscriptBox["\[Mu]1", "2"], " ", 
        SuperscriptBox["\[Sigma]C2", "2"]}], "-", 
       RowBox[{"a", " ", "I2s", " ", "P2", " ", "x2", " ", 
        SuperscriptBox["\[Beta]I2", "2"], " ", "\[Lambda]2", " ", 
        SuperscriptBox["\[Mu]1", "2"], " ", 
        SuperscriptBox["\[Sigma]C2", "2"]}], "+", 
       RowBox[{"a", " ", "I2s", " ", "P1", " ", "P2", " ", "\[Beta]I1", " ", 
        SuperscriptBox["\[Beta]I2", "2"], " ", "\[Lambda]2", " ", "\[Mu]1", 
        " ", "\[Sigma]C1", " ", 
        SuperscriptBox["\[Sigma]C2", "2"]}], "-", 
       RowBox[{
       "a", " ", "I2s", " ", "P1", " ", "P2", " ", "x2", " ", "\[Beta]I1", 
        " ", 
        SuperscriptBox["\[Beta]I2", "2"], " ", "\[Lambda]2", " ", "\[Mu]1", 
        " ", "\[Sigma]C1", " ", 
        SuperscriptBox["\[Sigma]C2", "2"]}], "-", 
       RowBox[{"\[Sqrt]", 
        RowBox[{"(", 
         RowBox[{"a", " ", 
          RowBox[{"(", 
           RowBox[{
            RowBox[{
             RowBox[{"-", "4"}], " ", 
             RowBox[{"(", 
              RowBox[{
               RowBox[{"D1ss", " ", "\[Beta]D1"}], "+", 
               RowBox[{"D2ss", " ", "\[Beta]D2"}], "+", 
               RowBox[{"I1s", " ", "\[Beta]I1"}], "+", 
               RowBox[{"I2s", " ", "\[Beta]I2"}], "+", 
               RowBox[{"S1", " ", "\[Beta]S1"}], "+", 
               RowBox[{"S2", " ", "\[Beta]S2"}], "+", "\[Gamma]"}], ")"}], 
             " ", "\[Mu]1", " ", "\[Mu]2", " ", 
             RowBox[{"(", 
              RowBox[{"\[Mu]1", "+", 
               RowBox[{"P1", " ", "\[Beta]I1", " ", "\[Sigma]C1"}]}], ")"}], 
             " ", 
             RowBox[{"(", 
              RowBox[{"\[Mu]2", "+", 
               RowBox[{"P2", " ", "\[Beta]I2", " ", "\[Sigma]C2"}]}], ")"}], 
             " ", 
             RowBox[{"(", 
              RowBox[{
               RowBox[{"P2", " ", "S2", " ", 
                RowBox[{"(", 
                 RowBox[{
                  RowBox[{"-", "1"}], "+", "x2"}], ")"}], " ", "\[Beta]I2", 
                " ", "\[Beta]S2", " ", "\[Lambda]2", " ", 
                SuperscriptBox["\[Mu]1", "2"], " ", "\[Sigma]C2"}], "+", 
               RowBox[{"P1", " ", "\[Beta]I1", " ", "\[Sigma]C1", " ", 
                RowBox[{"(", 
                 RowBox[{
                  RowBox[{"P2", " ", "S2", " ", 
                   RowBox[{"(", 
                    RowBox[{
                    RowBox[{"-", "1"}], "+", "x2"}], ")"}], " ", "\[Beta]I2", 
                   " ", "\[Beta]S2", " ", "\[Lambda]2", " ", "\[Mu]1", " ", 
                   "\[Sigma]C2"}], "+", 
                  RowBox[{"S1", " ", 
                   RowBox[{"(", 
                    RowBox[{
                    RowBox[{"-", "1"}], "+", "x1"}], ")"}], " ", "\[Beta]S1", 
                   " ", "\[Lambda]1", " ", "\[Mu]2", " ", 
                   RowBox[{"(", 
                    RowBox[{"\[Mu]2", "+", 
                    RowBox[{"P2", " ", "\[Beta]I2", " ", "\[Sigma]C2"}]}], 
                    ")"}]}]}], ")"}]}]}], ")"}]}], "+", 
            RowBox[{"a", " ", 
             SuperscriptBox[
              RowBox[{"(", 
               RowBox[{
                RowBox[{
                "S2", " ", "\[Beta]S2", " ", "\[Lambda]2", " ", "\[Mu]1", " ",
                  "\[Mu]2", " ", 
                 RowBox[{"(", 
                  RowBox[{"\[Mu]1", "+", 
                   RowBox[{"P1", " ", "\[Beta]I1", " ", "\[Sigma]C1"}]}], 
                  ")"}]}], "+", 
                RowBox[{
                 RowBox[{"(", 
                  RowBox[{"\[Mu]2", "+", 
                   RowBox[{"P2", " ", "\[Beta]I2", " ", "\[Sigma]C2"}]}], 
                  ")"}], " ", 
                 RowBox[{"(", 
                  RowBox[{
                   RowBox[{
                   "S1", " ", "\[Beta]S1", " ", "\[Lambda]1", " ", "\[Mu]1", 
                    " ", "\[Mu]2"}], "-", 
                   RowBox[{
                    RowBox[{"(", 
                    RowBox[{"\[Mu]1", "+", 
                    RowBox[{"P1", " ", "\[Beta]I1", " ", "\[Sigma]C1"}]}], 
                    ")"}], " ", 
                    RowBox[{"(", 
                    RowBox[{
                    RowBox[{"I1s", " ", 
                    RowBox[{"(", 
                    RowBox[{
                    RowBox[{"-", "1"}], "+", "x1"}], ")"}], " ", "\[Beta]I1", 
                    " ", "\[Lambda]1", " ", "\[Mu]2", " ", "\[Sigma]C1"}], 
                    "+", 
                    RowBox[{"I2s", " ", 
                    RowBox[{"(", 
                    RowBox[{
                    RowBox[{"-", "1"}], "+", "x2"}], ")"}], " ", "\[Beta]I2", 
                    " ", "\[Lambda]2", " ", "\[Mu]1", " ", "\[Sigma]C2"}]}], 
                    ")"}]}]}], ")"}]}]}], ")"}], "2"]}]}], ")"}]}], ")"}]}]}],
       ")"}], ">", 
     RowBox[{"(", 
      RowBox[{"2", " ", 
       RowBox[{"(", 
        RowBox[{
         RowBox[{"D1ss", " ", "\[Beta]D1"}], "+", 
         RowBox[{"D2ss", " ", "\[Beta]D2"}], "+", 
         RowBox[{"I1s", " ", "\[Beta]I1"}], "+", 
         RowBox[{"I2s", " ", "\[Beta]I2"}], "+", 
         RowBox[{"S1", " ", "\[Beta]S1"}], "+", 
         RowBox[{"S2", " ", "\[Beta]S2"}], "+", "\[Gamma]"}], ")"}], " ", 
       "\[Mu]1", " ", "\[Mu]2", " ", 
       RowBox[{"(", 
        RowBox[{"\[Mu]1", "+", 
         RowBox[{"P1", " ", "\[Beta]I1", " ", "\[Sigma]C1"}]}], ")"}], " ", 
       RowBox[{"(", 
        RowBox[{"\[Mu]2", "+", 
         RowBox[{"P2", " ", "\[Beta]I2", " ", "\[Sigma]C2"}]}], ")"}]}], 
      ")"}]}], ";"}], "\[IndentingNewLine]", "\[IndentingNewLine]", 
   RowBox[{"(*", " ", 
    RowBox[{
    "Isolating", " ", "the", " ", "square", " ", "root", " ", "term"}], " ", 
    "*)"}], "\[IndentingNewLine]", 
   RowBox[{
    RowBox[{
     RowBox[{"-", 
      RowBox[{"\[Sqrt]", 
       RowBox[{"(", 
        RowBox[{"a", " ", 
         RowBox[{"(", 
          RowBox[{
           RowBox[{
            RowBox[{"-", "4"}], " ", 
            RowBox[{"(", 
             RowBox[{
              RowBox[{"D1ss", " ", "\[Beta]D1"}], "+", 
              RowBox[{"D2ss", " ", "\[Beta]D2"}], "+", 
              RowBox[{"I1s", " ", "\[Beta]I1"}], "+", 
              RowBox[{"I2s", " ", "\[Beta]I2"}], "+", 
              RowBox[{"S1", " ", "\[Beta]S1"}], "+", 
              RowBox[{"S2", " ", "\[Beta]S2"}], "+", "\[Gamma]"}], ")"}], " ",
             "\[Mu]1", " ", "\[Mu]2", " ", 
            RowBox[{"(", 
             RowBox[{"\[Mu]1", "+", 
              RowBox[{"P1", " ", "\[Beta]I1", " ", "\[Sigma]C1"}]}], ")"}], 
            " ", 
            RowBox[{"(", 
             RowBox[{"\[Mu]2", "+", 
              RowBox[{"P2", " ", "\[Beta]I2", " ", "\[Sigma]C2"}]}], ")"}], 
            " ", 
            RowBox[{"(", 
             RowBox[{
              RowBox[{"P2", " ", "S2", " ", 
               RowBox[{"(", 
                RowBox[{
                 RowBox[{"-", "1"}], "+", "x2"}], ")"}], " ", "\[Beta]I2", 
               " ", "\[Beta]S2", " ", "\[Lambda]2", " ", 
               SuperscriptBox["\[Mu]1", "2"], " ", "\[Sigma]C2"}], "+", 
              RowBox[{"P1", " ", "\[Beta]I1", " ", "\[Sigma]C1", " ", 
               RowBox[{"(", 
                RowBox[{
                 RowBox[{"P2", " ", "S2", " ", 
                  RowBox[{"(", 
                   RowBox[{
                    RowBox[{"-", "1"}], "+", "x2"}], ")"}], " ", "\[Beta]I2", 
                  " ", "\[Beta]S2", " ", "\[Lambda]2", " ", "\[Mu]1", " ", 
                  "\[Sigma]C2"}], "+", 
                 RowBox[{"S1", " ", 
                  RowBox[{"(", 
                   RowBox[{
                    RowBox[{"-", "1"}], "+", "x1"}], ")"}], " ", "\[Beta]S1", 
                  " ", "\[Lambda]1", " ", "\[Mu]2", " ", 
                  RowBox[{"(", 
                   RowBox[{"\[Mu]2", "+", 
                    RowBox[{"P2", " ", "\[Beta]I2", " ", "\[Sigma]C2"}]}], 
                   ")"}]}]}], ")"}]}]}], ")"}]}], "+", 
           RowBox[{"a", " ", 
            SuperscriptBox[
             RowBox[{"(", 
              RowBox[{
               RowBox[{
               "S2", " ", "\[Beta]S2", " ", "\[Lambda]2", " ", "\[Mu]1", " ", 
                "\[Mu]2", " ", 
                RowBox[{"(", 
                 RowBox[{"\[Mu]1", "+", 
                  RowBox[{"P1", " ", "\[Beta]I1", " ", "\[Sigma]C1"}]}], 
                 ")"}]}], "+", 
               RowBox[{
                RowBox[{"(", 
                 RowBox[{"\[Mu]2", "+", 
                  RowBox[{"P2", " ", "\[Beta]I2", " ", "\[Sigma]C2"}]}], 
                 ")"}], " ", 
                RowBox[{"(", 
                 RowBox[{
                  RowBox[{
                  "S1", " ", "\[Beta]S1", " ", "\[Lambda]1", " ", "\[Mu]1", 
                   " ", "\[Mu]2"}], "-", 
                  RowBox[{
                   RowBox[{"(", 
                    RowBox[{"\[Mu]1", "+", 
                    RowBox[{"P1", " ", "\[Beta]I1", " ", "\[Sigma]C1"}]}], 
                    ")"}], " ", 
                   RowBox[{"(", 
                    RowBox[{
                    RowBox[{"I1s", " ", 
                    RowBox[{"(", 
                    RowBox[{
                    RowBox[{"-", "1"}], "+", "x1"}], ")"}], " ", "\[Beta]I1", 
                    " ", "\[Lambda]1", " ", "\[Mu]2", " ", "\[Sigma]C1"}], 
                    "+", 
                    RowBox[{"I2s", " ", 
                    RowBox[{"(", 
                    RowBox[{
                    RowBox[{"-", "1"}], "+", "x2"}], ")"}], " ", "\[Beta]I2", 
                    " ", "\[Lambda]2", " ", "\[Mu]1", " ", "\[Sigma]C2"}]}], 
                    ")"}]}]}], ")"}]}]}], ")"}], "2"]}]}], ")"}]}], ")"}]}]}],
      ">", 
     RowBox[{
      RowBox[{"(", 
       RowBox[{"2", " ", 
        RowBox[{"(", 
         RowBox[{
          RowBox[{"D1ss", " ", "\[Beta]D1"}], "+", 
          RowBox[{"D2ss", " ", "\[Beta]D2"}], "+", 
          RowBox[{"I1s", " ", "\[Beta]I1"}], "+", 
          RowBox[{"I2s", " ", "\[Beta]I2"}], "+", 
          RowBox[{"S1", " ", "\[Beta]S1"}], "+", 
          RowBox[{"S2", " ", "\[Beta]S2"}], "+", "\[Gamma]"}], ")"}], " ", 
        "\[Mu]1", " ", "\[Mu]2", " ", 
        RowBox[{"(", 
         RowBox[{"\[Mu]1", "+", 
          RowBox[{"P1", " ", "\[Beta]I1", " ", "\[Sigma]C1"}]}], ")"}], " ", 
        RowBox[{"(", 
         RowBox[{"\[Mu]2", "+", 
          RowBox[{"P2", " ", "\[Beta]I2", " ", "\[Sigma]C2"}]}], ")"}]}], 
       ")"}], "-", 
      RowBox[{"(", 
       RowBox[{
        RowBox[{"a", " ", "S2", " ", "\[Beta]S2", " ", "\[Lambda]2", " ", 
         SuperscriptBox["\[Mu]1", "2"], " ", "\[Mu]2"}], "+", 
        RowBox[{
        "a", " ", "S1", " ", "\[Beta]S1", " ", "\[Lambda]1", " ", "\[Mu]1", 
         " ", 
         SuperscriptBox["\[Mu]2", "2"]}], "+", 
        RowBox[{
        "a", " ", "P1", " ", "S2", " ", "\[Beta]I1", " ", "\[Beta]S2", " ", 
         "\[Lambda]2", " ", "\[Mu]1", " ", "\[Mu]2", " ", "\[Sigma]C1"}], "+", 
        RowBox[{
        "a", " ", "I1s", " ", "\[Beta]I1", " ", "\[Lambda]1", " ", "\[Mu]1", 
         " ", 
         SuperscriptBox["\[Mu]2", "2"], " ", "\[Sigma]C1"}], "-", 
        RowBox[{
        "a", " ", "I1s", " ", "x1", " ", "\[Beta]I1", " ", "\[Lambda]1", " ", 
         "\[Mu]1", " ", 
         SuperscriptBox["\[Mu]2", "2"], " ", "\[Sigma]C1"}], "+", 
        RowBox[{"a", " ", "I1s", " ", "P1", " ", 
         SuperscriptBox["\[Beta]I1", "2"], " ", "\[Lambda]1", " ", 
         SuperscriptBox["\[Mu]2", "2"], " ", 
         SuperscriptBox["\[Sigma]C1", "2"]}], "-", 
        RowBox[{"a", " ", "I1s", " ", "P1", " ", "x1", " ", 
         SuperscriptBox["\[Beta]I1", "2"], " ", "\[Lambda]1", " ", 
         SuperscriptBox["\[Mu]2", "2"], " ", 
         SuperscriptBox["\[Sigma]C1", "2"]}], "+", 
        RowBox[{
        "a", " ", "P2", " ", "S1", " ", "\[Beta]I2", " ", "\[Beta]S1", " ", 
         "\[Lambda]1", " ", "\[Mu]1", " ", "\[Mu]2", " ", "\[Sigma]C2"}], "+", 
        RowBox[{"a", " ", "I2s", " ", "\[Beta]I2", " ", "\[Lambda]2", " ", 
         SuperscriptBox["\[Mu]1", "2"], " ", "\[Mu]2", " ", "\[Sigma]C2"}], 
        "-", 
        RowBox[{
        "a", " ", "I2s", " ", "x2", " ", "\[Beta]I2", " ", "\[Lambda]2", " ", 
         
         SuperscriptBox["\[Mu]1", "2"], " ", "\[Mu]2", " ", "\[Sigma]C2"}], 
        "+", 
        RowBox[{
        "a", " ", "I1s", " ", "P2", " ", "\[Beta]I1", " ", "\[Beta]I2", " ", 
         "\[Lambda]1", " ", "\[Mu]1", " ", "\[Mu]2", " ", "\[Sigma]C1", " ", 
         "\[Sigma]C2"}], "-", 
        RowBox[{
        "a", " ", "I1s", " ", "P2", " ", "x1", " ", "\[Beta]I1", " ", 
         "\[Beta]I2", " ", "\[Lambda]1", " ", "\[Mu]1", " ", "\[Mu]2", " ", 
         "\[Sigma]C1", " ", "\[Sigma]C2"}], "+", 
        RowBox[{
        "a", " ", "I2s", " ", "P1", " ", "\[Beta]I1", " ", "\[Beta]I2", " ", 
         "\[Lambda]2", " ", "\[Mu]1", " ", "\[Mu]2", " ", "\[Sigma]C1", " ", 
         "\[Sigma]C2"}], "-", 
        RowBox[{
        "a", " ", "I2s", " ", "P1", " ", "x2", " ", "\[Beta]I1", " ", 
         "\[Beta]I2", " ", "\[Lambda]2", " ", "\[Mu]1", " ", "\[Mu]2", " ", 
         "\[Sigma]C1", " ", "\[Sigma]C2"}], "+", 
        RowBox[{"a", " ", "I1s", " ", "P1", " ", "P2", " ", 
         SuperscriptBox["\[Beta]I1", "2"], " ", "\[Beta]I2", " ", 
         "\[Lambda]1", " ", "\[Mu]2", " ", 
         SuperscriptBox["\[Sigma]C1", "2"], " ", "\[Sigma]C2"}], "-", 
        RowBox[{"a", " ", "I1s", " ", "P1", " ", "P2", " ", "x1", " ", 
         SuperscriptBox["\[Beta]I1", "2"], " ", "\[Beta]I2", " ", 
         "\[Lambda]1", " ", "\[Mu]2", " ", 
         SuperscriptBox["\[Sigma]C1", "2"], " ", "\[Sigma]C2"}], "+", 
        RowBox[{"a", " ", "I2s", " ", "P2", " ", 
         SuperscriptBox["\[Beta]I2", "2"], " ", "\[Lambda]2", " ", 
         SuperscriptBox["\[Mu]1", "2"], " ", 
         SuperscriptBox["\[Sigma]C2", "2"]}], "-", 
        RowBox[{"a", " ", "I2s", " ", "P2", " ", "x2", " ", 
         SuperscriptBox["\[Beta]I2", "2"], " ", "\[Lambda]2", " ", 
         SuperscriptBox["\[Mu]1", "2"], " ", 
         SuperscriptBox["\[Sigma]C2", "2"]}], "+", 
        RowBox[{
        "a", " ", "I2s", " ", "P1", " ", "P2", " ", "\[Beta]I1", " ", 
         SuperscriptBox["\[Beta]I2", "2"], " ", "\[Lambda]2", " ", "\[Mu]1", 
         " ", "\[Sigma]C1", " ", 
         SuperscriptBox["\[Sigma]C2", "2"]}], "-", 
        RowBox[{
        "a", " ", "I2s", " ", "P1", " ", "P2", " ", "x2", " ", "\[Beta]I1", 
         " ", 
         SuperscriptBox["\[Beta]I2", "2"], " ", "\[Lambda]2", " ", "\[Mu]1", 
         " ", "\[Sigma]C1", " ", 
         SuperscriptBox["\[Sigma]C2", "2"]}]}], ")"}]}]}], ";"}], 
   "\[IndentingNewLine]", "\[IndentingNewLine]", 
   RowBox[{"(*", " ", 
    RowBox[{
     RowBox[{
     "Squaring", " ", "both", " ", "sides", " ", "and", " ", "simplifying"}], 
     ",", " ", 
     RowBox[{"the", " ", "condition", " ", 
      RowBox[{"becomes", ":"}]}]}], " ", "*)"}], "\[IndentingNewLine]", 
   RowBox[{
    RowBox[{
     SuperscriptBox[
      RowBox[{"(", 
       RowBox[{"-", 
        RowBox[{"\[Sqrt]", 
         RowBox[{"(", 
          RowBox[{"a", " ", 
           RowBox[{"(", 
            RowBox[{
             RowBox[{
              RowBox[{"-", "4"}], " ", 
              RowBox[{"(", 
               RowBox[{
                RowBox[{"D1ss", " ", "\[Beta]D1"}], "+", 
                RowBox[{"D2ss", " ", "\[Beta]D2"}], "+", 
                RowBox[{"I1s", " ", "\[Beta]I1"}], "+", 
                RowBox[{"I2s", " ", "\[Beta]I2"}], "+", 
                RowBox[{"S1", " ", "\[Beta]S1"}], "+", 
                RowBox[{"S2", " ", "\[Beta]S2"}], "+", "\[Gamma]"}], ")"}], 
              " ", "\[Mu]1", " ", "\[Mu]2", " ", 
              RowBox[{"(", 
               RowBox[{"\[Mu]1", "+", 
                RowBox[{"P1", " ", "\[Beta]I1", " ", "\[Sigma]C1"}]}], ")"}], 
              " ", 
              RowBox[{"(", 
               RowBox[{"\[Mu]2", "+", 
                RowBox[{"P2", " ", "\[Beta]I2", " ", "\[Sigma]C2"}]}], ")"}], 
              " ", 
              RowBox[{"(", 
               RowBox[{
                RowBox[{"P2", " ", "S2", " ", 
                 RowBox[{"(", 
                  RowBox[{
                   RowBox[{"-", "1"}], "+", "x2"}], ")"}], " ", "\[Beta]I2", 
                 " ", "\[Beta]S2", " ", "\[Lambda]2", " ", 
                 SuperscriptBox["\[Mu]1", "2"], " ", "\[Sigma]C2"}], "+", 
                RowBox[{"P1", " ", "\[Beta]I1", " ", "\[Sigma]C1", " ", 
                 RowBox[{"(", 
                  RowBox[{
                   RowBox[{"P2", " ", "S2", " ", 
                    RowBox[{"(", 
                    RowBox[{
                    RowBox[{"-", "1"}], "+", "x2"}], ")"}], " ", "\[Beta]I2", 
                    " ", "\[Beta]S2", " ", "\[Lambda]2", " ", "\[Mu]1", " ", 
                    "\[Sigma]C2"}], "+", 
                   RowBox[{"S1", " ", 
                    RowBox[{"(", 
                    RowBox[{
                    RowBox[{"-", "1"}], "+", "x1"}], ")"}], " ", "\[Beta]S1", 
                    " ", "\[Lambda]1", " ", "\[Mu]2", " ", 
                    RowBox[{"(", 
                    RowBox[{"\[Mu]2", "+", 
                    RowBox[{"P2", " ", "\[Beta]I2", " ", "\[Sigma]C2"}]}], 
                    ")"}]}]}], ")"}]}]}], ")"}]}], "+", 
             RowBox[{"a", " ", 
              SuperscriptBox[
               RowBox[{"(", 
                RowBox[{
                 RowBox[{
                 "S2", " ", "\[Beta]S2", " ", "\[Lambda]2", " ", "\[Mu]1", 
                  " ", "\[Mu]2", " ", 
                  RowBox[{"(", 
                   RowBox[{"\[Mu]1", "+", 
                    RowBox[{"P1", " ", "\[Beta]I1", " ", "\[Sigma]C1"}]}], 
                   ")"}]}], "+", 
                 RowBox[{
                  RowBox[{"(", 
                   RowBox[{"\[Mu]2", "+", 
                    RowBox[{"P2", " ", "\[Beta]I2", " ", "\[Sigma]C2"}]}], 
                   ")"}], " ", 
                  RowBox[{"(", 
                   RowBox[{
                    RowBox[{
                    "S1", " ", "\[Beta]S1", " ", "\[Lambda]1", " ", "\[Mu]1", 
                    " ", "\[Mu]2"}], "-", 
                    RowBox[{
                    RowBox[{"(", 
                    RowBox[{"\[Mu]1", "+", 
                    RowBox[{"P1", " ", "\[Beta]I1", " ", "\[Sigma]C1"}]}], 
                    ")"}], " ", 
                    RowBox[{"(", 
                    RowBox[{
                    RowBox[{"I1s", " ", 
                    RowBox[{"(", 
                    RowBox[{
                    RowBox[{"-", "1"}], "+", "x1"}], ")"}], " ", "\[Beta]I1", 
                    " ", "\[Lambda]1", " ", "\[Mu]2", " ", "\[Sigma]C1"}], 
                    "+", 
                    RowBox[{"I2s", " ", 
                    RowBox[{"(", 
                    RowBox[{
                    RowBox[{"-", "1"}], "+", "x2"}], ")"}], " ", "\[Beta]I2", 
                    " ", "\[Lambda]2", " ", "\[Mu]1", " ", "\[Sigma]C2"}]}], 
                    ")"}]}]}], ")"}]}]}], ")"}], "2"]}]}], ")"}]}], ")"}]}]}],
        ")"}], "2"], ">", 
     SuperscriptBox[
      RowBox[{"(", 
       RowBox[{
        RowBox[{"(", 
         RowBox[{"2", " ", 
          RowBox[{"(", 
           RowBox[{
            RowBox[{"D1ss", " ", "\[Beta]D1"}], "+", 
            RowBox[{"D2ss", " ", "\[Beta]D2"}], "+", 
            RowBox[{"I1s", " ", "\[Beta]I1"}], "+", 
            RowBox[{"I2s", " ", "\[Beta]I2"}], "+", 
            RowBox[{"S1", " ", "\[Beta]S1"}], "+", 
            RowBox[{"S2", " ", "\[Beta]S2"}], "+", "\[Gamma]"}], ")"}], " ", 
          "\[Mu]1", " ", "\[Mu]2", " ", 
          RowBox[{"(", 
           RowBox[{"\[Mu]1", "+", 
            RowBox[{"P1", " ", "\[Beta]I1", " ", "\[Sigma]C1"}]}], ")"}], " ", 
          RowBox[{"(", 
           RowBox[{"\[Mu]2", "+", 
            RowBox[{"P2", " ", "\[Beta]I2", " ", "\[Sigma]C2"}]}], ")"}]}], 
         ")"}], "-", 
        RowBox[{"(", 
         RowBox[{
          RowBox[{"a", " ", "S2", " ", "\[Beta]S2", " ", "\[Lambda]2", " ", 
           SuperscriptBox["\[Mu]1", "2"], " ", "\[Mu]2"}], "+", 
          RowBox[{
          "a", " ", "S1", " ", "\[Beta]S1", " ", "\[Lambda]1", " ", "\[Mu]1", 
           " ", 
           SuperscriptBox["\[Mu]2", "2"]}], "+", 
          RowBox[{
          "a", " ", "P1", " ", "S2", " ", "\[Beta]I1", " ", "\[Beta]S2", " ", 
           "\[Lambda]2", " ", "\[Mu]1", " ", "\[Mu]2", " ", "\[Sigma]C1"}], 
          "+", 
          RowBox[{
          "a", " ", "I1s", " ", "\[Beta]I1", " ", "\[Lambda]1", " ", "\[Mu]1",
            " ", 
           SuperscriptBox["\[Mu]2", "2"], " ", "\[Sigma]C1"}], "-", 
          RowBox[{
          "a", " ", "I1s", " ", "x1", " ", "\[Beta]I1", " ", "\[Lambda]1", 
           " ", "\[Mu]1", " ", 
           SuperscriptBox["\[Mu]2", "2"], " ", "\[Sigma]C1"}], "+", 
          RowBox[{"a", " ", "I1s", " ", "P1", " ", 
           SuperscriptBox["\[Beta]I1", "2"], " ", "\[Lambda]1", " ", 
           SuperscriptBox["\[Mu]2", "2"], " ", 
           SuperscriptBox["\[Sigma]C1", "2"]}], "-", 
          RowBox[{"a", " ", "I1s", " ", "P1", " ", "x1", " ", 
           SuperscriptBox["\[Beta]I1", "2"], " ", "\[Lambda]1", " ", 
           SuperscriptBox["\[Mu]2", "2"], " ", 
           SuperscriptBox["\[Sigma]C1", "2"]}], "+", 
          RowBox[{
          "a", " ", "P2", " ", "S1", " ", "\[Beta]I2", " ", "\[Beta]S1", " ", 
           "\[Lambda]1", " ", "\[Mu]1", " ", "\[Mu]2", " ", "\[Sigma]C2"}], 
          "+", 
          RowBox[{"a", " ", "I2s", " ", "\[Beta]I2", " ", "\[Lambda]2", " ", 
           SuperscriptBox["\[Mu]1", "2"], " ", "\[Mu]2", " ", "\[Sigma]C2"}], 
          "-", 
          RowBox[{
          "a", " ", "I2s", " ", "x2", " ", "\[Beta]I2", " ", "\[Lambda]2", 
           " ", 
           SuperscriptBox["\[Mu]1", "2"], " ", "\[Mu]2", " ", "\[Sigma]C2"}], 
          "+", 
          RowBox[{
          "a", " ", "I1s", " ", "P2", " ", "\[Beta]I1", " ", "\[Beta]I2", " ",
            "\[Lambda]1", " ", "\[Mu]1", " ", "\[Mu]2", " ", "\[Sigma]C1", 
           " ", "\[Sigma]C2"}], "-", 
          RowBox[{
          "a", " ", "I1s", " ", "P2", " ", "x1", " ", "\[Beta]I1", " ", 
           "\[Beta]I2", " ", "\[Lambda]1", " ", "\[Mu]1", " ", "\[Mu]2", " ", 
           "\[Sigma]C1", " ", "\[Sigma]C2"}], "+", 
          RowBox[{
          "a", " ", "I2s", " ", "P1", " ", "\[Beta]I1", " ", "\[Beta]I2", " ",
            "\[Lambda]2", " ", "\[Mu]1", " ", "\[Mu]2", " ", "\[Sigma]C1", 
           " ", "\[Sigma]C2"}], "-", 
          RowBox[{
          "a", " ", "I2s", " ", "P1", " ", "x2", " ", "\[Beta]I1", " ", 
           "\[Beta]I2", " ", "\[Lambda]2", " ", "\[Mu]1", " ", "\[Mu]2", " ", 
           "\[Sigma]C1", " ", "\[Sigma]C2"}], "+", 
          RowBox[{"a", " ", "I1s", " ", "P1", " ", "P2", " ", 
           SuperscriptBox["\[Beta]I1", "2"], " ", "\[Beta]I2", " ", 
           "\[Lambda]1", " ", "\[Mu]2", " ", 
           SuperscriptBox["\[Sigma]C1", "2"], " ", "\[Sigma]C2"}], "-", 
          RowBox[{"a", " ", "I1s", " ", "P1", " ", "P2", " ", "x1", " ", 
           SuperscriptBox["\[Beta]I1", "2"], " ", "\[Beta]I2", " ", 
           "\[Lambda]1", " ", "\[Mu]2", " ", 
           SuperscriptBox["\[Sigma]C1", "2"], " ", "\[Sigma]C2"}], "+", 
          RowBox[{"a", " ", "I2s", " ", "P2", " ", 
           SuperscriptBox["\[Beta]I2", "2"], " ", "\[Lambda]2", " ", 
           SuperscriptBox["\[Mu]1", "2"], " ", 
           SuperscriptBox["\[Sigma]C2", "2"]}], "-", 
          RowBox[{"a", " ", "I2s", " ", "P2", " ", "x2", " ", 
           SuperscriptBox["\[Beta]I2", "2"], " ", "\[Lambda]2", " ", 
           SuperscriptBox["\[Mu]1", "2"], " ", 
           SuperscriptBox["\[Sigma]C2", "2"]}], "+", 
          RowBox[{
          "a", " ", "I2s", " ", "P1", " ", "P2", " ", "\[Beta]I1", " ", 
           SuperscriptBox["\[Beta]I2", "2"], " ", "\[Lambda]2", " ", "\[Mu]1",
            " ", "\[Sigma]C1", " ", 
           SuperscriptBox["\[Sigma]C2", "2"]}], "-", 
          RowBox[{
          "a", " ", "I2s", " ", "P1", " ", "P2", " ", "x2", " ", "\[Beta]I1", 
           " ", 
           SuperscriptBox["\[Beta]I2", "2"], " ", "\[Lambda]2", " ", "\[Mu]1",
            " ", "\[Sigma]C1", " ", 
           SuperscriptBox["\[Sigma]C2", "2"]}]}], ")"}]}], ")"}], "2"]}], "//",
     "Simplify"}]}]}]], "Input",
 CellChangeTimes->{{3.6865939770168*^9, 3.6865940093096237`*^9}, {
  3.686595569542384*^9, 3.686595581225786*^9}, {3.6865963113652153`*^9, 
  3.686596401836343*^9}}],

Cell[BoxData[
 RowBox[{
  RowBox[{
   RowBox[{"(", 
    RowBox[{
     RowBox[{"D1ss", " ", "\[Beta]D1"}], "+", 
     RowBox[{"D2ss", " ", "\[Beta]D2"}], "+", 
     RowBox[{"I1s", " ", "\[Beta]I1"}], "+", 
     RowBox[{"I2s", " ", "\[Beta]I2"}], "+", 
     RowBox[{"S1", " ", "\[Beta]S1"}], "+", 
     RowBox[{"S2", " ", "\[Beta]S2"}], "+", "\[Gamma]"}], ")"}], " ", 
   "\[Mu]1", " ", "\[Mu]2", " ", 
   RowBox[{"(", 
    RowBox[{"\[Mu]1", "+", 
     RowBox[{"P1", " ", "\[Beta]I1", " ", "\[Sigma]C1"}]}], ")"}], " ", 
   RowBox[{"(", 
    RowBox[{"\[Mu]2", "+", 
     RowBox[{"P2", " ", "\[Beta]I2", " ", "\[Sigma]C2"}]}], ")"}], " ", 
   RowBox[{"(", 
    RowBox[{
     RowBox[{
      RowBox[{"(", 
       RowBox[{
        RowBox[{"D1ss", " ", "\[Beta]D1"}], "+", 
        RowBox[{"D2ss", " ", "\[Beta]D2"}], "+", 
        RowBox[{"I1s", " ", "\[Beta]I1"}], "+", 
        RowBox[{"I2s", " ", "\[Beta]I2"}], "+", 
        RowBox[{"S1", " ", "\[Beta]S1"}], "+", 
        RowBox[{"S2", " ", "\[Beta]S2"}], "+", "\[Gamma]"}], ")"}], " ", 
      "\[Mu]1", " ", "\[Mu]2", " ", 
      RowBox[{"(", 
       RowBox[{"\[Mu]1", "+", 
        RowBox[{"P1", " ", "\[Beta]I1", " ", "\[Sigma]C1"}]}], ")"}], " ", 
      RowBox[{"(", 
       RowBox[{"\[Mu]2", "+", 
        RowBox[{"P2", " ", "\[Beta]I2", " ", "\[Sigma]C2"}]}], ")"}]}], "-", 
     RowBox[{"a", " ", 
      RowBox[{"(", 
       RowBox[{
        RowBox[{"S2", " ", "\[Beta]S2", " ", "\[Lambda]2", " ", "\[Mu]1", " ", 
         RowBox[{"(", 
          RowBox[{"\[Mu]1", "+", 
           RowBox[{"P1", " ", "\[Beta]I1", " ", "\[Sigma]C1"}]}], ")"}], " ", 
         
         RowBox[{"(", 
          RowBox[{"\[Mu]2", "-", 
           RowBox[{"P2", " ", 
            RowBox[{"(", 
             RowBox[{
              RowBox[{"-", "1"}], "+", "x2"}], ")"}], " ", "\[Beta]I2", " ", 
            "\[Sigma]C2"}]}], ")"}]}], "+", 
        RowBox[{
         RowBox[{"(", 
          RowBox[{"\[Mu]2", "+", 
           RowBox[{"P2", " ", "\[Beta]I2", " ", "\[Sigma]C2"}]}], ")"}], " ", 
         
         RowBox[{"(", 
          RowBox[{
           RowBox[{
           "S1", " ", "\[Beta]S1", " ", "\[Lambda]1", " ", "\[Mu]2", " ", 
            RowBox[{"(", 
             RowBox[{"\[Mu]1", "-", 
              RowBox[{"P1", " ", 
               RowBox[{"(", 
                RowBox[{
                 RowBox[{"-", "1"}], "+", "x1"}], ")"}], " ", "\[Beta]I1", 
               " ", "\[Sigma]C1"}]}], ")"}]}], "-", 
           RowBox[{
            RowBox[{"(", 
             RowBox[{"\[Mu]1", "+", 
              RowBox[{"P1", " ", "\[Beta]I1", " ", "\[Sigma]C1"}]}], ")"}], 
            " ", 
            RowBox[{"(", 
             RowBox[{
              RowBox[{"I1s", " ", 
               RowBox[{"(", 
                RowBox[{
                 RowBox[{"-", "1"}], "+", "x1"}], ")"}], " ", "\[Beta]I1", 
               " ", "\[Lambda]1", " ", "\[Mu]2", " ", "\[Sigma]C1"}], "+", 
              RowBox[{"I2s", " ", 
               RowBox[{"(", 
                RowBox[{
                 RowBox[{"-", "1"}], "+", "x2"}], ")"}], " ", "\[Beta]I2", 
               " ", "\[Lambda]2", " ", "\[Mu]1", " ", "\[Sigma]C2"}]}], 
             ")"}]}]}], ")"}]}]}], ")"}]}]}], ")"}]}], "<", "0"}]], "Output",
 CellChangeTimes->{3.686595586120845*^9, 3.686596404547338*^9}]
}, Open  ]],

Cell[CellGroupData[{

Cell[BoxData[
 RowBox[{
  RowBox[{"(*", " ", 
   RowBox[{
    RowBox[{"Dividing", " ", "the", " ", "positive", " ", "coefficient"}], 
    ",", " ", 
    RowBox[{"the", " ", "condition", " ", "becomes"}]}], " ", "*)"}], 
  "\[IndentingNewLine]", 
  RowBox[{
   RowBox[{
    RowBox[{
     RowBox[{
      RowBox[{
       RowBox[{"(", 
        RowBox[{
         RowBox[{"D1ss", " ", "\[Beta]D1"}], "+", 
         RowBox[{"D2ss", " ", "\[Beta]D2"}], "+", 
         RowBox[{"I1s", " ", "\[Beta]I1"}], "+", 
         RowBox[{"I2s", " ", "\[Beta]I2"}], "+", 
         RowBox[{"S1", " ", "\[Beta]S1"}], "+", 
         RowBox[{"S2", " ", "\[Beta]S2"}], "+", "\[Gamma]"}], ")"}], " ", 
       "\[Mu]1", " ", "\[Mu]2", " ", 
       RowBox[{"(", 
        RowBox[{"\[Mu]1", "+", 
         RowBox[{"P1", " ", "\[Beta]I1", " ", "\[Sigma]C1"}]}], ")"}], " ", 
       RowBox[{"(", 
        RowBox[{"\[Mu]2", "+", 
         RowBox[{"P2", " ", "\[Beta]I2", " ", "\[Sigma]C2"}]}], ")"}]}], "-", 
      
      RowBox[{"a", " ", 
       RowBox[{"(", 
        RowBox[{
         RowBox[{
         "S2", " ", "\[Beta]S2", " ", "\[Lambda]2", " ", "\[Mu]1", " ", 
          RowBox[{"(", 
           RowBox[{"\[Mu]1", "+", 
            RowBox[{"P1", " ", "\[Beta]I1", " ", "\[Sigma]C1"}]}], ")"}], " ", 
          RowBox[{"(", 
           RowBox[{"\[Mu]2", "-", 
            RowBox[{"P2", " ", 
             RowBox[{"(", 
              RowBox[{
               RowBox[{"-", "1"}], "+", "x2"}], ")"}], " ", "\[Beta]I2", " ", 
             "\[Sigma]C2"}]}], ")"}]}], "+", 
         RowBox[{
          RowBox[{"(", 
           RowBox[{"\[Mu]2", "+", 
            RowBox[{"P2", " ", "\[Beta]I2", " ", "\[Sigma]C2"}]}], ")"}], " ", 
          RowBox[{"(", 
           RowBox[{
            RowBox[{
            "S1", " ", "\[Beta]S1", " ", "\[Lambda]1", " ", "\[Mu]2", " ", 
             RowBox[{"(", 
              RowBox[{"\[Mu]1", "-", 
               RowBox[{"P1", " ", 
                RowBox[{"(", 
                 RowBox[{
                  RowBox[{"-", "1"}], "+", "x1"}], ")"}], " ", "\[Beta]I1", 
                " ", "\[Sigma]C1"}]}], ")"}]}], "-", 
            RowBox[{
             RowBox[{"(", 
              RowBox[{"\[Mu]1", "+", 
               RowBox[{"P1", " ", "\[Beta]I1", " ", "\[Sigma]C1"}]}], ")"}], 
             " ", 
             RowBox[{"(", 
              RowBox[{
               RowBox[{"I1s", " ", 
                RowBox[{"(", 
                 RowBox[{
                  RowBox[{"-", "1"}], "+", "x1"}], ")"}], " ", "\[Beta]I1", 
                " ", "\[Lambda]1", " ", "\[Mu]2", " ", "\[Sigma]C1"}], "+", 
               RowBox[{"I2s", " ", 
                RowBox[{"(", 
                 RowBox[{
                  RowBox[{"-", "1"}], "+", "x2"}], ")"}], " ", "\[Beta]I2", 
                " ", "\[Lambda]2", " ", "\[Mu]1", " ", "\[Sigma]C2"}]}], 
              ")"}]}]}], ")"}]}]}], ")"}]}]}], "<", "0"}], ";"}], " ", 
   "\[IndentingNewLine]", 
   RowBox[{"(*", " ", 
    RowBox[{"Simplifying", ",", " ", 
     RowBox[{"the", " ", "condition", " ", "becomes"}]}], " ", "*)"}], 
   "\[IndentingNewLine]", 
   RowBox[{
    RowBox[{
     RowBox[{
      RowBox[{"(", 
       RowBox[{
        RowBox[{"D1ss", " ", "\[Beta]D1"}], "+", 
        RowBox[{"D2ss", " ", "\[Beta]D2"}], "+", 
        RowBox[{"I1s", " ", "\[Beta]I1"}], "+", 
        RowBox[{"I2s", " ", "\[Beta]I2"}], "+", 
        RowBox[{"S1", " ", "\[Beta]S1"}], "+", 
        RowBox[{"S2", " ", "\[Beta]S2"}], "+", "\[Gamma]"}], ")"}], " ", 
      "\[Mu]1", " ", "\[Mu]2", " ", 
      RowBox[{"(", 
       RowBox[{"\[Mu]1", "+", 
        RowBox[{"P1", " ", "\[Beta]I1", " ", "\[Sigma]C1"}]}], ")"}], " ", 
      RowBox[{"(", 
       RowBox[{"\[Mu]2", "+", 
        RowBox[{"P2", " ", "\[Beta]I2", " ", "\[Sigma]C2"}]}], ")"}]}], "<", 
     RowBox[{"a", " ", 
      RowBox[{"(", 
       RowBox[{
        RowBox[{"S2", " ", "\[Beta]S2", " ", "\[Lambda]2", " ", "\[Mu]1", " ", 
         RowBox[{"(", 
          RowBox[{"\[Mu]1", "+", 
           RowBox[{"P1", " ", "\[Beta]I1", " ", "\[Sigma]C1"}]}], ")"}], " ", 
         
         RowBox[{"(", 
          RowBox[{"\[Mu]2", "-", 
           RowBox[{"P2", " ", 
            RowBox[{"(", 
             RowBox[{
              RowBox[{"-", "1"}], "+", "x2"}], ")"}], " ", "\[Beta]I2", " ", 
            "\[Sigma]C2"}]}], ")"}]}], "+", 
        RowBox[{
         RowBox[{"(", 
          RowBox[{"\[Mu]2", "+", 
           RowBox[{"P2", " ", "\[Beta]I2", " ", "\[Sigma]C2"}]}], ")"}], " ", 
         
         RowBox[{"(", 
          RowBox[{
           RowBox[{
           "S1", " ", "\[Beta]S1", " ", "\[Lambda]1", " ", "\[Mu]2", " ", 
            RowBox[{"(", 
             RowBox[{"\[Mu]1", "-", 
              RowBox[{"P1", " ", 
               RowBox[{"(", 
                RowBox[{
                 RowBox[{"-", "1"}], "+", "x1"}], ")"}], " ", "\[Beta]I1", 
               " ", "\[Sigma]C1"}]}], ")"}]}], "-", 
           RowBox[{
            RowBox[{"(", 
             RowBox[{"\[Mu]1", "+", 
              RowBox[{"P1", " ", "\[Beta]I1", " ", "\[Sigma]C1"}]}], ")"}], 
            " ", 
            RowBox[{"(", 
             RowBox[{
              RowBox[{"I1s", " ", 
               RowBox[{"(", 
                RowBox[{
                 RowBox[{"-", "1"}], "+", "x1"}], ")"}], " ", "\[Beta]I1", 
               " ", "\[Lambda]1", " ", "\[Mu]2", " ", "\[Sigma]C1"}], "+", 
              RowBox[{"I2s", " ", 
               RowBox[{"(", 
                RowBox[{
                 RowBox[{"-", "1"}], "+", "x2"}], ")"}], " ", "\[Beta]I2", 
               " ", "\[Lambda]2", " ", "\[Mu]1", " ", "\[Sigma]C2"}]}], 
             ")"}]}]}], ")"}]}]}], ")"}]}]}], ";"}], "\[IndentingNewLine]", 
   RowBox[{"(*", " ", 
    RowBox[{
     RowBox[{"Dividing", " ", "through"}], ",", " ", 
     RowBox[{"the", " ", "condition", " ", "becomes"}]}], " ", "*)"}], 
   "\[IndentingNewLine]", 
   RowBox[{
    RowBox[{
     RowBox[{
      RowBox[{"(", 
       RowBox[{"1", "/", 
        RowBox[{"(", 
         RowBox[{
          RowBox[{"(", 
           RowBox[{
            RowBox[{"D1ss", " ", "\[Beta]D1"}], "+", 
            RowBox[{"D2ss", " ", "\[Beta]D2"}], "+", 
            RowBox[{"I1s", " ", "\[Beta]I1"}], "+", 
            RowBox[{"I2s", " ", "\[Beta]I2"}], "+", 
            RowBox[{"S1", " ", "\[Beta]S1"}], "+", 
            RowBox[{"S2", " ", "\[Beta]S2"}], "+", "\[Gamma]"}], ")"}], " ", 
          "\[Mu]1", " ", "\[Mu]2", " ", 
          RowBox[{"(", 
           RowBox[{"\[Mu]1", "+", 
            RowBox[{"P1", " ", "\[Beta]I1", " ", "\[Sigma]C1"}]}], ")"}], " ", 
          RowBox[{"(", 
           RowBox[{"\[Mu]2", "+", 
            RowBox[{"P2", " ", "\[Beta]I2", " ", "\[Sigma]C2"}]}], ")"}]}], 
         ")"}]}], ")"}], 
      RowBox[{"(", 
       RowBox[{"a", " ", 
        RowBox[{"(", 
         RowBox[{
          RowBox[{
          "S2", " ", "\[Beta]S2", " ", "\[Lambda]2", " ", "\[Mu]1", " ", 
           RowBox[{"(", 
            RowBox[{"\[Mu]1", "+", 
             RowBox[{"P1", " ", "\[Beta]I1", " ", "\[Sigma]C1"}]}], ")"}], 
           " ", 
           RowBox[{"(", 
            RowBox[{"\[Mu]2", "-", 
             RowBox[{"P2", " ", 
              RowBox[{"(", 
               RowBox[{
                RowBox[{"-", "1"}], "+", "x2"}], ")"}], " ", "\[Beta]I2", " ",
               "\[Sigma]C2"}]}], ")"}]}], "+", 
          RowBox[{
           RowBox[{"(", 
            RowBox[{"\[Mu]2", "+", 
             RowBox[{"P2", " ", "\[Beta]I2", " ", "\[Sigma]C2"}]}], ")"}], 
           " ", 
           RowBox[{"(", 
            RowBox[{
             RowBox[{
             "S1", " ", "\[Beta]S1", " ", "\[Lambda]1", " ", "\[Mu]2", " ", 
              RowBox[{"(", 
               RowBox[{"\[Mu]1", "-", 
                RowBox[{"P1", " ", 
                 RowBox[{"(", 
                  RowBox[{
                   RowBox[{"-", "1"}], "+", "x1"}], ")"}], " ", "\[Beta]I1", 
                 " ", "\[Sigma]C1"}]}], ")"}]}], "-", 
             RowBox[{
              RowBox[{"(", 
               RowBox[{"\[Mu]1", "+", 
                RowBox[{"P1", " ", "\[Beta]I1", " ", "\[Sigma]C1"}]}], ")"}], 
              " ", 
              RowBox[{"(", 
               RowBox[{
                RowBox[{"I1s", " ", 
                 RowBox[{"(", 
                  RowBox[{
                   RowBox[{"-", "1"}], "+", "x1"}], ")"}], " ", "\[Beta]I1", 
                 " ", "\[Lambda]1", " ", "\[Mu]2", " ", "\[Sigma]C1"}], "+", 
                RowBox[{"I2s", " ", 
                 RowBox[{"(", 
                  RowBox[{
                   RowBox[{"-", "1"}], "+", "x2"}], ")"}], " ", "\[Beta]I2", 
                 " ", "\[Lambda]2", " ", "\[Mu]1", " ", "\[Sigma]C2"}]}], 
               ")"}]}]}], ")"}]}]}], ")"}]}], ")"}]}], ">", "1"}], ";"}], 
   "\[IndentingNewLine]", 
   RowBox[{"(*", " ", 
    RowBox[{
    "This", " ", "expression", " ", "is", " ", "equivalent", " ", "to"}], " ",
     "*)"}], "\[IndentingNewLine]", 
   RowBox[{
    RowBox[{"Rm", "=", 
     RowBox[{
      RowBox[{
       RowBox[{"(", 
        RowBox[{
         RowBox[{"(", 
          RowBox[{"S1", " ", "\[Beta]S1"}], ")"}], "/", 
         RowBox[{"(", 
          RowBox[{
           RowBox[{"D1ss", " ", "\[Beta]D1"}], "+", 
           RowBox[{"D2ss", " ", "\[Beta]D2"}], "+", 
           RowBox[{"I1s", " ", "\[Beta]I1"}], "+", 
           RowBox[{"I2s", " ", "\[Beta]I2"}], "+", 
           RowBox[{"S1", " ", "\[Beta]S1"}], "+", 
           RowBox[{"S2", " ", "\[Beta]S2"}], "+", "\[Gamma]"}], ")"}]}], " ", 
        ")"}], " ", 
       RowBox[{"(", 
        RowBox[{
         RowBox[{
          FractionBox["\[Mu]1", 
           RowBox[{"\[Mu]1", "+", 
            RowBox[{"P1", " ", "\[Beta]I1", " ", "\[Sigma]C1"}]}]], " ", 
          FractionBox[
           RowBox[{"a", " ", "\[Lambda]1"}], "\[Mu]1"]}], "+", 
         RowBox[{
          FractionBox[
           RowBox[{"P1", " ", "\[Beta]I1", " ", "\[Sigma]C1"}], 
           RowBox[{"\[Mu]1", "+", 
            RowBox[{"P1", " ", "\[Beta]I1", " ", "\[Sigma]C1"}]}]], " ", 
          FractionBox[
           RowBox[{"a", " ", 
            RowBox[{"(", 
             RowBox[{"1", "-", "x1"}], ")"}], " ", "\[Lambda]1"}], 
           "\[Mu]1"]}]}], ")"}]}], "+", 
      RowBox[{
       RowBox[{"(", 
        RowBox[{
         RowBox[{"(", 
          RowBox[{"I1s", " ", "\[Beta]I1", " ", "\[Sigma]C1"}], ")"}], "/", 
         RowBox[{"(", 
          RowBox[{
           RowBox[{"D1ss", " ", "\[Beta]D1"}], "+", 
           RowBox[{"D2ss", " ", "\[Beta]D2"}], "+", 
           RowBox[{"I1s", " ", "\[Beta]I1"}], "+", 
           RowBox[{"I2s", " ", "\[Beta]I2"}], "+", 
           RowBox[{"S1", " ", "\[Beta]S1"}], "+", 
           RowBox[{"S2", " ", "\[Beta]S2"}], "+", "\[Gamma]"}], ")"}]}], " ", 
        ")"}], " ", 
       FractionBox[
        RowBox[{"a", " ", 
         RowBox[{"(", 
          RowBox[{"1", "-", "x1"}], ")"}], " ", "\[Lambda]1"}], "\[Mu]1"]}], 
      "+", 
      RowBox[{
       RowBox[{"(", 
        RowBox[{
         RowBox[{"(", 
          RowBox[{"S2", " ", "\[Beta]S2"}], ")"}], "/", 
         RowBox[{"(", 
          RowBox[{
           RowBox[{"D1ss", " ", "\[Beta]D1"}], "+", 
           RowBox[{"D2ss", " ", "\[Beta]D2"}], "+", 
           RowBox[{"I1s", " ", "\[Beta]I1"}], "+", 
           RowBox[{"I2s", " ", "\[Beta]I2"}], "+", 
           RowBox[{"S1", " ", "\[Beta]S1"}], "+", 
           RowBox[{"S2", " ", "\[Beta]S2"}], "+", "\[Gamma]"}], ")"}]}], " ", 
        ")"}], " ", 
       RowBox[{"(", 
        RowBox[{
         RowBox[{
          FractionBox["\[Mu]2", 
           RowBox[{"\[Mu]2", "+", 
            RowBox[{"P2", " ", "\[Beta]I2", " ", "\[Sigma]C2"}]}]], " ", 
          FractionBox[
           RowBox[{"a", " ", "\[Lambda]2"}], "\[Mu]2"]}], "+", 
         RowBox[{
          FractionBox[
           RowBox[{"P2", " ", "\[Beta]I2", " ", "\[Sigma]C2"}], 
           RowBox[{"\[Mu]2", "+", 
            RowBox[{"P2", " ", "\[Beta]I2", " ", "\[Sigma]C2"}]}]], " ", 
          FractionBox[
           RowBox[{"a", " ", 
            RowBox[{"(", 
             RowBox[{"1", "-", "x2"}], ")"}], " ", "\[Lambda]2"}], 
           "\[Mu]2"]}]}], ")"}]}], "+", 
      RowBox[{
       RowBox[{"(", 
        RowBox[{
         RowBox[{"(", 
          RowBox[{"I2s", " ", "\[Beta]I2", " ", "\[Sigma]C2"}], ")"}], "/", 
         RowBox[{"(", 
          RowBox[{
           RowBox[{"D1ss", " ", "\[Beta]D1"}], "+", 
           RowBox[{"D2ss", " ", "\[Beta]D2"}], "+", 
           RowBox[{"I1s", " ", "\[Beta]I1"}], "+", 
           RowBox[{"I2s", " ", "\[Beta]I2"}], "+", 
           RowBox[{"S1", " ", "\[Beta]S1"}], "+", 
           RowBox[{"S2", " ", "\[Beta]S2"}], "+", "\[Gamma]"}], ")"}]}], " ", 
        ")"}], " ", 
       FractionBox[
        RowBox[{"a", " ", 
         RowBox[{"(", 
          RowBox[{"1", "-", "x2"}], ")"}], " ", "\[Lambda]2"}], 
        "\[Mu]2"]}]}]}], ";"}], "\[IndentingNewLine]", 
   RowBox[{
    RowBox[{"Rm", "==", "\[IndentingNewLine]", 
     RowBox[{
      RowBox[{"(", 
       RowBox[{"1", "/", 
        RowBox[{"(", 
         RowBox[{
          RowBox[{"(", 
           RowBox[{
            RowBox[{"D1ss", " ", "\[Beta]D1"}], "+", 
            RowBox[{"D2ss", " ", "\[Beta]D2"}], "+", 
            RowBox[{"I1s", " ", "\[Beta]I1"}], "+", 
            RowBox[{"I2s", " ", "\[Beta]I2"}], "+", 
            RowBox[{"S1", " ", "\[Beta]S1"}], "+", 
            RowBox[{"S2", " ", "\[Beta]S2"}], "+", "\[Gamma]"}], ")"}], " ", 
          "\[Mu]1", " ", "\[Mu]2", " ", 
          RowBox[{"(", 
           RowBox[{"\[Mu]1", "+", 
            RowBox[{"P1", " ", "\[Beta]I1", " ", "\[Sigma]C1"}]}], ")"}], " ", 
          RowBox[{"(", 
           RowBox[{"\[Mu]2", "+", 
            RowBox[{"P2", " ", "\[Beta]I2", " ", "\[Sigma]C2"}]}], ")"}]}], 
         ")"}]}], ")"}], 
      RowBox[{"(", 
       RowBox[{"a", " ", 
        RowBox[{"(", 
         RowBox[{
          RowBox[{
          "S2", " ", "\[Beta]S2", " ", "\[Lambda]2", " ", "\[Mu]1", " ", 
           RowBox[{"(", 
            RowBox[{"\[Mu]1", "+", 
             RowBox[{"P1", " ", "\[Beta]I1", " ", "\[Sigma]C1"}]}], ")"}], 
           " ", 
           RowBox[{"(", 
            RowBox[{"\[Mu]2", "-", 
             RowBox[{"P2", " ", 
              RowBox[{"(", 
               RowBox[{
                RowBox[{"-", "1"}], "+", "x2"}], ")"}], " ", "\[Beta]I2", " ",
               "\[Sigma]C2"}]}], ")"}]}], "+", 
          RowBox[{
           RowBox[{"(", 
            RowBox[{"\[Mu]2", "+", 
             RowBox[{"P2", " ", "\[Beta]I2", " ", "\[Sigma]C2"}]}], ")"}], 
           " ", 
           RowBox[{"(", 
            RowBox[{
             RowBox[{
             "S1", " ", "\[Beta]S1", " ", "\[Lambda]1", " ", "\[Mu]2", " ", 
              RowBox[{"(", 
               RowBox[{"\[Mu]1", "-", 
                RowBox[{"P1", " ", 
                 RowBox[{"(", 
                  RowBox[{
                   RowBox[{"-", "1"}], "+", "x1"}], ")"}], " ", "\[Beta]I1", 
                 " ", "\[Sigma]C1"}]}], ")"}]}], "-", 
             RowBox[{
              RowBox[{"(", 
               RowBox[{"\[Mu]1", "+", 
                RowBox[{"P1", " ", "\[Beta]I1", " ", "\[Sigma]C1"}]}], ")"}], 
              " ", 
              RowBox[{"(", 
               RowBox[{
                RowBox[{"I1s", " ", 
                 RowBox[{"(", 
                  RowBox[{
                   RowBox[{"-", "1"}], "+", "x1"}], ")"}], " ", "\[Beta]I1", 
                 " ", "\[Lambda]1", " ", "\[Mu]2", " ", "\[Sigma]C1"}], "+", 
                RowBox[{"I2s", " ", 
                 RowBox[{"(", 
                  RowBox[{
                   RowBox[{"-", "1"}], "+", "x2"}], ")"}], " ", "\[Beta]I2", 
                 " ", "\[Lambda]2", " ", "\[Mu]1", " ", "\[Sigma]C2"}]}], 
               ")"}]}]}], ")"}]}]}], ")"}]}], ")"}]}]}], "//", 
    "Simplify"}]}]}]], "Input",
 CellChangeTimes->{{3.686594152980513*^9, 3.6865943381123*^9}, {
  3.686594830677724*^9, 3.6865949968607883`*^9}, {3.6865952213326406`*^9, 
  3.6865952247503777`*^9}, {3.686595680637203*^9, 3.686595689410975*^9}, {
  3.686596415899234*^9, 3.686596502091242*^9}}],

Cell[BoxData["True"], "Output",
 CellChangeTimes->{
  3.6865949998347397`*^9, 3.6865952275529203`*^9, {3.686595681608129*^9, 
   3.68659569068703*^9}, 3.686596502793782*^9, 3.686613101634515*^9}]
}, Open  ]]
}, Open  ]],

Cell[CellGroupData[{

Cell[TextData[{
 "Calculating the response of ",
 Cell[BoxData[
  FormBox[
   SubscriptBox["R", "m"], TraditionalForm]]],
 " for Cases 1-6 in Table 2"
}], "Section",
 CellChangeTimes->{{3.686597087245105*^9, 3.686597107986039*^9}, {
  3.686682034367066*^9, 3.6866820424665318`*^9}}],

Cell[CellGroupData[{

Cell["\<\
Case 1: One specialist parasite; no coinfection; parasite regulation of host \
population size; avoidance of non-susceptible hosts\
\>", "Subsection",
 CellChangeTimes->{{3.686597135539527*^9, 3.686597162426608*^9}, {
  3.686636461727717*^9, 3.686636462314088*^9}, {3.686676579440803*^9, 
  3.6866766192995234`*^9}}],

Cell[TextData[{
 "Based on the parameters in Table 1 in the main text, the ",
 Cell[BoxData[
  FormBox[
   SubscriptBox["R", "m"], TraditionalForm]]],
 " expression simplifies considerably, because ",
 Cell[BoxData[
  FormBox[
   RowBox[{
    SubscriptBox["\[Beta]", 
     SubscriptBox["I", "1"]], "=", 
    RowBox[{
     SubscriptBox["\[Beta]", 
      SubscriptBox["I", "2"]], "=", 
     RowBox[{
      SubscriptBox["\[Beta]", 
       SubscriptBox["D", "1"]], "=", 
      RowBox[{
       SubscriptBox["\[Beta]", 
        SubscriptBox["D", "2"]], "=", 
       RowBox[{
        SubscriptBox["\[Beta]", 
         SubscriptBox["C", "1"]], "=", 
        RowBox[{
         SubscriptBox["\[Beta]", 
          SubscriptBox["C", "2"]], "=", "0"}]}]}]}]}]}], TraditionalForm]]],
 ", to the expression ",
 Cell[BoxData[
  FormBox[
   RowBox[{
    SubscriptBox["R", "m"], "="}], TraditionalForm]]],
 Cell[BoxData[
  FormBox[
   RowBox[{
    RowBox[{
     FractionBox[
      RowBox[{
       SubscriptBox["\[Beta]", 
        SubscriptBox["S", "1"]], 
       OverscriptBox[
        SubscriptBox["S", "1"], "^"]}], 
      RowBox[{
       RowBox[{
        SubscriptBox["\[Beta]", 
         SubscriptBox["S", "1"]], 
        OverscriptBox[
         SubscriptBox["S", "1"], "^"]}], "+", 
       RowBox[{
        SubscriptBox["\[Beta]", 
         SubscriptBox["S", "2"]], 
        OverscriptBox[
         SubscriptBox["S", "2"], "^"]}], "+", "\[Gamma]"}]], " ", 
     RowBox[{"(", 
      FractionBox[
       RowBox[{"a", " ", 
        SubscriptBox["\[Lambda]", "1"]}], 
       SubscriptBox["\[Mu]", "1"]], ")"}]}], "+", 
    RowBox[{
     FractionBox[
      RowBox[{
       SubscriptBox["\[Beta]", 
        SubscriptBox["S", "2"]], 
       OverscriptBox[
        SubscriptBox["S", "2"], "^"]}], 
      RowBox[{
       RowBox[{
        SubscriptBox["\[Beta]", 
         SubscriptBox["S", "1"]], 
        OverscriptBox[
         SubscriptBox["S", "1"], "^"]}], "+", 
       RowBox[{
        SubscriptBox["\[Beta]", 
         SubscriptBox["S", "2"]], 
        OverscriptBox[
         SubscriptBox["S", "2"], "^"]}], "+", "\[Gamma]"}]], " ", 
     RowBox[{"(", 
      FractionBox[
       RowBox[{"a", " ", 
        SubscriptBox["\[Lambda]", "2"]}], 
       SubscriptBox["\[Mu]", "2"]], ")"}]}]}], TraditionalForm]]],
 ". The parasite can invade if ",
 Cell[BoxData[
  FormBox[
   RowBox[{
    RowBox[{
     RowBox[{
      FractionBox[
       RowBox[{
        SubscriptBox["\[Beta]", 
         SubscriptBox["S", "1"]], 
        OverscriptBox[
         SubscriptBox["S", "1"], "^"]}], 
       RowBox[{
        RowBox[{
         SubscriptBox["\[Beta]", 
          SubscriptBox["S", "1"]], 
         OverscriptBox[
          SubscriptBox["S", "1"], "^"]}], "+", 
        RowBox[{
         SubscriptBox["\[Beta]", 
          SubscriptBox["S", "2"]], 
         OverscriptBox[
          SubscriptBox["S", "2"], "^"]}], "+", "\[Gamma]"}]], " ", 
      RowBox[{"(", 
       FractionBox[
        RowBox[{"a", " ", 
         SubscriptBox["\[Lambda]", "1"]}], 
        SubscriptBox["\[Mu]", "1"]], ")"}]}], "+", 
     RowBox[{
      FractionBox[
       RowBox[{
        SubscriptBox["\[Beta]", 
         SubscriptBox["S", "2"]], 
        OverscriptBox[
         SubscriptBox["S", "2"], "^"]}], 
       RowBox[{
        RowBox[{
         SubscriptBox["\[Beta]", 
          SubscriptBox["S", "1"]], 
         OverscriptBox[
          SubscriptBox["S", "1"], "^"]}], "+", 
        RowBox[{
         SubscriptBox["\[Beta]", 
          SubscriptBox["S", "2"]], 
         OverscriptBox[
          SubscriptBox["S", "2"], "^"]}], "+", "\[Gamma]"}]], " ", 
      RowBox[{"(", 
       FractionBox[
        RowBox[{"a", " ", 
         SubscriptBox["\[Lambda]", "2"]}], 
        SubscriptBox["\[Mu]", "2"]], ")"}]}]}], ">", "1"}], TraditionalForm]]],
 ", a condition which can be rewritten as ",
 Cell[BoxData[
  FormBox[
   RowBox[{
    RowBox[{
     RowBox[{
      SubscriptBox["\[Beta]", 
       SubscriptBox["S", "1"]], 
      OverscriptBox[
       SubscriptBox["S", "1"], "^"], " ", 
      RowBox[{"(", 
       FractionBox[
        RowBox[{"a", " ", 
         SubscriptBox["\[Lambda]", "1"]}], 
        SubscriptBox["\[Mu]", "1"]], ")"}]}], "+", 
     RowBox[{
      SubscriptBox["\[Beta]", 
       SubscriptBox["S", "2"]], 
      RowBox[{
       OverscriptBox[
        SubscriptBox["S", "2"], "^"], "(", 
       FractionBox[
        RowBox[{"a", " ", 
         SubscriptBox["\[Lambda]", "2"]}], 
        SubscriptBox["\[Mu]", "2"]], ")"}]}]}], ">", 
    RowBox[{
     RowBox[{
      SubscriptBox["\[Beta]", 
       SubscriptBox["S", "1"]], 
      OverscriptBox[
       SubscriptBox["S", "1"], "^"]}], "+", 
     RowBox[{
      SubscriptBox["\[Beta]", 
       SubscriptBox["S", "2"]], 
      OverscriptBox[
       SubscriptBox["S", "2"], "^"]}], "+", "\[Gamma]"}]}], TraditionalForm]]],
 ", or as ",
 Cell[BoxData[
  FormBox[
   RowBox[{
    RowBox[{
     RowBox[{
      SubscriptBox["\[Beta]", 
       SubscriptBox["S", "1"]], 
      OverscriptBox[
       SubscriptBox["S", "1"], "^"], " ", 
      RowBox[{"(", 
       FractionBox[
        RowBox[{
         RowBox[{"a", " ", 
          SubscriptBox["\[Lambda]", "1"]}], "-", 
         SubscriptBox["\[Mu]", "1"]}], 
        RowBox[{"\[Gamma]", " ", 
         SubscriptBox["\[Mu]", "1"]}]], ")"}]}], "+", 
     RowBox[{
      SubscriptBox["\[Beta]", 
       SubscriptBox["S", "2"]], 
      RowBox[{
       OverscriptBox[
        SubscriptBox["S", "2"], "^"], "(", 
       FractionBox[
        RowBox[{
         RowBox[{"a", " ", 
          SubscriptBox["\[Lambda]", "2"]}], "-", 
         SubscriptBox["\[Mu]", "2"]}], 
        RowBox[{"\[Gamma]", " ", 
         SubscriptBox["\[Mu]", "2"]}]], ")"}]}]}], ">", "1"}], 
   TraditionalForm]]],
 ". This is Eq. 13 from the main text."
}], "Text",
 CellChangeTimes->{{3.686597168076644*^9, 3.686597275800562*^9}, {
  3.686597408165285*^9, 3.686597518150743*^9}, {3.686605999014332*^9, 
  3.686606201543638*^9}, {3.686612897874214*^9, 3.686612899849828*^9}}],

Cell[CellGroupData[{

Cell[BoxData[{
 RowBox[{"Rm", "/.", 
  RowBox[{"{", 
   RowBox[{
    RowBox[{"\[Beta]I1", "\[Rule]", "0"}], ",", 
    RowBox[{"\[Beta]I2", "\[Rule]", "0"}], ",", 
    RowBox[{"\[Beta]D1", "\[Rule]", "0"}], ",", 
    RowBox[{"\[Beta]D2", "\[Rule]", "0"}]}], "}"}]}], "\[IndentingNewLine]", 
 RowBox[{
  RowBox[{"Rm2", "=", 
   RowBox[{
    FractionBox[
     RowBox[{"S1", " ", "\[Beta]S1", " ", 
      RowBox[{"(", 
       RowBox[{
        RowBox[{"a", " ", "\[Lambda]1"}], "-", "\[Mu]1"}], ")"}]}], 
     RowBox[{"  ", 
      RowBox[{"\[Gamma]", " ", "\[Mu]1"}]}]], "+", 
    FractionBox[
     RowBox[{"S2", " ", "\[Beta]S2", " ", 
      RowBox[{"(", 
       RowBox[{
        RowBox[{"a", " ", "\[Lambda]2"}], "-", "\[Mu]2"}], ")"}]}], 
     RowBox[{"  ", 
      RowBox[{"\[Gamma]", " ", "\[Mu]2"}]}]]}]}], ";"}]}], "Input",
 CellChangeTimes->{{3.686597278540882*^9, 3.686597338141453*^9}, {
  3.68660624664049*^9, 3.686606294301683*^9}}],

Cell[BoxData[
 RowBox[{
  FractionBox[
   RowBox[{"a", " ", "S1", " ", "\[Beta]S1", " ", "\[Lambda]1"}], 
   RowBox[{
    RowBox[{"(", 
     RowBox[{
      RowBox[{"S1", " ", "\[Beta]S1"}], "+", 
      RowBox[{"S2", " ", "\[Beta]S2"}], "+", "\[Gamma]"}], ")"}], " ", 
    "\[Mu]1"}]], "+", 
  FractionBox[
   RowBox[{"a", " ", "S2", " ", "\[Beta]S2", " ", "\[Lambda]2"}], 
   RowBox[{
    RowBox[{"(", 
     RowBox[{
      RowBox[{"S1", " ", "\[Beta]S1"}], "+", 
      RowBox[{"S2", " ", "\[Beta]S2"}], "+", "\[Gamma]"}], ")"}], " ", 
    "\[Mu]2"}]]}]], "Output",
 CellChangeTimes->{
  3.6865972790586576`*^9, {3.686597313278488*^9, 3.686597338611878*^9}, 
   3.686606295277636*^9}]
}, Open  ]],

Cell[TextData[{
 "With only a single specialist parasite infecting the first host, the \
equilibrium values of ",
 Cell[BoxData[
  FormBox[
   OverscriptBox[
    SubscriptBox["S", "1"], "^"], TraditionalForm]]],
 "and ",
 Cell[BoxData[
  FormBox[
   OverscriptBox[
    SubscriptBox["S", "2"], "^"], TraditionalForm]]],
 " when the generalist parasite is absent are fairly easy to calculate. ",
 Cell[BoxData[
  FormBox[
   RowBox[{
    OverscriptBox[
     SubscriptBox["S", "1"], "^"], "=", 
    FractionBox[
     RowBox[{"\[Gamma]", " ", 
      SubscriptBox["\[Mu]", "1"]}], 
     RowBox[{
      SubscriptBox["\[Beta]", 
       SubscriptBox["S", "1"]], "(", 
      RowBox[{
       SubscriptBox["\[Lambda]", "1"], "-", 
       SubscriptBox["\[Mu]", "1"]}], ")"}]]}], TraditionalForm]]],
 " and ",
 Cell[BoxData[
  FormBox[
   RowBox[{
    OverscriptBox[
     SubscriptBox["S", "2"], "^"], "=", 
    SubscriptBox["K", "2"]}], TraditionalForm]]],
 "."
}], "Text",
 CellChangeTimes->{{3.686597528660152*^9, 3.686597584740033*^9}, {
  3.686597623002878*^9, 3.6865976267464943`*^9}, {3.6865978241778173`*^9, 
  3.686597854173558*^9}}],

Cell[CellGroupData[{

Cell[BoxData[
 RowBox[{
  RowBox[{"(*", " ", 
   RowBox[{"The", " ", "equilibrium", " ", "abundance", " ", "of", " ", 
    SubscriptBox["S", "1"]}], " ", "*)"}], "\[IndentingNewLine]", 
  RowBox[{
   RowBox[{"Solve", "[", 
    RowBox[{
     RowBox[{"{", 
      RowBox[{
       RowBox[{
        RowBox[{"(", 
         RowBox[{"dS1dt", "/.", 
          RowBox[{"{", 
           RowBox[{
            RowBox[{"I1g", "\[Rule]", "0"}], ",", 
            RowBox[{"D1ss", "\[Rule]", "0"}], ",", 
            RowBox[{"C1sg", "\[Rule]", "0"}], ",", 
            RowBox[{"Pg", "\[Rule]", "0"}]}], "}"}]}], ")"}], "\[Equal]", 
        "0"}], ",", "\[IndentingNewLine]", 
       RowBox[{
        RowBox[{"(", 
         RowBox[{"dI1sdt", "/.", 
          RowBox[{"{", 
           RowBox[{
            RowBox[{"\[Beta]I1", "\[Rule]", "0"}], ",", 
            RowBox[{"I1g", "\[Rule]", "0"}], ",", 
            RowBox[{"D1ss", "\[Rule]", "0"}], ",", 
            RowBox[{"C1sg", "\[Rule]", "0"}], ",", 
            RowBox[{"Pg", "\[Rule]", "0"}]}], "}"}]}], ")"}], "\[Equal]", 
        "0"}], ",", "\[IndentingNewLine]", 
       RowBox[{
        RowBox[{"(", 
         RowBox[{"dP1dt", "/.", 
          RowBox[{"{", 
           RowBox[{
            RowBox[{"\[Beta]I1", "\[Rule]", "0"}], ",", 
            RowBox[{"I1g", "\[Rule]", "0"}], ",", 
            RowBox[{"D1ss", "\[Rule]", "0"}], ",", 
            RowBox[{"C1sg", "\[Rule]", "0"}], ",", 
            RowBox[{"Pg", "\[Rule]", "0"}]}], "}"}]}], ")"}], "\[Equal]", 
        "0"}]}], "}"}], ",", 
     RowBox[{"{", 
      RowBox[{"S1", ",", "I1s", ",", "P1"}], "}"}]}], "]"}], "[", 
   RowBox[{"[", 
    RowBox[{"3", ",", "1"}], "]"}], "]"}]}]], "Input",
 CellChangeTimes->{{3.6865975946859617`*^9, 3.686597811777731*^9}}],

Cell[BoxData[
 RowBox[{"S1", "\[Rule]", 
  RowBox[{"-", 
   FractionBox[
    RowBox[{"\[Gamma]", " ", "\[Mu]1"}], 
    RowBox[{"\[Beta]S1", " ", 
     RowBox[{"(", 
      RowBox[{
       RowBox[{"-", "\[Lambda]1"}], "+", "\[Mu]1"}], ")"}]}]]}]}]], "Output",
 CellChangeTimes->{
  3.686597596791986*^9, {3.686597646078764*^9, 3.6865977097107363`*^9}, 
   3.686597749127779*^9, {3.686597780983343*^9, 3.6865977979023447`*^9}}]
}, Open  ]],

Cell[TextData[{
 "Plugging in these equilibria into the new invasion condition, the parasite \
can invade if ",
 Cell[BoxData[
  FormBox[
   RowBox[{
    RowBox[{
     FractionBox[
      RowBox[{
       RowBox[{"a", " ", 
        SubscriptBox["\[Lambda]", "1"]}], "-", 
       SubscriptBox["\[Mu]", "1"]}], 
      RowBox[{
       SubscriptBox["\[Lambda]", "1"], "-", 
       SubscriptBox["\[Mu]", "1"]}]], "+", 
     FractionBox[
      RowBox[{
       SubscriptBox["\[Beta]", 
        SubscriptBox["S", "2"]], 
       RowBox[{
        SubscriptBox["K", "2"], "(", 
        RowBox[{
         RowBox[{"a", " ", 
          SubscriptBox["\[Lambda]", "2"]}], "-", 
         SubscriptBox["\[Mu]", "2"]}], ")"}]}], 
      RowBox[{"\[Gamma]", " ", 
       SubscriptBox["\[Mu]", "2"]}]]}], ">", "1"}], TraditionalForm]]],
 ". "
}], "Text",
 CellChangeTimes->{{3.686597860935422*^9, 3.686597874047023*^9}, {
  3.686602809174592*^9, 3.686602835518125*^9}, {3.686602869503234*^9, 
  3.686602873733347*^9}, {3.686602957257408*^9, 3.6866030401578293`*^9}, {
  3.6866050384237633`*^9, 3.686605062729006*^9}, {3.6866056151490297`*^9, 
  3.686605631447373*^9}, {3.686606216257483*^9, 3.686606232342404*^9}, {
  3.686606304533922*^9, 3.686606396101796*^9}}],

Cell[CellGroupData[{

Cell[BoxData[
 RowBox[{
  RowBox[{"(*", " ", 
   RowBox[{
   "Plugging", " ", "in", " ", "the", " ", "equilibria", " ", "and", " ", 
    "simplifying"}], " ", "*)"}], "\[IndentingNewLine]", 
  RowBox[{"Rm2", "=", 
   RowBox[{"Simplify", "[", 
    RowBox[{"Rm2", "/.", 
     RowBox[{"{", 
      RowBox[{
       RowBox[{"S1", "\[Rule]", 
        RowBox[{"-", 
         FractionBox[
          RowBox[{"\[Gamma]", " ", "\[Mu]1"}], 
          RowBox[{"\[Beta]S1", " ", 
           RowBox[{"(", 
            RowBox[{
             RowBox[{"-", "\[Lambda]1"}], "+", "\[Mu]1"}], ")"}]}]]}]}], ",", 
       
       RowBox[{"S2", "\[Rule]", "K2"}]}], "}"}]}], "]"}]}]}]], "Input",
 CellChangeTimes->{{3.686597882072261*^9, 3.6865978945114117`*^9}, {
  3.6865979411890373`*^9, 3.6865980027599916`*^9}, {3.686598195246008*^9, 
  3.686598206866642*^9}, {3.686602815697205*^9, 3.68660285613486*^9}, {
  3.686605634419623*^9, 3.6866056475938187`*^9}, {3.686606313948155*^9, 
  3.6866063177946777`*^9}, {3.686606416042527*^9, 3.686606416586502*^9}}],

Cell[BoxData[
 RowBox[{
  FractionBox[
   RowBox[{
    RowBox[{"a", " ", "\[Lambda]1"}], "-", "\[Mu]1"}], 
   RowBox[{"\[Lambda]1", "-", "\[Mu]1"}]], "+", 
  FractionBox[
   RowBox[{"K2", " ", "\[Beta]S2", " ", 
    RowBox[{"(", 
     RowBox[{
      RowBox[{"a", " ", "\[Lambda]2"}], "-", "\[Mu]2"}], ")"}]}], 
   RowBox[{"\[Gamma]", " ", "\[Mu]2"}]]}]], "Output",
 CellChangeTimes->{3.6866063187977467`*^9, 3.686606417016941*^9}]
}, Open  ]],

Cell[TextData[{
 "To investigate how varying host body size and temperature influence ",
 Cell[BoxData[
  FormBox[
   SubscriptBox["R", "m"], TraditionalForm]]],
 ", we can make use of the fact that many of the parameters of the model, in \
particular, carrying capacity, maximum per-capita birth rate, mortality rate, \
and shedding rate, are likely to be affected by host body size and \
temperature. Savage et al. 2004 suggested that the host parameters are \
allometric functions of temperature and body size according to the functions \
\n",
 Cell[BoxData[
  FormBox[
   RowBox[{"K", "=", 
    RowBox[{
     SubscriptBox["K", "0"], 
     SuperscriptBox["e", 
      RowBox[{
       RowBox[{"E", "/", "k"}], " ", "T"}]], 
     SuperscriptBox["W", 
      RowBox[{"-", "0.75"}]]}]}], TraditionalForm]]],
 "\n",
 StyleBox["r",
  FontSlant->"Italic"],
 " = ",
 Cell[BoxData[
  FormBox[
   RowBox[{
    SubscriptBox["r", "0"], 
    SuperscriptBox["e", 
     RowBox[{
      RowBox[{
       RowBox[{"-", "E"}], "/", "k"}], " ", "T"}]], 
    SuperscriptBox["W", 
     RowBox[{"-", "0.25"}]]}], TraditionalForm]]],
 "\n\[Mu] = ",
 Cell[BoxData[
  FormBox[
   RowBox[{
    SubscriptBox["\[Mu]", "0"], 
    SuperscriptBox["e", 
     RowBox[{
      RowBox[{
       RowBox[{"-", "E"}], "/", "k"}], " ", "T"}]], 
    SuperscriptBox["W", 
     RowBox[{"-", "0.25"}]]}], TraditionalForm]]],
 "\n\nHechinger 2012 suggested that within-host abundance of parasites will \
also depend on host body size and temperature. If we assume that shedding \
rate is a linear function of abundance, then Hechinger suggests a scaling of,\
\n\[Lambda] = ",
 Cell[BoxData[
  FormBox[
   RowBox[{
    SubscriptBox["\[Lambda]", "0"], " ", 
    SuperscriptBox["e", 
     RowBox[{
      RowBox[{
       RowBox[{"-", "E"}], "/", "k"}], " ", "T"}]], 
    SuperscriptBox["W", "0.75"]}], TraditionalForm]]],
 " (for endoparasites)\n\[Lambda] = ",
 Cell[BoxData[
  FormBox[
   RowBox[{
    SubscriptBox["\[Lambda]", "0"], " ", 
    SuperscriptBox["e", 
     RowBox[{
      RowBox[{
       RowBox[{"-", "E"}], "/", "k"}], " ", "T"}]], 
    SuperscriptBox["W", 
     RowBox[{"5", "/", "12"}]]}], TraditionalForm]]],
 " (for ectoparasites).\nThe difference in scaling for endoparasites and \
ectoparasites is because these two parasites utilize hosts differently: for \
endoparasites, abundance depends on host volume, whereas for ectoparasites, \
abundance depends on host surface area.\n\nWe assume that the two hosts \
differ only in body size. We let ",
 StyleBox["W",
  FontSlant->"Italic"],
 " be the mass of the primary host, and ",
 Cell[BoxData[
  FormBox[
   RowBox[{"f", " ", "W"}], TraditionalForm]]],
 " be the mass of the secondary host.\n\nNotice that the derivatives of these \
expressions can be rewritten in terms of the expressions themselves, so that ",
 Cell[BoxData[
  FormBox[
   RowBox[{
    FractionBox[
     RowBox[{"\[PartialD]", "K"}], 
     RowBox[{"\[PartialD]", "W"}]], "=", 
    FractionBox[
     RowBox[{
      RowBox[{"-", "3"}], "K"}], 
     RowBox[{"4", "W"}]]}], TraditionalForm]]],
 ", ",
 Cell[BoxData[
  FormBox[
   RowBox[{
    FractionBox[
     RowBox[{"\[PartialD]", "\[Mu]"}], 
     RowBox[{"\[PartialD]", "W"}]], "=", 
    FractionBox[
     RowBox[{"-", "\[Mu]"}], 
     RowBox[{"4", " ", "W"}]]}], TraditionalForm]]],
 ", ",
 Cell[BoxData[
  FormBox[
   RowBox[{
    FractionBox[
     RowBox[{"\[PartialD]", "r"}], 
     RowBox[{"\[PartialD]", "W"}]], "=", 
    FractionBox[
     RowBox[{"-", "r"}], 
     RowBox[{"4", " ", "W"}]]}], TraditionalForm]]],
 " and ",
 Cell[BoxData[
  FormBox[
   RowBox[{
    FractionBox[
     RowBox[{"\[PartialD]", "\[Lambda]"}], 
     RowBox[{"\[PartialD]", "W"}]], "=", 
    FractionBox[
     RowBox[{"3", " ", "\[Lambda]"}], 
     RowBox[{"4", " ", "W"}]]}], TraditionalForm]]],
 " (for endoparasites) or ",
 Cell[BoxData[
  FormBox[
   RowBox[{
    FractionBox[
     RowBox[{"\[PartialD]", "\[Lambda]"}], 
     RowBox[{"\[PartialD]", "W"}]], "=", 
    FractionBox[
     RowBox[{"5", " ", "\[Lambda]"}], 
     RowBox[{"12", " ", "W"}]]}], TraditionalForm]]],
 " (for ectoparasites).\nWe can then study how ",
 Cell[BoxData[
  FormBox[
   SubscriptBox["R", "m"], TraditionalForm]]],
 " is affected by changes in host body size or temperature for endoparasites \
and ectoparasites by differentiating ",
 Cell[BoxData[
  FormBox[
   SubscriptBox["R", "0"], TraditionalForm]]],
 " with respect to host body size ",
 StyleBox["W ",
  FontSlant->"Italic"],
 "and temperature ",
 StyleBox["T.",
  FontSlant->"Italic"]
}], "Text",
 CellChangeTimes->{{3.68660304554053*^9, 3.686603063623465*^9}, {
  3.6866042807874403`*^9, 3.686604292474299*^9}, {3.686604347170269*^9, 
  3.686604349248828*^9}, {3.686605358337741*^9, 3.686605586899057*^9}, {
  3.686634100241723*^9, 3.686634102631762*^9}}],

Cell[TextData[{
 "We do this first for the case of an endoparasite. In this case, we find \
that ",
 Cell[BoxData[
  FormBox[
   RowBox[{
    FractionBox[
     RowBox[{"\[PartialD]", 
      SubscriptBox["R", "0"]}], 
     RowBox[{"\[PartialD]", "W"}]], "=", 
    RowBox[{
     RowBox[{
      FractionBox[
       RowBox[{
        RowBox[{"(", 
         RowBox[{"1", "-", "a"}], ")"}], " ", 
        SubscriptBox["\[Lambda]", "1"], 
        SubscriptBox["\[Mu]", "1"]}], 
       SuperscriptBox[
        RowBox[{"W", "(", 
         RowBox[{
          SubscriptBox["\[Lambda]", "1"], "-", 
          SubscriptBox["\[Mu]", "1"]}], ")"}], "2"]], "+", 
      FractionBox[
       RowBox[{
        SubscriptBox["\[Beta]", 
         SubscriptBox["S", "2"]], " ", 
        RowBox[{
         SubscriptBox["K", "2"], "(", 
         RowBox[{
          RowBox[{"a", " ", 
           SubscriptBox["\[Lambda]", "2"]}], "+", 
          RowBox[{"3", 
           SubscriptBox["\[Mu]", "2"]}]}], ")"}]}], 
       RowBox[{"4", " ", "W", " ", "\[Gamma]", " ", 
        SubscriptBox["\[Mu]", "2"]}]]}], ">", "0"}]}], TraditionalForm]]],
 ", implying that increasing host mass always increases ",
 Cell[BoxData[
  FormBox[
   SubscriptBox["R", "m"], TraditionalForm]]],
 ", making it easier for the generalist to invade."
}], "Text",
 CellChangeTimes->{{3.686605754994257*^9, 3.686605766434166*^9}, 
   3.686606500407299*^9, {3.686606643194232*^9, 3.6866067458586884`*^9}}],

Cell[CellGroupData[{

Cell[BoxData[
 RowBox[{
  RowBox[{"(*", " ", 
   RowBox[{
   "Differentiating", " ", "the", " ", "first", " ", "term", " ", "of", " ", 
    "Rm", " ", "with", " ", "respect", " ", "to", " ", "W"}], " ", "*)"}], 
  "\[IndentingNewLine]", 
  RowBox[{
   RowBox[{"Simplify", "[", 
    RowBox[{
     RowBox[{"D", "[", 
      RowBox[{
       RowBox[{
        RowBox[{"Rm2", "[", 
         RowBox[{"[", "1", "]"}], "]"}], "/.", 
        RowBox[{"{", 
         RowBox[{
          RowBox[{"\[Lambda]1", "\[Rule]", 
           RowBox[{"\[Lambda]1", "[", "W", "]"}]}], ",", 
          RowBox[{"\[Mu]1", "\[Rule]", 
           RowBox[{"\[Mu]1", "[", "W", "]"}]}]}], "}"}]}], ",", "W"}], "]"}], 
     "/.", 
     RowBox[{"{", 
      RowBox[{
       RowBox[{
        RowBox[{
         RowBox[{"\[Lambda]1", "'"}], "[", "W", "]"}], "\[Rule]", 
        FractionBox[
         RowBox[{"3", 
          RowBox[{"\[Lambda]1", "[", "W", "]"}]}], 
         RowBox[{"4", " ", "W"}]]}], ",", 
       RowBox[{
        RowBox[{
         RowBox[{"\[Mu]1", "'"}], "[", "W", "]"}], "\[Rule]", 
        FractionBox[
         RowBox[{"-", 
          RowBox[{"\[Mu]1", "[", "W", "]"}]}], 
         RowBox[{"4", "W"}]]}]}], "}"}]}], "]"}], "\[IndentingNewLine]", 
   RowBox[{"(*", " ", 
    RowBox[{
    "Differentiating", " ", "the", " ", "second", " ", "term", " ", "of", " ",
      "Rm", " ", "with", " ", "respect", " ", "to", " ", "W"}], " ", "*)"}], 
   "\[IndentingNewLine]", 
   RowBox[{"Simplify", "[", 
    RowBox[{
     RowBox[{"D", "[", 
      RowBox[{
       RowBox[{
        RowBox[{"Rm2", "[", 
         RowBox[{"[", "2", "]"}], "]"}], "/.", 
        RowBox[{"{", 
         RowBox[{
          RowBox[{"\[Lambda]2", "\[Rule]", 
           RowBox[{"\[Lambda]2", "[", "W", "]"}]}], ",", 
          RowBox[{"\[Mu]2", "\[Rule]", 
           RowBox[{"\[Mu]2", "[", "W", "]"}]}], ",", 
          RowBox[{"K2", "\[Rule]", 
           RowBox[{"K2", "[", "W", "]"}]}]}], "}"}]}], ",", "W"}], "]"}], "/.", 
     RowBox[{"{", 
      RowBox[{
       RowBox[{
        RowBox[{
         RowBox[{"\[Lambda]2", "'"}], "[", "W", "]"}], "\[Rule]", 
        FractionBox[
         RowBox[{"3", 
          RowBox[{"\[Lambda]2", "[", "W", "]"}]}], 
         RowBox[{"4", " ", "W"}]]}], ",", 
       RowBox[{
        RowBox[{
         RowBox[{"\[Mu]2", "'"}], "[", "W", "]"}], "\[Rule]", 
        FractionBox[
         RowBox[{"-", 
          RowBox[{"\[Mu]2", "[", "W", "]"}]}], 
         RowBox[{"4", "W"}]]}], ",", 
       RowBox[{
        RowBox[{
         RowBox[{"K2", "'"}], "[", "W", "]"}], "\[Rule]", 
        RowBox[{
         RowBox[{"-", "3"}], " ", 
         FractionBox[
          RowBox[{"K2", "[", "W", "]"}], 
          RowBox[{"4", " ", "W"}]]}]}]}], "}"}]}], "]"}]}]}]], "Input",
 CellChangeTimes->{{3.686606504078499*^9, 3.68660663704948*^9}}],

Cell[BoxData[
 RowBox[{"-", 
  FractionBox[
   RowBox[{
    RowBox[{"(", 
     RowBox[{
      RowBox[{"-", "1"}], "+", "a"}], ")"}], " ", 
    RowBox[{"\[Lambda]1", "[", "W", "]"}], " ", 
    RowBox[{"\[Mu]1", "[", "W", "]"}]}], 
   RowBox[{"W", " ", 
    SuperscriptBox[
     RowBox[{"(", 
      RowBox[{
       RowBox[{"\[Lambda]1", "[", "W", "]"}], "-", 
       RowBox[{"\[Mu]1", "[", "W", "]"}]}], ")"}], "2"]}]]}]], "Output",
 CellChangeTimes->{{3.6866065047828283`*^9, 3.686606560384696*^9}, 
   3.686606596055812*^9, 3.6866066396228724`*^9}],

Cell[BoxData[
 FractionBox[
  RowBox[{"\[Beta]S2", " ", 
   RowBox[{"K2", "[", "W", "]"}], " ", 
   RowBox[{"(", 
    RowBox[{
     RowBox[{"a", " ", 
      RowBox[{"\[Lambda]2", "[", "W", "]"}]}], "+", 
     RowBox[{"3", " ", 
      RowBox[{"\[Mu]2", "[", "W", "]"}]}]}], ")"}]}], 
  RowBox[{"4", " ", "W", " ", "\[Gamma]", " ", 
   RowBox[{"\[Mu]2", "[", "W", "]"}]}]]], "Output",
 CellChangeTimes->{{3.6866065047828283`*^9, 3.686606560384696*^9}, 
   3.686606596055812*^9, 3.686606639636526*^9}]
}, Open  ]],

Cell[TextData[{
 "For the case of an ectoparasite, we find ",
 Cell[BoxData[
  FormBox[
   RowBox[{
    FractionBox[
     RowBox[{"\[PartialD]", 
      SubscriptBox["R", "m"]}], 
     RowBox[{"\[PartialD]", "W"}]], "=", 
    RowBox[{
     FractionBox[
      RowBox[{"2", " ", 
       RowBox[{"(", 
        RowBox[{"1", "-", "a"}], ")"}], " ", 
       SubscriptBox["\[Lambda]", "1"], 
       SubscriptBox["\[Mu]", "1"]}], 
      RowBox[{"3", " ", 
       SuperscriptBox[
        RowBox[{"W", "(", 
         RowBox[{
          SubscriptBox["\[Lambda]", "1"], "-", 
          SubscriptBox["\[Mu]", "1"]}], ")"}], "2"]}]], "-", 
     FractionBox[
      RowBox[{"\[Beta]", " ", 
       RowBox[{
        SubscriptBox["K", "2"], "(", 
        RowBox[{
         RowBox[{"a", " ", 
          SubscriptBox["\[Lambda]", "2"]}], "-", 
         RowBox[{"9", " ", 
          SubscriptBox["\[Mu]", "2"]}]}], ")"}]}], 
      RowBox[{"12", " ", "W", " ", "\[Gamma]", " ", 
       SubscriptBox["\[Mu]", "2"]}]]}]}], TraditionalForm]]],
 ". The sign of this expression depends on the sign of ",
 Cell[BoxData[
  FormBox[
   RowBox[{
    RowBox[{"a", " ", 
     SubscriptBox["\[Lambda]", "2"]}], "-", 
    RowBox[{"9", " ", 
     SubscriptBox["\[Mu]", "2"]}]}], TraditionalForm]]],
 ". We find that this expression will be negative whenever ",
 Cell[BoxData[
  FormBox[
   RowBox[{"W", "<", 
    RowBox[{
     FractionBox["27", "f"], 
     SuperscriptBox[
      RowBox[{"(", 
       FractionBox[
        SubscriptBox["\[Mu]", "0"], 
        RowBox[{"a", " ", 
         SubscriptBox["\[Lambda]", "0"]}]], ")"}], 
      RowBox[{"3", "/", "2"}]]}]}], TraditionalForm]]],
 ", meaning that the derivative ",
 Cell[BoxData[
  FormBox[
   RowBox[{
    FractionBox[
     RowBox[{"\[PartialD]", 
      SubscriptBox["R", "m"]}], 
     RowBox[{"\[PartialD]", "W"}]], ">", "0"}], TraditionalForm]]],
 ". So, if host body size is small, increasing host size will make it easier \
for a generalist to invade. However, as host body size gets larger, \
eventually ",
 Cell[BoxData[
  FormBox[
   RowBox[{
    FractionBox[
     RowBox[{"\[PartialD]", 
      SubscriptBox["R", "0"]}], 
     RowBox[{"\[PartialD]", "W"}]], "<", "0"}], TraditionalForm]]],
 "."
}], "Text",
 CellChangeTimes->{{3.686606796403843*^9, 3.68660687895155*^9}, {
  3.686606961701229*^9, 3.6866069791624613`*^9}}],

Cell[CellGroupData[{

Cell[BoxData[
 RowBox[{
  RowBox[{"(*", " ", 
   RowBox[{
   "Differentiating", " ", "the", " ", "first", " ", "term", " ", "of", " ", 
    "Rm", " ", "with", " ", "respect", " ", "to", " ", "W"}], " ", "*)"}], 
  "\[IndentingNewLine]", 
  RowBox[{
   RowBox[{"Simplify", "[", 
    RowBox[{
     RowBox[{"D", "[", 
      RowBox[{
       RowBox[{
        RowBox[{"Rm2", "[", 
         RowBox[{"[", "1", "]"}], "]"}], "/.", 
        RowBox[{"{", 
         RowBox[{
          RowBox[{"\[Lambda]1", "\[Rule]", 
           RowBox[{"\[Lambda]1", "[", "W", "]"}]}], ",", 
          RowBox[{"\[Mu]1", "\[Rule]", 
           RowBox[{"\[Mu]1", "[", "W", "]"}]}]}], "}"}]}], ",", "W"}], "]"}], 
     "/.", 
     RowBox[{"{", 
      RowBox[{
       RowBox[{
        RowBox[{
         RowBox[{"\[Lambda]1", "'"}], "[", "W", "]"}], "\[Rule]", 
        FractionBox[
         RowBox[{"5", 
          RowBox[{"\[Lambda]1", "[", "W", "]"}]}], 
         RowBox[{"12", " ", "W"}]]}], ",", 
       RowBox[{
        RowBox[{
         RowBox[{"\[Mu]1", "'"}], "[", "W", "]"}], "\[Rule]", 
        FractionBox[
         RowBox[{"-", 
          RowBox[{"\[Mu]1", "[", "W", "]"}]}], 
         RowBox[{"4", "W"}]]}]}], "}"}]}], "]"}], "\[IndentingNewLine]", 
   RowBox[{"(*", " ", 
    RowBox[{
    "Differentiating", " ", "the", " ", "second", " ", "term", " ", "of", " ",
      "Rm", " ", "with", " ", "respect", " ", "to", " ", "W"}], " ", "*)"}], 
   "\[IndentingNewLine]", 
   RowBox[{"Simplify", "[", 
    RowBox[{
     RowBox[{"D", "[", 
      RowBox[{
       RowBox[{
        RowBox[{"Rm2", "[", 
         RowBox[{"[", "2", "]"}], "]"}], "/.", 
        RowBox[{"{", 
         RowBox[{
          RowBox[{"\[Lambda]2", "\[Rule]", 
           RowBox[{"\[Lambda]2", "[", "W", "]"}]}], ",", 
          RowBox[{"\[Mu]2", "\[Rule]", 
           RowBox[{"\[Mu]2", "[", "W", "]"}]}], ",", 
          RowBox[{"K2", "\[Rule]", 
           RowBox[{"K2", "[", "W", "]"}]}]}], "}"}]}], ",", "W"}], "]"}], "/.", 
     RowBox[{"{", 
      RowBox[{
       RowBox[{
        RowBox[{
         RowBox[{"\[Lambda]2", "'"}], "[", "W", "]"}], "\[Rule]", 
        FractionBox[
         RowBox[{"5", 
          RowBox[{"\[Lambda]2", "[", "W", "]"}]}], 
         RowBox[{"12", " ", "W"}]]}], ",", 
       RowBox[{
        RowBox[{
         RowBox[{"\[Mu]2", "'"}], "[", "W", "]"}], "\[Rule]", 
        FractionBox[
         RowBox[{"-", 
          RowBox[{"\[Mu]2", "[", "W", "]"}]}], 
         RowBox[{"4", "W"}]]}], ",", 
       RowBox[{
        RowBox[{
         RowBox[{"K2", "'"}], "[", "W", "]"}], "\[Rule]", 
        RowBox[{
         RowBox[{"-", "3"}], " ", 
         FractionBox[
          RowBox[{"K2", "[", "W", "]"}], 
          RowBox[{"4", " ", "W"}]]}]}]}], "}"}]}], "]"}]}]}]], "Input",
 CellChangeTimes->{{3.6866067669609947`*^9, 3.686606778252651*^9}}],

Cell[BoxData[
 RowBox[{"-", 
  FractionBox[
   RowBox[{"2", " ", 
    RowBox[{"(", 
     RowBox[{
      RowBox[{"-", "1"}], "+", "a"}], ")"}], " ", 
    RowBox[{"\[Lambda]1", "[", "W", "]"}], " ", 
    RowBox[{"\[Mu]1", "[", "W", "]"}]}], 
   RowBox[{"3", " ", "W", " ", 
    SuperscriptBox[
     RowBox[{"(", 
      RowBox[{
       RowBox[{"\[Lambda]1", "[", "W", "]"}], "-", 
       RowBox[{"\[Mu]1", "[", "W", "]"}]}], ")"}], "2"]}]]}]], "Output",
 CellChangeTimes->{3.68660678027558*^9}],

Cell[BoxData[
 RowBox[{"-", 
  FractionBox[
   RowBox[{"\[Beta]S2", " ", 
    RowBox[{"K2", "[", "W", "]"}], " ", 
    RowBox[{"(", 
     RowBox[{
      RowBox[{"a", " ", 
       RowBox[{"\[Lambda]2", "[", "W", "]"}]}], "-", 
      RowBox[{"9", " ", 
       RowBox[{"\[Mu]2", "[", "W", "]"}]}]}], ")"}]}], 
   RowBox[{"12", " ", "W", " ", "\[Gamma]", " ", 
    RowBox[{"\[Mu]2", "[", "W", "]"}]}]]}]], "Output",
 CellChangeTimes->{3.6866067802868443`*^9}]
}, Open  ]],

Cell[CellGroupData[{

Cell[BoxData[
 RowBox[{
  RowBox[{"(*", " ", 
   RowBox[{
    RowBox[{
     RowBox[{"When", " ", "will", " ", 
      SubscriptBox["a\[Lambda]", "2"]}], "-", 
     RowBox[{"9", 
      SubscriptBox["\[Mu]", "2"]}]}], " ", "=", " ", 
    RowBox[{"0", "?"}]}], " ", "*)"}], "\[IndentingNewLine]", 
  RowBox[{"Solve", "[", 
   RowBox[{
    RowBox[{
     RowBox[{"(", 
      RowBox[{
       RowBox[{
        RowBox[{"a", " ", 
         RowBox[{"\[Lambda]2", "[", "W", "]"}]}], "-", 
        RowBox[{"9", " ", 
         RowBox[{"\[Mu]2", "[", "W", "]"}]}]}], "/.", 
       RowBox[{"{", 
        RowBox[{
         RowBox[{
          RowBox[{"\[Mu]2", "[", "W", "]"}], "\[Rule]", 
          RowBox[{"\[Mu]0", " ", 
           RowBox[{"Exp", "[", 
            RowBox[{
             RowBox[{"-", "\[CapitalEpsilon]"}], "/", 
             RowBox[{"(", 
              RowBox[{"k", " ", "T"}], ")"}]}], "]"}], " ", 
           SuperscriptBox[
            RowBox[{"(", 
             RowBox[{"f", " ", "W"}], ")"}], 
            RowBox[{
             RowBox[{"-", "1"}], "/", "4"}]]}]}], ",", 
         RowBox[{
          RowBox[{"\[Lambda]2", "[", "W", "]"}], "\[Rule]", 
          RowBox[{"\[Lambda]0", " ", 
           RowBox[{"Exp", "[", 
            RowBox[{
             RowBox[{"-", "\[CapitalEpsilon]"}], "/", 
             RowBox[{"(", 
              RowBox[{"k", " ", "T"}], ")"}]}], "]"}], " ", 
           SuperscriptBox[
            RowBox[{"(", 
             RowBox[{"f", " ", "W"}], ")"}], 
            RowBox[{"5", "/", "12"}]]}]}]}], "}"}]}], ")"}], "\[Equal]", 
     "0"}], ",", "W"}], "]"}]}]], "Input",
 CellChangeTimes->{{3.686606884604336*^9, 3.686606915484992*^9}}],

Cell[BoxData[
 RowBox[{"{", 
  RowBox[{
   RowBox[{"{", 
    RowBox[{"W", "\[Rule]", 
     RowBox[{"-", 
      FractionBox[
       RowBox[{"27", " ", 
        SuperscriptBox["\[Mu]0", 
         RowBox[{"3", "/", "2"}]]}], 
       RowBox[{
        SuperscriptBox["a", 
         RowBox[{"3", "/", "2"}]], " ", "f", " ", 
        SuperscriptBox["\[Lambda]0", 
         RowBox[{"3", "/", "2"}]]}]]}]}], "}"}], ",", 
   RowBox[{"{", 
    RowBox[{"W", "\[Rule]", 
     FractionBox[
      RowBox[{"27", " ", 
       SuperscriptBox["\[Mu]0", 
        RowBox[{"3", "/", "2"}]]}], 
      RowBox[{
       SuperscriptBox["a", 
        RowBox[{"3", "/", "2"}]], " ", "f", " ", 
       SuperscriptBox["\[Lambda]0", 
        RowBox[{"3", "/", "2"}]]}]]}], "}"}]}], "}"}]], "Output",
 CellChangeTimes->{3.6866069166067142`*^9}]
}, Open  ]],

Cell[TextData[{
 "Because the effect of temperature is the same for both endoparasites and \
ectoparasites, we do not need to consider those cases separately. We can \
again express the derivatives ",
 Cell[BoxData[
  FormBox[
   RowBox[{
    RowBox[{
     RowBox[{"\[Lambda]", "'"}], 
     RowBox[{"(", "T", ")"}]}], ",", " ", 
    RowBox[{
     RowBox[{"r", "'"}], 
     RowBox[{"(", "T", ")"}]}], ",", " ", 
    RowBox[{
     RowBox[{"\[Mu]", "'"}], 
     RowBox[{"(", "T", ")"}]}], ",", " ", 
    RowBox[{"and", " ", 
     RowBox[{"K", "'"}], 
     RowBox[{"(", "T", ")"}]}]}], TraditionalForm]]],
 " in terms of the original functions: ",
 Cell[BoxData[
  FormBox[
   RowBox[{
    RowBox[{
     RowBox[{
      RowBox[{"\[Lambda]", "'"}], 
      RowBox[{"(", "T", ")"}]}], "=", 
     RowBox[{"\[Lambda]", " ", 
      FractionBox["E", 
       RowBox[{"k", " ", 
        SuperscriptBox["T", "2"]}]]}]}], ",", " ", 
    RowBox[{
     RowBox[{
      RowBox[{"r", "'"}], 
      RowBox[{"(", "T", ")"}]}], "=", 
     RowBox[{"r", " ", 
      FractionBox["E", 
       RowBox[{"k", " ", 
        SuperscriptBox["T", "2"]}]]}]}], ",", " ", 
    RowBox[{
     RowBox[{
      RowBox[{"\[Mu]", "'"}], 
      RowBox[{"(", "T", ")"}]}], "=", 
     RowBox[{"\[Mu]", " ", 
      FractionBox["E", 
       RowBox[{"k", " ", 
        SuperscriptBox["T", "2"]}]]}]}], ","}], TraditionalForm]]],
 " and ",
 Cell[BoxData[
  FormBox[
   RowBox[{
    RowBox[{
     RowBox[{"K", "'"}], 
     RowBox[{"(", "T", ")"}]}], "=", 
    RowBox[{
     RowBox[{"-", "K"}], " ", 
     FractionBox["E", 
      RowBox[{"k", " ", 
       SuperscriptBox["T", "2"]}]]}]}], TraditionalForm]]],
 ". Here we find that ",
 Cell[BoxData[
  FormBox[
   RowBox[{
    FractionBox[
     RowBox[{"\[PartialD]", 
      SubscriptBox["R", "m"]}], 
     RowBox[{"\[PartialD]", "T"}]], "=", 
    RowBox[{
     RowBox[{"-", 
      FractionBox[
       RowBox[{"\[Placeholder]", 
        SubscriptBox["\[Beta]", 
         SubscriptBox["S", "2"]], 
        RowBox[{
         SubscriptBox["K", "2"], "(", 
         RowBox[{
          RowBox[{"a", " ", 
           SubscriptBox["\[Lambda]", "2"]}], "-", 
          SubscriptBox["\[Mu]", "2"]}], ")"}]}], 
       RowBox[{"\[Gamma]", " ", 
        SubscriptBox["\[Mu]", "2"]}]]}], " ", 
     FractionBox["E", 
      RowBox[{"k", " ", 
       SuperscriptBox["T", "2"]}]]}]}], TraditionalForm]]],
 ", implying that increasing temperature decreases ",
 Cell[BoxData[
  FormBox[
   SubscriptBox["R", "m"], TraditionalForm]]],
 "."
}], "Text",
 CellChangeTimes->{{3.686607001171668*^9, 3.686607017455092*^9}, {
  3.6866070761185617`*^9, 3.686607234243182*^9}, {3.686608860419675*^9, 
  3.6866088785360813`*^9}, {3.686608926611266*^9, 3.686608988656155*^9}}],

Cell[CellGroupData[{

Cell[BoxData[
 RowBox[{
  RowBox[{"(*", " ", 
   RowBox[{
   "Differentiating", " ", "the", " ", "first", " ", "term", " ", "of", " ", 
    "Rm", " ", "with", " ", "respect", " ", "to", " ", "T"}], " ", "*)"}], 
  "\[IndentingNewLine]", 
  RowBox[{
   RowBox[{
    RowBox[{
     RowBox[{"D", "[", 
      RowBox[{
       RowBox[{
        RowBox[{"Rm2", "[", 
         RowBox[{"[", "1", "]"}], "]"}], "/.", 
        RowBox[{"{", 
         RowBox[{
          RowBox[{"\[Lambda]1", "\[Rule]", 
           RowBox[{"\[Lambda]1", "[", "T", "]"}]}], ",", 
          RowBox[{"\[Mu]1", "\[Rule]", 
           RowBox[{"\[Mu]1", "[", "T", "]"}]}]}], "}"}]}], ",", "T"}], "]"}], 
     "/.", 
     RowBox[{"{", 
      RowBox[{
       RowBox[{
        RowBox[{
         RowBox[{"\[Mu]1", "'"}], "[", "T", "]"}], "\[Rule]", 
        RowBox[{
         FractionBox["\[CapitalEpsilon]", 
          RowBox[{"k", " ", 
           SuperscriptBox["T", "2"]}]], 
         RowBox[{"\[Mu]1", "[", "T", "]"}]}]}], ",", 
       RowBox[{
        RowBox[{
         RowBox[{"\[Lambda]1", "'"}], "[", "T", "]"}], "\[Rule]", 
        RowBox[{
         FractionBox["\[CapitalEpsilon]", 
          RowBox[{"k", " ", 
           SuperscriptBox["T", "2"]}]], 
         RowBox[{"\[Lambda]1", "[", "T", "]"}]}]}]}], "}"}]}], "//", 
    "Simplify"}], "\[IndentingNewLine]", 
   RowBox[{"(*", " ", 
    RowBox[{
    "Differentiating", " ", "the", " ", "second", " ", "term", " ", "of", " ",
      "Rm", " ", "with", " ", "respect", " ", "to", " ", "W"}], " ", "*)"}], 
   "\[IndentingNewLine]", 
   RowBox[{
    RowBox[{
     RowBox[{"D", "[", 
      RowBox[{
       RowBox[{
        RowBox[{"Rm2", "[", 
         RowBox[{"[", "2", "]"}], "]"}], "/.", 
        RowBox[{"{", 
         RowBox[{
          RowBox[{"\[Lambda]2", "\[Rule]", 
           RowBox[{"\[Lambda]2", "[", "T", "]"}]}], ",", 
          RowBox[{"\[Mu]2", "\[Rule]", 
           RowBox[{"\[Mu]2", "[", "T", "]"}]}], ",", 
          RowBox[{"K2", "\[Rule]", 
           RowBox[{"K2", "[", "T", "]"}]}]}], "}"}]}], ",", "T"}], "]"}], "/.", 
     RowBox[{"{", 
      RowBox[{
       RowBox[{
        RowBox[{
         SuperscriptBox["K2", "\[Prime]",
          MultilineFunction->None], "[", "T", "]"}], "->", 
        RowBox[{
         RowBox[{"-", 
          FractionBox["\[CapitalEpsilon]", 
           RowBox[{"k", " ", 
            SuperscriptBox["T", "2"]}]]}], 
         RowBox[{"K2", "[", "T", "]"}]}]}], ",", 
       RowBox[{
        RowBox[{
         SuperscriptBox["\[Mu]2", "\[Prime]",
          MultilineFunction->None], "[", "T", "]"}], "\[Rule]", 
        RowBox[{
         FractionBox["\[CapitalEpsilon]", 
          RowBox[{"k", " ", 
           SuperscriptBox["T", "2"]}]], 
         RowBox[{"\[Mu]2", "[", "T", "]"}]}]}], ",", 
       RowBox[{
        RowBox[{
         SuperscriptBox["\[Lambda]2", "\[Prime]",
          MultilineFunction->None], "[", "T", "]"}], "\[Rule]", 
        RowBox[{
         FractionBox["\[CapitalEpsilon]", 
          RowBox[{"k", " ", 
           SuperscriptBox["T", "2"]}]], 
         RowBox[{"\[Lambda]2", "[", "T", "]"}]}]}]}], "}"}]}], "//", 
    "Simplify"}]}]}]], "Input",
 CellChangeTimes->{{3.686607259149642*^9, 3.686607267574452*^9}, {
  3.686608756453541*^9, 3.686608765130371*^9}, {3.6866088392949142`*^9, 
  3.6866088558960333`*^9}}],

Cell[BoxData["0"], "Output",
 CellChangeTimes->{{3.686608757281901*^9, 3.68660876581045*^9}, {
  3.6866088451961412`*^9, 3.6866088567135153`*^9}}],

Cell[BoxData[
 FractionBox[
  RowBox[{"\[Beta]S2", " ", "\[CapitalEpsilon]", " ", 
   RowBox[{"K2", "[", "T", "]"}], " ", 
   RowBox[{"(", 
    RowBox[{
     RowBox[{
      RowBox[{"-", "a"}], " ", 
      RowBox[{"\[Lambda]2", "[", "T", "]"}]}], "+", 
     RowBox[{"\[Mu]2", "[", "T", "]"}]}], ")"}]}], 
  RowBox[{"k", " ", 
   SuperscriptBox["T", "2"], " ", "\[Gamma]", " ", 
   RowBox[{"\[Mu]2", "[", "T", "]"}]}]]], "Output",
 CellChangeTimes->{{3.686608757281901*^9, 3.68660876581045*^9}, {
  3.6866088451961412`*^9, 3.686608856722486*^9}}]
}, Open  ]]
}, Closed]],

Cell[CellGroupData[{

Cell["\<\
Case 2: Two specialist parasites; no coinfection; parasite regulation of host \
population size;avoidance of non-susceptible hosts\
\>", "Subsection",
 CellChangeTimes->{{3.686597135539527*^9, 3.686597162426608*^9}, {
  3.68660912837424*^9, 3.68660913078198*^9}, {3.686636450527864*^9, 
  3.686636451216735*^9}, {3.686676494356966*^9, 3.686676498317008*^9}, {
  3.6866765987923803`*^9, 3.686676631978284*^9}}],

Cell[TextData[{
 "The ",
 Cell[BoxData[
  FormBox[
   SubscriptBox["R", "m"], TraditionalForm]]],
 " expression is identical to the case above, since all we have changed is \
the number of specialist parasites (and thus the values of ",
 Cell[BoxData[
  FormBox[
   OverscriptBox[
    SubscriptBox["S", "1"], "^"], TraditionalForm]]],
 " and ",
 Cell[BoxData[
  FormBox[
   OverscriptBox[
    SubscriptBox["S", "2"], "^"], TraditionalForm]]],
 "). So, ",
 Cell[BoxData[
  FormBox[
   RowBox[{
    SubscriptBox["R", "m"], "=", 
    RowBox[{
     RowBox[{
      SubscriptBox["\[Beta]", 
       SubscriptBox["S", "1"]], 
      OverscriptBox[
       SubscriptBox["S", "1"], "^"], " ", 
      RowBox[{"(", 
       FractionBox[
        RowBox[{
         RowBox[{"a", " ", 
          SubscriptBox["\[Lambda]", "1"]}], "-", 
         SubscriptBox["\[Mu]", "1"]}], 
        RowBox[{"\[Gamma]", " ", 
         SubscriptBox["\[Mu]", "1"]}]], ")"}]}], "+", 
     RowBox[{
      SubscriptBox["\[Beta]", 
       SubscriptBox["S", "2"]], 
      RowBox[{
       OverscriptBox[
        SubscriptBox["S", "2"], "^"], "(", 
       FractionBox[
        RowBox[{
         RowBox[{"a", " ", 
          SubscriptBox["\[Lambda]", "2"]}], "-", 
         SubscriptBox["\[Mu]", "2"]}], 
        RowBox[{"\[Gamma]", " ", 
         SubscriptBox["\[Mu]", "2"]}]], ")"}]}]}]}], TraditionalForm]]],
 ", as before."
}], "Text",
 CellChangeTimes->{{3.686597168076644*^9, 3.686597275800562*^9}, {
  3.686597408165285*^9, 3.686597518150743*^9}, {3.686605999014332*^9, 
  3.686606201543638*^9}, {3.6866091408874063`*^9, 3.6866092101823797`*^9}}],

Cell[BoxData[
 RowBox[{
  RowBox[{"Rm2", "=", 
   RowBox[{
    FractionBox[
     RowBox[{"S1", " ", "\[Beta]S1", " ", 
      RowBox[{"(", 
       RowBox[{
        RowBox[{"a", " ", "\[Lambda]1"}], "-", "\[Mu]1"}], ")"}]}], 
     RowBox[{"  ", 
      RowBox[{"\[Gamma]", " ", "\[Mu]1"}]}]], "+", 
    FractionBox[
     RowBox[{"S2", " ", "\[Beta]S2", " ", 
      RowBox[{"(", 
       RowBox[{
        RowBox[{"a", " ", "\[Lambda]2"}], "-", "\[Mu]2"}], ")"}]}], 
     RowBox[{"  ", 
      RowBox[{"\[Gamma]", " ", "\[Mu]2"}]}]]}]}], ";"}]], "Input",
 CellChangeTimes->{{3.686597278540882*^9, 3.686597338141453*^9}, {
   3.68660624664049*^9, 3.686606294301683*^9}, 3.686609213542288*^9}],

Cell[TextData[{
 "With the two specialist parasites infecting the first host, the equilibrium \
values of ",
 Cell[BoxData[
  FormBox[
   OverscriptBox[
    SubscriptBox["S", "1"], "^"], TraditionalForm]]],
 "and ",
 Cell[BoxData[
  FormBox[
   OverscriptBox[
    SubscriptBox["S", "2"], "^"], TraditionalForm]]],
 " when the generalist parasite is absent are ",
 Cell[BoxData[
  FormBox[
   RowBox[{
    OverscriptBox[
     SubscriptBox["S", "1"], "^"], "=", 
    FractionBox[
     RowBox[{"\[Gamma]", " ", 
      SubscriptBox["\[Mu]", "1"]}], 
     RowBox[{
      SubscriptBox["\[Beta]", 
       SubscriptBox["S", "1"]], "(", 
      RowBox[{
       SubscriptBox["\[Lambda]", "1"], "-", 
       SubscriptBox["\[Mu]", "1"]}], ")"}]]}], TraditionalForm]]],
 " and ",
 Cell[BoxData[
  FormBox[
   RowBox[{
    OverscriptBox[
     SubscriptBox["S", "2"], "^"], "=", 
    FractionBox[
     RowBox[{"\[Gamma]", " ", 
      SubscriptBox["\[Mu]", "2"]}], 
     RowBox[{
      SubscriptBox["\[Beta]", 
       SubscriptBox["S", "2"]], "(", 
      RowBox[{
       SubscriptBox["\[Lambda]", "2"], "-", 
       SubscriptBox["\[Mu]", "2"]}], ")"}]]}], TraditionalForm]]],
 "."
}], "Text",
 CellChangeTimes->{{3.686597528660152*^9, 3.686597584740033*^9}, {
  3.686597623002878*^9, 3.6865976267464943`*^9}, {3.6865978241778173`*^9, 
  3.686597854173558*^9}, {3.68660922708906*^9, 3.6866092576184063`*^9}}],

Cell[CellGroupData[{

Cell[BoxData[
 RowBox[{
  RowBox[{"(*", " ", 
   RowBox[{"The", " ", "equilibrium", " ", "abundance", " ", "of", " ", 
    SubscriptBox["S", "1"]}], " ", "*)"}], "\[IndentingNewLine]", 
  RowBox[{
   RowBox[{
    RowBox[{"Solve", "[", 
     RowBox[{
      RowBox[{"{", 
       RowBox[{
        RowBox[{
         RowBox[{"(", 
          RowBox[{"dS1dt", "/.", 
           RowBox[{"{", 
            RowBox[{
             RowBox[{"I1g", "\[Rule]", "0"}], ",", 
             RowBox[{"D1ss", "\[Rule]", "0"}], ",", 
             RowBox[{"C1sg", "\[Rule]", "0"}], ",", 
             RowBox[{"Pg", "\[Rule]", "0"}]}], "}"}]}], ")"}], "\[Equal]", 
         "0"}], ",", "\[IndentingNewLine]", 
        RowBox[{
         RowBox[{"(", 
          RowBox[{"dI1sdt", "/.", 
           RowBox[{"{", 
            RowBox[{
             RowBox[{"\[Beta]I1", "\[Rule]", "0"}], ",", 
             RowBox[{"I1g", "\[Rule]", "0"}], ",", 
             RowBox[{"D1ss", "\[Rule]", "0"}], ",", 
             RowBox[{"C1sg", "\[Rule]", "0"}], ",", 
             RowBox[{"Pg", "\[Rule]", "0"}]}], "}"}]}], ")"}], "\[Equal]", 
         "0"}], ",", "\[IndentingNewLine]", 
        RowBox[{
         RowBox[{"(", 
          RowBox[{"dP1dt", "/.", 
           RowBox[{"{", 
            RowBox[{
             RowBox[{"\[Beta]I1", "\[Rule]", "0"}], ",", 
             RowBox[{"I1g", "\[Rule]", "0"}], ",", 
             RowBox[{"D1ss", "\[Rule]", "0"}], ",", 
             RowBox[{"C1sg", "\[Rule]", "0"}], ",", 
             RowBox[{"Pg", "\[Rule]", "0"}]}], "}"}]}], ")"}], "\[Equal]", 
         "0"}]}], "}"}], ",", 
      RowBox[{"{", 
       RowBox[{"S1", ",", "I1s", ",", "P1"}], "}"}]}], "]"}], "[", 
    RowBox[{"[", 
     RowBox[{"3", ",", "1"}], "]"}], "]"}], "\[IndentingNewLine]", 
   RowBox[{"(*", " ", 
    RowBox[{"The", " ", "equilibrium", " ", "abundance", " ", "of", " ", 
     SubscriptBox["S", "1"]}], " ", "*)"}], "\[IndentingNewLine]", 
   RowBox[{
    RowBox[{"Solve", "[", 
     RowBox[{
      RowBox[{"{", 
       RowBox[{
        RowBox[{
         RowBox[{"(", 
          RowBox[{"dS2dt", "/.", 
           RowBox[{"{", 
            RowBox[{
             RowBox[{"I2g", "\[Rule]", "0"}], ",", 
             RowBox[{"D2ss", "\[Rule]", "0"}], ",", 
             RowBox[{"C2sg", "\[Rule]", "0"}], ",", 
             RowBox[{"Pg", "\[Rule]", "0"}]}], "}"}]}], ")"}], "\[Equal]", 
         "0"}], ",", "\[IndentingNewLine]", 
        RowBox[{
         RowBox[{"(", 
          RowBox[{"dI2sdt", "/.", 
           RowBox[{"{", 
            RowBox[{
             RowBox[{"\[Beta]I2", "\[Rule]", "0"}], ",", 
             RowBox[{"I2g", "\[Rule]", "0"}], ",", 
             RowBox[{"D2ss", "\[Rule]", "0"}], ",", 
             RowBox[{"C2sg", "\[Rule]", "0"}], ",", 
             RowBox[{"Pg", "\[Rule]", "0"}]}], "}"}]}], ")"}], "\[Equal]", 
         "0"}], ",", "\[IndentingNewLine]", 
        RowBox[{
         RowBox[{"(", 
          RowBox[{"dP2dt", "/.", 
           RowBox[{"{", 
            RowBox[{
             RowBox[{"\[Beta]I2", "\[Rule]", "0"}], ",", 
             RowBox[{"I2g", "\[Rule]", "0"}], ",", 
             RowBox[{"D2ss", "\[Rule]", "0"}], ",", 
             RowBox[{"C2sg", "\[Rule]", "0"}], ",", 
             RowBox[{"Pg", "\[Rule]", "0"}]}], "}"}]}], ")"}], "\[Equal]", 
         "0"}]}], "}"}], ",", 
      RowBox[{"{", 
       RowBox[{"S2", ",", "I2s", ",", "P2"}], "}"}]}], "]"}], "[", 
    RowBox[{"[", 
     RowBox[{"3", ",", "1"}], "]"}], "]"}]}]}]], "Input",
 CellChangeTimes->{{3.6865975946859617`*^9, 3.686597811777731*^9}, {
  3.686609265135289*^9, 3.686609302523807*^9}}],

Cell[BoxData[
 RowBox[{"S1", "\[Rule]", 
  RowBox[{"-", 
   FractionBox[
    RowBox[{"\[Gamma]", " ", "\[Mu]1"}], 
    RowBox[{"\[Beta]S1", " ", 
     RowBox[{"(", 
      RowBox[{
       RowBox[{"-", "\[Lambda]1"}], "+", "\[Mu]1"}], ")"}]}]]}]}]], "Output",
 CellChangeTimes->{
  3.686597596791986*^9, {3.686597646078764*^9, 3.6865977097107363`*^9}, 
   3.686597749127779*^9, {3.686597780983343*^9, 3.6865977979023447`*^9}, 
   3.686609303223008*^9}],

Cell[BoxData[
 RowBox[{"S2", "\[Rule]", 
  RowBox[{"-", 
   FractionBox[
    RowBox[{"\[Gamma]", " ", "\[Mu]2"}], 
    RowBox[{"\[Beta]S2", " ", 
     RowBox[{"(", 
      RowBox[{
       RowBox[{"-", "\[Lambda]2"}], "+", "\[Mu]2"}], ")"}]}]]}]}]], "Output",
 CellChangeTimes->{
  3.686597596791986*^9, {3.686597646078764*^9, 3.6865977097107363`*^9}, 
   3.686597749127779*^9, {3.686597780983343*^9, 3.6865977979023447`*^9}, 
   3.686609303289023*^9}]
}, Open  ]],

Cell[TextData[{
 "Plugging in these equilibria into the new invasion condition, the parasite \
can invade if ",
 Cell[BoxData[
  FormBox[
   RowBox[{
    RowBox[{
     FractionBox[
      RowBox[{
       RowBox[{"a", " ", 
        SubscriptBox["\[Lambda]", "1"]}], "-", 
       SubscriptBox["\[Mu]", "1"]}], 
      RowBox[{
       SubscriptBox["\[Lambda]", "1"], "-", 
       SubscriptBox["\[Mu]", "1"]}]], "+", 
     FractionBox[
      RowBox[{
       RowBox[{"a", " ", 
        SubscriptBox["\[Lambda]", "2"]}], "-", 
       SubscriptBox["\[Mu]", "2"]}], 
      RowBox[{
       SubscriptBox["\[Lambda]", "2"], "-", 
       SubscriptBox["\[Mu]", "2"]}]]}], ">", "1"}], TraditionalForm]]],
 ". "
}], "Text",
 CellChangeTimes->{{3.686597860935422*^9, 3.686597874047023*^9}, {
  3.686602809174592*^9, 3.686602835518125*^9}, {3.686602869503234*^9, 
  3.686602873733347*^9}, {3.686602957257408*^9, 3.6866030401578293`*^9}, {
  3.6866050384237633`*^9, 3.686605062729006*^9}, {3.6866056151490297`*^9, 
  3.686605631447373*^9}, {3.686606216257483*^9, 3.686606232342404*^9}, {
  3.686606304533922*^9, 3.686606396101796*^9}, {3.686609312411871*^9, 
  3.68660931960154*^9}}],

Cell[CellGroupData[{

Cell[BoxData[
 RowBox[{
  RowBox[{"(*", " ", 
   RowBox[{
   "Plugging", " ", "in", " ", "the", " ", "equilibria", " ", "and", " ", 
    "simplifying"}], " ", "*)"}], "\[IndentingNewLine]", 
  RowBox[{"Rm2", "=", 
   RowBox[{"Simplify", "[", 
    RowBox[{"Rm2", "/.", 
     RowBox[{"{", 
      RowBox[{
       RowBox[{"S1", "\[Rule]", 
        RowBox[{"-", 
         FractionBox[
          RowBox[{"\[Gamma]", " ", "\[Mu]1"}], 
          RowBox[{"\[Beta]S1", " ", 
           RowBox[{"(", 
            RowBox[{
             RowBox[{"-", "\[Lambda]1"}], "+", "\[Mu]1"}], ")"}]}]]}]}], ",", 
       
       RowBox[{"S2", "\[Rule]", 
        RowBox[{"-", 
         FractionBox[
          RowBox[{"\[Gamma]", " ", "\[Mu]2"}], 
          RowBox[{"\[Beta]S2", " ", 
           RowBox[{"(", 
            RowBox[{
             RowBox[{"-", "\[Lambda]2"}], "+", "\[Mu]2"}], ")"}]}]]}]}]}], 
      "}"}]}], "]"}]}]}]], "Input",
 CellChangeTimes->{{3.686597882072261*^9, 3.6865978945114117`*^9}, {
  3.6865979411890373`*^9, 3.6865980027599916`*^9}, {3.686598195246008*^9, 
  3.686598206866642*^9}, {3.686602815697205*^9, 3.68660285613486*^9}, {
  3.686605634419623*^9, 3.6866056475938187`*^9}, {3.686606313948155*^9, 
  3.6866063177946777`*^9}, {3.686606416042527*^9, 3.686606416586502*^9}, {
  3.6866093289214287`*^9, 3.686609334622052*^9}}],

Cell[BoxData[
 RowBox[{
  FractionBox[
   RowBox[{
    RowBox[{"a", " ", "\[Lambda]1"}], "-", "\[Mu]1"}], 
   RowBox[{"\[Lambda]1", "-", "\[Mu]1"}]], "+", 
  FractionBox[
   RowBox[{
    RowBox[{"a", " ", "\[Lambda]2"}], "-", "\[Mu]2"}], 
   RowBox[{"\[Lambda]2", "-", "\[Mu]2"}]]}]], "Output",
 CellChangeTimes->{
  3.6866063187977467`*^9, 3.686606417016941*^9, {3.68660933002485*^9, 
   3.686609346207893*^9}}]
}, Open  ]],

Cell[TextData[{
 "We again are interested in the derivatives of this expression with respect \
to body size ",
 StyleBox["W",
  FontSlant->"Italic"],
 " and temperature ",
 StyleBox["T. ",
  FontSlant->"Italic"],
 "For the case of an endoparasite, we find that ",
 Cell[BoxData[
  FormBox[
   RowBox[{
    FractionBox[
     RowBox[{"\[PartialD]", 
      SubscriptBox["R", "0"]}], 
     RowBox[{"\[PartialD]", "W"}]], "=", 
    RowBox[{
     RowBox[{
      FractionBox[
       RowBox[{
        RowBox[{"(", 
         RowBox[{"1", "-", "a"}], ")"}], " ", 
        SubscriptBox["\[Lambda]", "1"], 
        SubscriptBox["\[Mu]", "1"]}], 
       SuperscriptBox[
        RowBox[{"W", "(", 
         RowBox[{
          SubscriptBox["\[Lambda]", "1"], "-", 
          SubscriptBox["\[Mu]", "1"]}], ")"}], "2"]], "+", 
      FractionBox[
       RowBox[{
        SubscriptBox["\[Beta]", 
         SubscriptBox["S", "2"]], " ", 
        RowBox[{
         SubscriptBox["K", "2"], "(", 
         RowBox[{
          RowBox[{"a", " ", 
           SubscriptBox["\[Lambda]", "2"]}], "+", 
          RowBox[{"3", 
           SubscriptBox["\[Mu]", "2"]}]}], ")"}]}], 
       RowBox[{"4", " ", "W", " ", "\[Gamma]", " ", 
        SubscriptBox["\[Mu]", "2"]}]]}], ">", "0"}]}], TraditionalForm]]],
 ", implying that increasing host mass always increases ",
 Cell[BoxData[
  FormBox[
   SubscriptBox["R", "m"], TraditionalForm]]],
 ", making it easier for the generalist to invade."
}], "Text",
 CellChangeTimes->{{3.686605754994257*^9, 3.686605766434166*^9}, 
   3.686606500407299*^9, {3.686606643194232*^9, 3.6866067458586884`*^9}, {
   3.68660936587451*^9, 3.686609396954007*^9}}],

Cell[CellGroupData[{

Cell[BoxData[
 RowBox[{
  RowBox[{"(*", " ", 
   RowBox[{
   "Differentiating", " ", "the", " ", "first", " ", "term", " ", "of", " ", 
    "Rm", " ", "with", " ", "respect", " ", "to", " ", "W"}], " ", "*)"}], 
  "\[IndentingNewLine]", 
  RowBox[{
   RowBox[{"Simplify", "[", 
    RowBox[{
     RowBox[{"D", "[", 
      RowBox[{
       RowBox[{
        RowBox[{"Rm2", "[", 
         RowBox[{"[", "1", "]"}], "]"}], "/.", 
        RowBox[{"{", 
         RowBox[{
          RowBox[{"\[Lambda]1", "\[Rule]", 
           RowBox[{"\[Lambda]1", "[", "W", "]"}]}], ",", 
          RowBox[{"\[Mu]1", "\[Rule]", 
           RowBox[{"\[Mu]1", "[", "W", "]"}]}]}], "}"}]}], ",", "W"}], "]"}], 
     "/.", 
     RowBox[{"{", 
      RowBox[{
       RowBox[{
        RowBox[{
         RowBox[{"\[Lambda]1", "'"}], "[", "W", "]"}], "\[Rule]", 
        FractionBox[
         RowBox[{"3", 
          RowBox[{"\[Lambda]1", "[", "W", "]"}]}], 
         RowBox[{"4", " ", "W"}]]}], ",", 
       RowBox[{
        RowBox[{
         RowBox[{"\[Mu]1", "'"}], "[", "W", "]"}], "\[Rule]", 
        FractionBox[
         RowBox[{"-", 
          RowBox[{"\[Mu]1", "[", "W", "]"}]}], 
         RowBox[{"4", "W"}]]}]}], "}"}]}], "]"}], "\[IndentingNewLine]", 
   RowBox[{"(*", " ", 
    RowBox[{
    "Differentiating", " ", "the", " ", "second", " ", "term", " ", "of", " ",
      "Rm", " ", "with", " ", "respect", " ", "to", " ", "W"}], " ", "*)"}], 
   "\[IndentingNewLine]", 
   RowBox[{"Simplify", "[", 
    RowBox[{
     RowBox[{"D", "[", 
      RowBox[{
       RowBox[{
        RowBox[{"Rm2", "[", 
         RowBox[{"[", "2", "]"}], "]"}], "/.", 
        RowBox[{"{", 
         RowBox[{
          RowBox[{"\[Lambda]2", "\[Rule]", 
           RowBox[{"\[Lambda]2", "[", "W", "]"}]}], ",", 
          RowBox[{"\[Mu]2", "\[Rule]", 
           RowBox[{"\[Mu]2", "[", "W", "]"}]}], ",", 
          RowBox[{"K2", "\[Rule]", 
           RowBox[{"K2", "[", "W", "]"}]}]}], "}"}]}], ",", "W"}], "]"}], "/.", 
     RowBox[{"{", 
      RowBox[{
       RowBox[{
        RowBox[{
         RowBox[{"\[Lambda]2", "'"}], "[", "W", "]"}], "\[Rule]", 
        FractionBox[
         RowBox[{"3", 
          RowBox[{"\[Lambda]2", "[", "W", "]"}]}], 
         RowBox[{"4", " ", "W"}]]}], ",", 
       RowBox[{
        RowBox[{
         RowBox[{"\[Mu]2", "'"}], "[", "W", "]"}], "\[Rule]", 
        FractionBox[
         RowBox[{"-", 
          RowBox[{"\[Mu]2", "[", "W", "]"}]}], 
         RowBox[{"4", "W"}]]}], ",", 
       RowBox[{
        RowBox[{
         RowBox[{"K2", "'"}], "[", "W", "]"}], "\[Rule]", 
        RowBox[{
         RowBox[{"-", "3"}], " ", 
         FractionBox[
          RowBox[{"K2", "[", "W", "]"}], 
          RowBox[{"4", " ", "W"}]]}]}]}], "}"}]}], "]"}]}]}]], "Input",
 CellChangeTimes->{{3.686606504078499*^9, 3.68660663704948*^9}}],

Cell[BoxData[
 RowBox[{"-", 
  FractionBox[
   RowBox[{
    RowBox[{"(", 
     RowBox[{
      RowBox[{"-", "1"}], "+", "a"}], ")"}], " ", 
    RowBox[{"\[Lambda]1", "[", "W", "]"}], " ", 
    RowBox[{"\[Mu]1", "[", "W", "]"}]}], 
   RowBox[{"W", " ", 
    SuperscriptBox[
     RowBox[{"(", 
      RowBox[{
       RowBox[{"\[Lambda]1", "[", "W", "]"}], "-", 
       RowBox[{"\[Mu]1", "[", "W", "]"}]}], ")"}], "2"]}]]}]], "Output",
 CellChangeTimes->{{3.6866065047828283`*^9, 3.686606560384696*^9}, 
   3.686606596055812*^9, 3.6866066396228724`*^9}],

Cell[BoxData[
 FractionBox[
  RowBox[{"\[Beta]S2", " ", 
   RowBox[{"K2", "[", "W", "]"}], " ", 
   RowBox[{"(", 
    RowBox[{
     RowBox[{"a", " ", 
      RowBox[{"\[Lambda]2", "[", "W", "]"}]}], "+", 
     RowBox[{"3", " ", 
      RowBox[{"\[Mu]2", "[", "W", "]"}]}]}], ")"}]}], 
  RowBox[{"4", " ", "W", " ", "\[Gamma]", " ", 
   RowBox[{"\[Mu]2", "[", "W", "]"}]}]]], "Output",
 CellChangeTimes->{{3.6866065047828283`*^9, 3.686606560384696*^9}, 
   3.686606596055812*^9, 3.686606639636526*^9}]
}, Open  ]],

Cell[TextData[{
 "For the case of an ectoparasite, we find ",
 Cell[BoxData[
  FormBox[
   RowBox[{
    FractionBox[
     RowBox[{"\[PartialD]", 
      SubscriptBox["R", "m"]}], 
     RowBox[{"\[PartialD]", "W"}]], "=", 
    RowBox[{
     FractionBox[
      RowBox[{"2", " ", 
       RowBox[{"(", 
        RowBox[{"1", "-", "a"}], ")"}], " ", 
       SubscriptBox["\[Lambda]", "1"], 
       SubscriptBox["\[Mu]", "1"]}], 
      RowBox[{"3", " ", 
       SuperscriptBox[
        RowBox[{"W", "(", 
         RowBox[{
          SubscriptBox["\[Lambda]", "1"], "-", 
          SubscriptBox["\[Mu]", "1"]}], ")"}], "2"]}]], "-", 
     FractionBox[
      RowBox[{"\[Beta]", " ", 
       RowBox[{
        SubscriptBox["K", "2"], "(", 
        RowBox[{
         RowBox[{"a", " ", 
          SubscriptBox["\[Lambda]", "2"]}], "-", 
         RowBox[{"9", " ", 
          SubscriptBox["\[Mu]", "2"]}]}], ")"}]}], 
      RowBox[{"12", " ", "W", " ", "\[Gamma]", " ", 
       SubscriptBox["\[Mu]", "2"]}]]}]}], TraditionalForm]]],
 ". The sign of this expression depends on the sign of ",
 Cell[BoxData[
  FormBox[
   RowBox[{
    RowBox[{"a", " ", 
     SubscriptBox["\[Lambda]", "2"]}], "-", 
    RowBox[{"9", " ", 
     SubscriptBox["\[Mu]", "2"]}]}], TraditionalForm]]],
 ". We find that this expression will be negative whenever ",
 Cell[BoxData[
  FormBox[
   RowBox[{"W", "<", 
    RowBox[{
     FractionBox["27", "f"], 
     SuperscriptBox[
      RowBox[{"(", 
       FractionBox[
        SubscriptBox["\[Mu]", "0"], 
        RowBox[{"a", " ", 
         SubscriptBox["\[Lambda]", "0"]}]], ")"}], 
      RowBox[{"3", "/", "2"}]]}]}], TraditionalForm]]],
 ", meaning that the derivative ",
 Cell[BoxData[
  FormBox[
   RowBox[{
    FractionBox[
     RowBox[{"\[PartialD]", 
      SubscriptBox["R", "m"]}], 
     RowBox[{"\[PartialD]", "W"}]], ">", "0"}], TraditionalForm]]],
 ". So, if host body size is small, increasing host size will make it easier \
for a generalist to invade. However, as host body size gets larger, \
eventually ",
 Cell[BoxData[
  FormBox[
   RowBox[{
    FractionBox[
     RowBox[{"\[PartialD]", 
      SubscriptBox["R", "0"]}], 
     RowBox[{"\[PartialD]", "W"}]], "<", "0"}], TraditionalForm]]],
 "."
}], "Text",
 CellChangeTimes->{{3.686606796403843*^9, 3.68660687895155*^9}, {
  3.686606961701229*^9, 3.6866069791624613`*^9}}],

Cell[CellGroupData[{

Cell[BoxData[
 RowBox[{
  RowBox[{"(*", " ", 
   RowBox[{
   "Differentiating", " ", "the", " ", "first", " ", "term", " ", "of", " ", 
    "Rm", " ", "with", " ", "respect", " ", "to", " ", "W"}], " ", "*)"}], 
  "\[IndentingNewLine]", 
  RowBox[{
   RowBox[{"Simplify", "[", 
    RowBox[{
     RowBox[{"D", "[", 
      RowBox[{
       RowBox[{
        RowBox[{"Rm2", "[", 
         RowBox[{"[", "1", "]"}], "]"}], "/.", 
        RowBox[{"{", 
         RowBox[{
          RowBox[{"\[Lambda]1", "\[Rule]", 
           RowBox[{"\[Lambda]1", "[", "W", "]"}]}], ",", 
          RowBox[{"\[Mu]1", "\[Rule]", 
           RowBox[{"\[Mu]1", "[", "W", "]"}]}]}], "}"}]}], ",", "W"}], "]"}], 
     "/.", 
     RowBox[{"{", 
      RowBox[{
       RowBox[{
        RowBox[{
         RowBox[{"\[Lambda]1", "'"}], "[", "W", "]"}], "\[Rule]", 
        FractionBox[
         RowBox[{"5", 
          RowBox[{"\[Lambda]1", "[", "W", "]"}]}], 
         RowBox[{"12", " ", "W"}]]}], ",", 
       RowBox[{
        RowBox[{
         RowBox[{"\[Mu]1", "'"}], "[", "W", "]"}], "\[Rule]", 
        FractionBox[
         RowBox[{"-", 
          RowBox[{"\[Mu]1", "[", "W", "]"}]}], 
         RowBox[{"4", "W"}]]}]}], "}"}]}], "]"}], "\[IndentingNewLine]", 
   RowBox[{"(*", " ", 
    RowBox[{
    "Differentiating", " ", "the", " ", "second", " ", "term", " ", "of", " ",
      "Rm", " ", "with", " ", "respect", " ", "to", " ", "W"}], " ", "*)"}], 
   "\[IndentingNewLine]", 
   RowBox[{"Simplify", "[", 
    RowBox[{
     RowBox[{"D", "[", 
      RowBox[{
       RowBox[{
        RowBox[{"Rm2", "[", 
         RowBox[{"[", "2", "]"}], "]"}], "/.", 
        RowBox[{"{", 
         RowBox[{
          RowBox[{"\[Lambda]2", "\[Rule]", 
           RowBox[{"\[Lambda]2", "[", "W", "]"}]}], ",", 
          RowBox[{"\[Mu]2", "\[Rule]", 
           RowBox[{"\[Mu]2", "[", "W", "]"}]}], ",", 
          RowBox[{"K2", "\[Rule]", 
           RowBox[{"K2", "[", "W", "]"}]}]}], "}"}]}], ",", "W"}], "]"}], "/.", 
     RowBox[{"{", 
      RowBox[{
       RowBox[{
        RowBox[{
         RowBox[{"\[Lambda]2", "'"}], "[", "W", "]"}], "\[Rule]", 
        FractionBox[
         RowBox[{"5", 
          RowBox[{"\[Lambda]2", "[", "W", "]"}]}], 
         RowBox[{"12", " ", "W"}]]}], ",", 
       RowBox[{
        RowBox[{
         RowBox[{"\[Mu]2", "'"}], "[", "W", "]"}], "\[Rule]", 
        FractionBox[
         RowBox[{"-", 
          RowBox[{"\[Mu]2", "[", "W", "]"}]}], 
         RowBox[{"4", "W"}]]}], ",", 
       RowBox[{
        RowBox[{
         RowBox[{"K2", "'"}], "[", "W", "]"}], "\[Rule]", 
        RowBox[{
         RowBox[{"-", "3"}], " ", 
         FractionBox[
          RowBox[{"K2", "[", "W", "]"}], 
          RowBox[{"4", " ", "W"}]]}]}]}], "}"}]}], "]"}]}]}]], "Input",
 CellChangeTimes->{{3.6866067669609947`*^9, 3.686606778252651*^9}}],

Cell[BoxData[
 RowBox[{"-", 
  FractionBox[
   RowBox[{"2", " ", 
    RowBox[{"(", 
     RowBox[{
      RowBox[{"-", "1"}], "+", "a"}], ")"}], " ", 
    RowBox[{"\[Lambda]1", "[", "W", "]"}], " ", 
    RowBox[{"\[Mu]1", "[", "W", "]"}]}], 
   RowBox[{"3", " ", "W", " ", 
    SuperscriptBox[
     RowBox[{"(", 
      RowBox[{
       RowBox[{"\[Lambda]1", "[", "W", "]"}], "-", 
       RowBox[{"\[Mu]1", "[", "W", "]"}]}], ")"}], "2"]}]]}]], "Output",
 CellChangeTimes->{3.68660678027558*^9}],

Cell[BoxData[
 RowBox[{"-", 
  FractionBox[
   RowBox[{"\[Beta]S2", " ", 
    RowBox[{"K2", "[", "W", "]"}], " ", 
    RowBox[{"(", 
     RowBox[{
      RowBox[{"a", " ", 
       RowBox[{"\[Lambda]2", "[", "W", "]"}]}], "-", 
      RowBox[{"9", " ", 
       RowBox[{"\[Mu]2", "[", "W", "]"}]}]}], ")"}]}], 
   RowBox[{"12", " ", "W", " ", "\[Gamma]", " ", 
    RowBox[{"\[Mu]2", "[", "W", "]"}]}]]}]], "Output",
 CellChangeTimes->{3.6866067802868443`*^9}]
}, Open  ]],

Cell[CellGroupData[{

Cell[BoxData[
 RowBox[{
  RowBox[{"(*", " ", 
   RowBox[{
    RowBox[{
     RowBox[{"When", " ", "will", " ", 
      SubscriptBox["a\[Lambda]", "2"]}], "-", 
     RowBox[{"9", 
      SubscriptBox["\[Mu]", "2"]}]}], " ", "=", " ", 
    RowBox[{"0", "?"}]}], " ", "*)"}], "\[IndentingNewLine]", 
  RowBox[{"Solve", "[", 
   RowBox[{
    RowBox[{
     RowBox[{"(", 
      RowBox[{
       RowBox[{
        RowBox[{"a", " ", 
         RowBox[{"\[Lambda]2", "[", "W", "]"}]}], "-", 
        RowBox[{"9", " ", 
         RowBox[{"\[Mu]2", "[", "W", "]"}]}]}], "/.", 
       RowBox[{"{", 
        RowBox[{
         RowBox[{
          RowBox[{"\[Mu]2", "[", "W", "]"}], "\[Rule]", 
          RowBox[{"\[Mu]0", " ", 
           RowBox[{"Exp", "[", 
            RowBox[{
             RowBox[{"-", "\[CapitalEpsilon]"}], "/", 
             RowBox[{"(", 
              RowBox[{"k", " ", "T"}], ")"}]}], "]"}], " ", 
           SuperscriptBox[
            RowBox[{"(", 
             RowBox[{"f", " ", "W"}], ")"}], 
            RowBox[{
             RowBox[{"-", "1"}], "/", "4"}]]}]}], ",", 
         RowBox[{
          RowBox[{"\[Lambda]2", "[", "W", "]"}], "\[Rule]", 
          RowBox[{"\[Lambda]0", " ", 
           RowBox[{"Exp", "[", 
            RowBox[{
             RowBox[{"-", "\[CapitalEpsilon]"}], "/", 
             RowBox[{"(", 
              RowBox[{"k", " ", "T"}], ")"}]}], "]"}], " ", 
           SuperscriptBox[
            RowBox[{"(", 
             RowBox[{"f", " ", "W"}], ")"}], 
            RowBox[{"5", "/", "12"}]]}]}]}], "}"}]}], ")"}], "\[Equal]", 
     "0"}], ",", "W"}], "]"}]}]], "Input",
 CellChangeTimes->{{3.686606884604336*^9, 3.686606915484992*^9}}],

Cell[BoxData[
 RowBox[{"{", 
  RowBox[{
   RowBox[{"{", 
    RowBox[{"W", "\[Rule]", 
     RowBox[{"-", 
      FractionBox[
       RowBox[{"27", " ", 
        SuperscriptBox["\[Mu]0", 
         RowBox[{"3", "/", "2"}]]}], 
       RowBox[{
        SuperscriptBox["a", 
         RowBox[{"3", "/", "2"}]], " ", "f", " ", 
        SuperscriptBox["\[Lambda]0", 
         RowBox[{"3", "/", "2"}]]}]]}]}], "}"}], ",", 
   RowBox[{"{", 
    RowBox[{"W", "\[Rule]", 
     FractionBox[
      RowBox[{"27", " ", 
       SuperscriptBox["\[Mu]0", 
        RowBox[{"3", "/", "2"}]]}], 
      RowBox[{
       SuperscriptBox["a", 
        RowBox[{"3", "/", "2"}]], " ", "f", " ", 
       SuperscriptBox["\[Lambda]0", 
        RowBox[{"3", "/", "2"}]]}]]}], "}"}]}], "}"}]], "Output",
 CellChangeTimes->{3.6866069166067142`*^9}]
}, Open  ]],

Cell[TextData[{
 "Because the effect of temperature is the same for both endoparasites and \
ectoparasites, we do not need to consider those cases separately. We can \
again express the derivatives ",
 Cell[BoxData[
  FormBox[
   RowBox[{
    RowBox[{
     RowBox[{"\[Lambda]", "'"}], 
     RowBox[{"(", "T", ")"}]}], ",", " ", 
    RowBox[{
     RowBox[{"r", "'"}], 
     RowBox[{"(", "T", ")"}]}], ",", " ", 
    RowBox[{
     RowBox[{"\[Mu]", "'"}], 
     RowBox[{"(", "T", ")"}]}], ",", " ", 
    RowBox[{"and", " ", 
     RowBox[{"K", "'"}], 
     RowBox[{"(", "T", ")"}]}]}], TraditionalForm]]],
 " in terms of the original functions: ",
 Cell[BoxData[
  FormBox[
   RowBox[{
    RowBox[{
     RowBox[{
      RowBox[{"\[Lambda]", "'"}], 
      RowBox[{"(", "T", ")"}]}], "=", 
     RowBox[{"\[Lambda]", " ", 
      FractionBox["E", 
       RowBox[{"k", " ", 
        SuperscriptBox["T", "2"]}]]}]}], ",", " ", 
    RowBox[{
     RowBox[{
      RowBox[{"r", "'"}], 
      RowBox[{"(", "T", ")"}]}], "=", 
     RowBox[{"r", " ", 
      FractionBox["E", 
       RowBox[{"k", " ", 
        SuperscriptBox["T", "2"]}]]}]}], ",", " ", 
    RowBox[{
     RowBox[{
      RowBox[{"\[Mu]", "'"}], 
      RowBox[{"(", "T", ")"}]}], "=", 
     RowBox[{"\[Mu]", " ", 
      FractionBox["E", 
       RowBox[{"k", " ", 
        SuperscriptBox["T", "2"]}]]}]}], ","}], TraditionalForm]]],
 " and ",
 Cell[BoxData[
  FormBox[
   RowBox[{
    RowBox[{
     RowBox[{"K", "'"}], 
     RowBox[{"(", "T", ")"}]}], "=", 
    RowBox[{
     RowBox[{"-", "K"}], " ", 
     FractionBox["E", 
      RowBox[{"k", " ", 
       SuperscriptBox["T", "2"]}]]}]}], TraditionalForm]]],
 ". Here we find that ",
 Cell[BoxData[
  FormBox[
   RowBox[{
    FractionBox[
     RowBox[{"\[PartialD]", 
      SubscriptBox["R", "m"]}], 
     RowBox[{"\[PartialD]", "T"}]], "=", 
    RowBox[{
     RowBox[{"-", 
      FractionBox[
       RowBox[{"\[Placeholder]", 
        SubscriptBox["\[Beta]", 
         SubscriptBox["S", "2"]], 
        RowBox[{
         SubscriptBox["K", "2"], "(", 
         RowBox[{
          RowBox[{"a", " ", 
           SubscriptBox["\[Lambda]", "2"]}], "-", 
          SubscriptBox["\[Mu]", "2"]}], ")"}]}], 
       RowBox[{"\[Gamma]", " ", 
        SubscriptBox["\[Mu]", "2"]}]]}], " ", 
     FractionBox["E", 
      RowBox[{"k", " ", 
       SuperscriptBox["T", "2"]}]]}]}], TraditionalForm]]],
 ", implying that increasing temperature decreases ",
 Cell[BoxData[
  FormBox[
   SubscriptBox["R", "m"], TraditionalForm]]],
 "."
}], "Text",
 CellChangeTimes->{{3.686607001171668*^9, 3.686607017455092*^9}, {
  3.6866070761185617`*^9, 3.686607234243182*^9}, {3.686608860419675*^9, 
  3.6866088785360813`*^9}, {3.686608926611266*^9, 3.686608988656155*^9}}],

Cell[CellGroupData[{

Cell[BoxData[
 RowBox[{
  RowBox[{"(*", " ", 
   RowBox[{
   "Differentiating", " ", "the", " ", "first", " ", "term", " ", "of", " ", 
    "Rm", " ", "with", " ", "respect", " ", "to", " ", "T"}], " ", "*)"}], 
  "\[IndentingNewLine]", 
  RowBox[{
   RowBox[{
    RowBox[{
     RowBox[{"D", "[", 
      RowBox[{
       RowBox[{
        RowBox[{"Rm2", "[", 
         RowBox[{"[", "1", "]"}], "]"}], "/.", 
        RowBox[{"{", 
         RowBox[{
          RowBox[{"\[Lambda]1", "\[Rule]", 
           RowBox[{"\[Lambda]1", "[", "T", "]"}]}], ",", 
          RowBox[{"\[Mu]1", "\[Rule]", 
           RowBox[{"\[Mu]1", "[", "T", "]"}]}]}], "}"}]}], ",", "T"}], "]"}], 
     "/.", 
     RowBox[{"{", 
      RowBox[{
       RowBox[{
        RowBox[{
         RowBox[{"\[Mu]1", "'"}], "[", "T", "]"}], "\[Rule]", 
        RowBox[{
         FractionBox["\[CapitalEpsilon]", 
          RowBox[{"k", " ", 
           SuperscriptBox["T", "2"]}]], 
         RowBox[{"\[Mu]1", "[", "T", "]"}]}]}], ",", 
       RowBox[{
        RowBox[{
         RowBox[{"\[Lambda]1", "'"}], "[", "T", "]"}], "\[Rule]", 
        RowBox[{
         FractionBox["\[CapitalEpsilon]", 
          RowBox[{"k", " ", 
           SuperscriptBox["T", "2"]}]], 
         RowBox[{"\[Lambda]1", "[", "T", "]"}]}]}]}], "}"}]}], "//", 
    "Simplify"}], "\[IndentingNewLine]", 
   RowBox[{"(*", " ", 
    RowBox[{
    "Differentiating", " ", "the", " ", "second", " ", "term", " ", "of", " ",
      "Rm", " ", "with", " ", "respect", " ", "to", " ", "W"}], " ", "*)"}], 
   "\[IndentingNewLine]", 
   RowBox[{
    RowBox[{
     RowBox[{"D", "[", 
      RowBox[{
       RowBox[{
        RowBox[{"Rm2", "[", 
         RowBox[{"[", "2", "]"}], "]"}], "/.", 
        RowBox[{"{", 
         RowBox[{
          RowBox[{"\[Lambda]2", "\[Rule]", 
           RowBox[{"\[Lambda]2", "[", "T", "]"}]}], ",", 
          RowBox[{"\[Mu]2", "\[Rule]", 
           RowBox[{"\[Mu]2", "[", "T", "]"}]}], ",", 
          RowBox[{"K2", "\[Rule]", 
           RowBox[{"K2", "[", "T", "]"}]}]}], "}"}]}], ",", "T"}], "]"}], "/.", 
     RowBox[{"{", 
      RowBox[{
       RowBox[{
        RowBox[{
         SuperscriptBox["K2", "\[Prime]",
          MultilineFunction->None], "[", "T", "]"}], "->", 
        RowBox[{
         RowBox[{"-", 
          FractionBox["\[CapitalEpsilon]", 
           RowBox[{"k", " ", 
            SuperscriptBox["T", "2"]}]]}], 
         RowBox[{"K2", "[", "T", "]"}]}]}], ",", 
       RowBox[{
        RowBox[{
         SuperscriptBox["\[Mu]2", "\[Prime]",
          MultilineFunction->None], "[", "T", "]"}], "\[Rule]", 
        RowBox[{
         FractionBox["\[CapitalEpsilon]", 
          RowBox[{"k", " ", 
           SuperscriptBox["T", "2"]}]], 
         RowBox[{"\[Mu]2", "[", "T", "]"}]}]}], ",", 
       RowBox[{
        RowBox[{
         SuperscriptBox["\[Lambda]2", "\[Prime]",
          MultilineFunction->None], "[", "T", "]"}], "\[Rule]", 
        RowBox[{
         FractionBox["\[CapitalEpsilon]", 
          RowBox[{"k", " ", 
           SuperscriptBox["T", "2"]}]], 
         RowBox[{"\[Lambda]2", "[", "T", "]"}]}]}]}], "}"}]}], "//", 
    "Simplify"}]}]}]], "Input",
 CellChangeTimes->{{3.686607259149642*^9, 3.686607267574452*^9}, {
  3.686608756453541*^9, 3.686608765130371*^9}, {3.6866088392949142`*^9, 
  3.6866088558960333`*^9}}],

Cell[BoxData["0"], "Output",
 CellChangeTimes->{{3.686608757281901*^9, 3.68660876581045*^9}, {
  3.6866088451961412`*^9, 3.6866088567135153`*^9}}],

Cell[BoxData[
 FractionBox[
  RowBox[{"\[Beta]S2", " ", "\[CapitalEpsilon]", " ", 
   RowBox[{"K2", "[", "T", "]"}], " ", 
   RowBox[{"(", 
    RowBox[{
     RowBox[{
      RowBox[{"-", "a"}], " ", 
      RowBox[{"\[Lambda]2", "[", "T", "]"}]}], "+", 
     RowBox[{"\[Mu]2", "[", "T", "]"}]}], ")"}]}], 
  RowBox[{"k", " ", 
   SuperscriptBox["T", "2"], " ", "\[Gamma]", " ", 
   RowBox[{"\[Mu]2", "[", "T", "]"}]}]]], "Output",
 CellChangeTimes->{{3.686608757281901*^9, 3.68660876581045*^9}, {
  3.6866088451961412`*^9, 3.686608856722486*^9}}]
}, Open  ]]
}, Closed]],

Cell[CellGroupData[{

Cell["\<\
Case 3: Two specialist parasites; no coinfection; parasite regulation of host \
population size; no avoidance of non-susceptible hosts\
\>", "Subsection",
 CellChangeTimes->{{3.686597135539527*^9, 3.686597162426608*^9}, {
  3.686610411130615*^9, 3.686610419271611*^9}, {3.68663648067734*^9, 
  3.686636481161384*^9}, {3.686676490532036*^9, 3.686676504391821*^9}, {
  3.686676599894723*^9, 3.686676635780973*^9}}],

Cell[TextData[{
 "Based on the parameters presented in Table 1 in the main text, the ",
 Cell[BoxData[
  FormBox[
   SubscriptBox["R", "m"], TraditionalForm]]],
 " expression will again simplify considerably, to the expression ",
 Cell[BoxData[
  FormBox[
   RowBox[{
    SubscriptBox["R", "m"], "="}], TraditionalForm]]],
 Cell[BoxData[
  FormBox[
   RowBox[{
    RowBox[{
     FractionBox[
      RowBox[{
       SubscriptBox["\[Beta]", 
        SubscriptBox["S", "1"]], 
       OverscriptBox[
        SubscriptBox["S", "1"], "^"]}], 
      RowBox[{
       RowBox[{
        SubscriptBox["\[Beta]", 
         SubscriptBox["S", "1"]], 
        OverscriptBox[
         SubscriptBox["S", "1"], "^"]}], "+", 
       RowBox[{
        SubscriptBox["\[Beta]", 
         SubscriptBox["S", "2"]], 
        OverscriptBox[
         SubscriptBox["S", "2"], "^"]}], "+", 
       RowBox[{
        SubscriptBox["\[Beta]", 
         SubscriptBox["I", "1"]], 
        OverscriptBox[
         SubscriptBox["I", "1"], "^"]}], "+", 
       RowBox[{
        SubscriptBox["\[Beta]", 
         SubscriptBox["I", "2"]], 
        OverscriptBox[
         SubscriptBox["I", "2"], "^"]}], "+", "\[Gamma]"}]], " ", 
     RowBox[{"(", 
      FractionBox[
       RowBox[{"a", " ", 
        SubscriptBox["\[Lambda]", "1"]}], 
       SubscriptBox["\[Mu]", "1"]], ")"}]}], "+", 
    RowBox[{
     FractionBox[
      RowBox[{
       SubscriptBox["\[Beta]", 
        SubscriptBox["S", "2"]], 
       OverscriptBox[
        SubscriptBox["S", "2"], "^"]}], 
      RowBox[{
       RowBox[{
        SubscriptBox["\[Beta]", 
         SubscriptBox["S", "1"]], 
        OverscriptBox[
         SubscriptBox["S", "1"], "^"]}], "+", 
       RowBox[{
        SubscriptBox["\[Beta]", 
         SubscriptBox["S", "2"]], 
        OverscriptBox[
         SubscriptBox["S", "2"], "^"]}], "+", 
       RowBox[{
        SubscriptBox["\[Beta]", 
         SubscriptBox["I", "1"]], 
        OverscriptBox[
         SubscriptBox["I", "1"], "^"]}], "+", 
       RowBox[{
        SubscriptBox["\[Beta]", 
         SubscriptBox["I", "2"]], 
        OverscriptBox[
         SubscriptBox["I", "2"], "^"]}], "+", "\[Gamma]"}]], " ", 
     RowBox[{"(", 
      FractionBox[
       RowBox[{"a", " ", 
        SubscriptBox["\[Lambda]", "2"]}], 
       SubscriptBox["\[Mu]", "2"]], ")"}]}]}], TraditionalForm]]],
 ". The parasite can invade if ",
 Cell[BoxData[
  FormBox[
   RowBox[{
    SubscriptBox["R", "m"], ">", "1"}], TraditionalForm]]],
 "."
}], "Text",
 CellChangeTimes->{{3.686597168076644*^9, 3.686597275800562*^9}, {
  3.686597408165285*^9, 3.686597518150743*^9}, {3.686605999014332*^9, 
  3.686606201543638*^9}, {3.6866104315616083`*^9, 3.686610471376498*^9}, {
  3.68661062591271*^9, 3.686610681235819*^9}}],

Cell[CellGroupData[{

Cell[BoxData[
 RowBox[{"Rm2", "=", 
  RowBox[{"Rm", "/.", 
   RowBox[{"{", 
    RowBox[{
     RowBox[{"\[Beta]D1", "\[Rule]", "0"}], ",", 
     RowBox[{"\[Beta]D2", "\[Rule]", "0"}], ",", 
     RowBox[{"\[Sigma]C1", "\[Rule]", "0"}], ",", 
     RowBox[{"\[Sigma]C2", "\[Rule]", "0"}]}], "}"}]}]}]], "Input",
 CellChangeTimes->{{3.686597278540882*^9, 3.686597338141453*^9}, {
  3.68660624664049*^9, 3.686606294301683*^9}, {3.686610478365142*^9, 
  3.6866105301064568`*^9}, {3.686611479624708*^9, 3.686611479998269*^9}}],

Cell[BoxData[
 RowBox[{
  FractionBox[
   RowBox[{"a", " ", "S1", " ", "\[Beta]S1", " ", "\[Lambda]1"}], 
   RowBox[{
    RowBox[{"(", 
     RowBox[{
      RowBox[{"I1s", " ", "\[Beta]I1"}], "+", 
      RowBox[{"I2s", " ", "\[Beta]I2"}], "+", 
      RowBox[{"S1", " ", "\[Beta]S1"}], "+", 
      RowBox[{"S2", " ", "\[Beta]S2"}], "+", "\[Gamma]"}], ")"}], " ", 
    "\[Mu]1"}]], "+", 
  FractionBox[
   RowBox[{"a", " ", "S2", " ", "\[Beta]S2", " ", "\[Lambda]2"}], 
   RowBox[{
    RowBox[{"(", 
     RowBox[{
      RowBox[{"I1s", " ", "\[Beta]I1"}], "+", 
      RowBox[{"I2s", " ", "\[Beta]I2"}], "+", 
      RowBox[{"S1", " ", "\[Beta]S1"}], "+", 
      RowBox[{"S2", " ", "\[Beta]S2"}], "+", "\[Gamma]"}], ")"}], " ", 
    "\[Mu]2"}]]}]], "Output",
 CellChangeTimes->{
  3.6865972790586576`*^9, {3.686597313278488*^9, 3.686597338611878*^9}, 
   3.686606295277636*^9, {3.686610493533675*^9, 3.686610530484395*^9}, 
   3.686611481619693*^9}]
}, Open  ]],

Cell[TextData[{
 "The equilibrium values of ",
 Cell[BoxData[
  FormBox[
   OverscriptBox[
    SubscriptBox["S", "1"], "^"], TraditionalForm]]],
 ", ",
 Cell[BoxData[
  FormBox[
   OverscriptBox[
    SubscriptBox["S", "2"], "^"], TraditionalForm]]],
 ", ",
 Cell[BoxData[
  FormBox[
   OverscriptBox[
    SubscriptBox["I", "1"], "^"], TraditionalForm]]],
 ", and ",
 Cell[BoxData[
  FormBox[
   OverscriptBox[
    SubscriptBox["I", "2"], "^"], TraditionalForm]]],
 " are complicated; it will be more convenient to express these equilibria in \
terms of the equilibrium abundances of parasites in the environment, ",
 Cell[BoxData[
  FormBox[
   OverscriptBox[
    SubscriptBox["P", "1"], "^"], TraditionalForm]]],
 " and ",
 Cell[BoxData[
  FormBox[
   OverscriptBox[
    SubscriptBox["P", "2"], "^"], TraditionalForm]]],
 ". In particular, ",
 Cell[BoxData[
  FormBox[
   RowBox[{
    OverscriptBox[
     SubscriptBox["S", "1"], "^"], "=", 
    FractionBox[
     RowBox[{"\[Gamma]", " ", 
      SubscriptBox["\[Mu]", "1"]}], 
     RowBox[{
      SubscriptBox["\[Beta]", 
       SubscriptBox["S", "1"]], "(", 
      RowBox[{
       SubscriptBox["\[Lambda]", "1"], "-", 
       SubscriptBox["\[Mu]", "1"], "-", 
       RowBox[{
        SubscriptBox["\[Beta]", 
         SubscriptBox["I", "1"]], 
        OverscriptBox[
         SubscriptBox["P", "1"], "^"]}]}], ")"}]]}], TraditionalForm]]],
 ", ",
 Cell[BoxData[
  FormBox[
   RowBox[{
    OverscriptBox[
     SubscriptBox["I", "1"], "^"], "=", 
    FractionBox[
     RowBox[{"\[Gamma]", " ", 
      OverscriptBox[
       SubscriptBox["P", "1"], "^"]}], 
     RowBox[{
      SubscriptBox["\[Lambda]", "1"], "-", 
      SubscriptBox["\[Mu]", "1"], "-", 
      RowBox[{
       SubscriptBox["\[Beta]", 
        SubscriptBox["I", "1"]], 
       OverscriptBox[
        SubscriptBox["P", "1"], "^"]}]}]]}], TraditionalForm]]],
 ", ",
 Cell[BoxData[
  FormBox[
   RowBox[{
    OverscriptBox[
     SubscriptBox["S", "2"], "^"], "=", 
    FractionBox[
     RowBox[{"\[Gamma]", " ", 
      SubscriptBox["\[Mu]", "2"]}], 
     RowBox[{
      SubscriptBox["\[Beta]", 
       SubscriptBox["S", "2"]], "(", 
      RowBox[{
       SubscriptBox["\[Lambda]", "2"], "-", 
       SubscriptBox["\[Mu]", "2"], "-", 
       RowBox[{
        SubscriptBox["\[Beta]", 
         SubscriptBox["I", "2"]], 
        OverscriptBox[
         SubscriptBox["P", "2"], "^"]}]}], ")"}]]}], TraditionalForm]]],
 ", and ",
 Cell[BoxData[
  FormBox[
   RowBox[{
    OverscriptBox[
     SubscriptBox["I", "2"], "^"], "=", 
    FractionBox[
     RowBox[{"\[Gamma]", " ", 
      OverscriptBox[
       SubscriptBox["P", "2"], "^"]}], 
     RowBox[{
      SubscriptBox["\[Lambda]", "2"], "-", 
      SubscriptBox["\[Mu]", "2"], "-", 
      RowBox[{
       SubscriptBox["\[Beta]", 
        SubscriptBox["I", "2"]], 
       OverscriptBox[
        SubscriptBox["P", "2"], "^"]}]}]]}], TraditionalForm]]],
 "."
}], "Text",
 CellChangeTimes->{{3.686597528660152*^9, 3.686597584740033*^9}, {
  3.686597623002878*^9, 3.6865976267464943`*^9}, {3.6865978241778173`*^9, 
  3.686597854173558*^9}, {3.686610689758972*^9, 3.686610790912895*^9}, {
  3.6866112879231377`*^9, 3.686611294641802*^9}, {3.686611329283327*^9, 
  3.6866114526287727`*^9}}],

Cell[CellGroupData[{

Cell[BoxData[
 RowBox[{
  RowBox[{"(*", " ", 
   RowBox[{"Solving", " ", "for", " ", 
    SubscriptBox["S", "1"], " ", "in", " ", "terms", " ", "of", " ", 
    SubscriptBox["I", 
     RowBox[{"1", ",", "s"}]], " ", "and", " ", 
    SubscriptBox["P", "1"]}], "*)"}], "\[IndentingNewLine]", 
  RowBox[{
   RowBox[{
    RowBox[{"S1Eq", "=", 
     RowBox[{"Solve", "[", 
      RowBox[{
       RowBox[{
        RowBox[{"(", 
         RowBox[{"dI1sdt", "/.", 
          RowBox[{"{", 
           RowBox[{
            RowBox[{"\[Sigma]C1", "\[Rule]", "0"}], ",", 
            RowBox[{"\[Sigma]D1", "\[Rule]", "0"}]}], "}"}]}], ")"}], 
        "\[Equal]", "0"}], ",", "S1"}], "]"}]}], ";"}], "\[IndentingNewLine]", 
   RowBox[{"(*", " ", 
    RowBox[{"Solving", " ", "for", " ", 
     SubscriptBox["I", 
      RowBox[{"1", ",", "s"}]], " ", "in", " ", "terms", " ", "of", " ", 
     SubscriptBox["P", "1"]}], " ", "*)"}], "\[IndentingNewLine]", 
   RowBox[{"I1sEq", "=", 
    RowBox[{"Solve", "[", 
     RowBox[{
      RowBox[{
       RowBox[{"(", 
        RowBox[{
         RowBox[{"dP1dt", "/.", 
          RowBox[{"{", 
           RowBox[{
            RowBox[{"\[Beta]D1", "\[Rule]", "0"}], ",", 
            RowBox[{"D1ss", "\[Rule]", "0"}], ",", 
            RowBox[{"C1sg", "\[Rule]", "0"}]}], "}"}]}], "/.", 
         RowBox[{"S1Eq", "[", 
          RowBox[{"[", "1", "]"}], "]"}]}], ")"}], "\[Equal]", "0"}], ",", 
      "I1s"}], "]"}]}], "\[IndentingNewLine]", 
   RowBox[{"(*", " ", 
    RowBox[{"Solving", " ", "for", " ", 
     SubscriptBox["S", "1"], " ", "in", " ", "terms", " ", "of", " ", 
     SubscriptBox["P", "1"]}], " ", "*)"}], "\[IndentingNewLine]", 
   RowBox[{"S1Eq", "/.", 
    RowBox[{"I1sEq", "[", 
     RowBox[{"[", "1", "]"}], "]"}]}], "\[IndentingNewLine]", 
   RowBox[{"(*", " ", 
    RowBox[{"Solving", " ", "for", " ", 
     SubscriptBox["S", "2"], " ", "in", " ", "terms", " ", "of", " ", 
     SubscriptBox["I", 
      RowBox[{"2", ",", "s"}]], " ", "and", " ", 
     SubscriptBox["P", "2"]}], "*)"}], "\[IndentingNewLine]", 
   RowBox[{
    RowBox[{"S2Eq", "=", 
     RowBox[{"Solve", "[", 
      RowBox[{
       RowBox[{
        RowBox[{"(", 
         RowBox[{"dI2sdt", "/.", 
          RowBox[{"{", 
           RowBox[{
            RowBox[{"\[Sigma]C2", "\[Rule]", "0"}], ",", 
            RowBox[{"\[Sigma]D2", "\[Rule]", "0"}]}], "}"}]}], ")"}], 
        "\[Equal]", "0"}], ",", "S2"}], "]"}]}], ";"}], "\[IndentingNewLine]", 
   RowBox[{"(*", " ", 
    RowBox[{"Solving", " ", "for", " ", 
     SubscriptBox["I", 
      RowBox[{"2", ",", "s"}]], " ", "in", " ", "terms", " ", "of", " ", 
     SubscriptBox["P", "2"]}], " ", "*)"}], "\[IndentingNewLine]", 
   RowBox[{"I2sEq", "=", 
    RowBox[{"Solve", "[", 
     RowBox[{
      RowBox[{
       RowBox[{"(", 
        RowBox[{
         RowBox[{"dP2dt", "/.", 
          RowBox[{"{", 
           RowBox[{
            RowBox[{"\[Beta]D2", "\[Rule]", "0"}], ",", 
            RowBox[{"D2ss", "\[Rule]", "0"}], ",", 
            RowBox[{"C2sg", "\[Rule]", "0"}]}], "}"}]}], "/.", 
         RowBox[{"S2Eq", "[", 
          RowBox[{"[", "1", "]"}], "]"}]}], ")"}], "\[Equal]", "0"}], ",", 
      "I2s"}], "]"}]}], "\[IndentingNewLine]", 
   RowBox[{"(*", " ", 
    RowBox[{"Solving", " ", "for", " ", 
     SubscriptBox["S", "2"], " ", "in", " ", "terms", " ", "of", " ", 
     SubscriptBox["P", "2"]}], " ", "*)"}], "\[IndentingNewLine]", 
   RowBox[{"S2Eq", "/.", 
    RowBox[{"I2sEq", "[", 
     RowBox[{"[", "1", "]"}], "]"}]}]}]}]], "Input",
 CellChangeTimes->{{3.6865975946859617`*^9, 3.686597811777731*^9}, {
  3.686610725092855*^9, 3.686610725341003*^9}, {3.686610802380048*^9, 
  3.686611071941168*^9}}],

Cell[BoxData[
 RowBox[{"{", 
  RowBox[{"{", 
   RowBox[{"I1s", "\[Rule]", 
    RowBox[{"-", 
     FractionBox[
      RowBox[{"P1", " ", "\[Gamma]"}], 
      RowBox[{
       RowBox[{"P1", " ", "\[Beta]I1"}], "-", "\[Lambda]1", "+", 
       "\[Mu]1"}]]}]}], "}"}], "}"}]], "Output",
 CellChangeTimes->{{3.686610920693625*^9, 3.6866109847302227`*^9}, 
   3.686611035328622*^9, 3.6866110725940523`*^9}],

Cell[BoxData[
 RowBox[{"{", 
  RowBox[{"{", 
   RowBox[{"S1", "\[Rule]", 
    RowBox[{"-", 
     FractionBox[
      RowBox[{"\[Gamma]", " ", "\[Mu]1"}], 
      RowBox[{"\[Beta]S1", " ", 
       RowBox[{"(", 
        RowBox[{
         RowBox[{"P1", " ", "\[Beta]I1"}], "-", "\[Lambda]1", "+", "\[Mu]1"}],
         ")"}]}]]}]}], "}"}], "}"}]], "Output",
 CellChangeTimes->{{3.686610920693625*^9, 3.6866109847302227`*^9}, 
   3.686611035328622*^9, 3.686611072609359*^9}],

Cell[BoxData[
 RowBox[{"{", 
  RowBox[{"{", 
   RowBox[{"I2s", "\[Rule]", 
    RowBox[{"-", 
     FractionBox[
      RowBox[{"P2", " ", "\[Gamma]"}], 
      RowBox[{
       RowBox[{"P2", " ", "\[Beta]I2"}], "-", "\[Lambda]2", "+", 
       "\[Mu]2"}]]}]}], "}"}], "}"}]], "Output",
 CellChangeTimes->{{3.686610920693625*^9, 3.6866109847302227`*^9}, 
   3.686611035328622*^9, 3.686611072622295*^9}],

Cell[BoxData[
 RowBox[{"{", 
  RowBox[{"{", 
   RowBox[{"S2", "\[Rule]", 
    RowBox[{"-", 
     FractionBox[
      RowBox[{"\[Gamma]", " ", "\[Mu]2"}], 
      RowBox[{"\[Beta]S2", " ", 
       RowBox[{"(", 
        RowBox[{
         RowBox[{"P2", " ", "\[Beta]I2"}], "-", "\[Lambda]2", "+", "\[Mu]2"}],
         ")"}]}]]}]}], "}"}], "}"}]], "Output",
 CellChangeTimes->{{3.686610920693625*^9, 3.6866109847302227`*^9}, 
   3.686611035328622*^9, 3.686611072634748*^9}]
}, Open  ]],

Cell[TextData[{
 "Plugging these equilibria into ",
 Cell[BoxData[
  FormBox[
   SubscriptBox["R", "m"], TraditionalForm]]],
 " and simplifying, we find that the parasite can invade if ",
 Cell[BoxData[
  FormBox[
   RowBox[{
    SubscriptBox["R", "m"], "=", 
    RowBox[{
     FractionBox[
      RowBox[{"a", " ", 
       RowBox[{"(", " ", 
        RowBox[{
         RowBox[{
          SubscriptBox["\[Beta]", 
           SubscriptBox["I", "2"]], 
          OverscriptBox[
           SubscriptBox["P", "2"], "^"], " ", 
          SubscriptBox["\[Lambda]", "1"]}], "+", 
         RowBox[{
          SubscriptBox["\[Beta]", 
           SubscriptBox["I", "1"]], 
          OverscriptBox[
           SubscriptBox["P", "1"], "^"], " ", 
          SubscriptBox["\[Lambda]", "2"]}], "-", 
         RowBox[{"2", " ", 
          SubscriptBox["\[Lambda]", "1"], " ", 
          SubscriptBox["\[Lambda]", "2"]}], "+", 
         RowBox[{
          SubscriptBox["\[Lambda]", "2"], " ", 
          SubscriptBox["\[Mu]", "1"]}], "+", 
         RowBox[{
          SubscriptBox["\[Lambda]", "1"], " ", 
          SubscriptBox["\[Mu]", "2"]}]}], ")"}]}], 
      RowBox[{
       RowBox[{
        RowBox[{"-", 
         SubscriptBox["\[Lambda]", "1"]}], " ", 
        SubscriptBox["\[Lambda]", "2"]}], "+", 
       RowBox[{
        RowBox[{"(", 
         RowBox[{
          RowBox[{
           SubscriptBox["\[Beta]", 
            SubscriptBox["I", "1"]], 
           OverscriptBox[
            SubscriptBox["P", "1"], "^"]}], "+", 
          SubscriptBox["\[Mu]", "1"]}], ")"}], 
        RowBox[{"(", 
         RowBox[{
          RowBox[{
           SubscriptBox["\[Beta]", 
            SubscriptBox["I", "2"]], 
           OverscriptBox[
            SubscriptBox["P", "2"], "^"]}], "+", 
          SubscriptBox["\[Mu]", "2"]}], ")"}]}]}]], ">", "1"}]}], 
   TraditionalForm]]],
 ". While this expression is unwieldy, note that the only way ",
 Cell[BoxData[
  FormBox[
   RowBox[{
    SubscriptBox["R", "m"], ">", "1"}], TraditionalForm]]],
 " is if the numerator is larger than the denominator when ",
 Cell[BoxData[
  FormBox[
   RowBox[{"a", "=", "1"}], TraditionalForm]]],
 ". That is, if ",
 Cell[BoxData[
  FormBox[
   RowBox[{
    RowBox[{
     RowBox[{
      SubscriptBox["\[Beta]", 
       SubscriptBox["I", "2"]], 
      OverscriptBox[
       SubscriptBox["P", "2"], "^"], " ", 
      SubscriptBox["\[Lambda]", "1"]}], "+", 
     RowBox[{
      SubscriptBox["\[Beta]", 
       SubscriptBox["I", "1"]], 
      OverscriptBox[
       SubscriptBox["P", "1"], "^"], " ", 
      SubscriptBox["\[Lambda]", "2"]}], "-", 
     RowBox[{"2", " ", 
      SubscriptBox["\[Lambda]", "1"], " ", 
      SubscriptBox["\[Lambda]", "2"]}], "+", 
     RowBox[{
      SubscriptBox["\[Lambda]", "2"], " ", 
      SubscriptBox["\[Mu]", "1"]}], "+", 
     RowBox[{
      SubscriptBox["\[Lambda]", "1"], " ", 
      SubscriptBox["\[Mu]", "2"]}]}], "<", 
    RowBox[{
     RowBox[{
      RowBox[{"-", 
       SubscriptBox["\[Lambda]", "1"]}], " ", 
      SubscriptBox["\[Lambda]", "2"]}], "+", 
     RowBox[{
      RowBox[{"(", 
       RowBox[{
        RowBox[{
         SubscriptBox["\[Beta]", 
          SubscriptBox["I", "1"]], 
         OverscriptBox[
          SubscriptBox["P", "1"], "^"]}], "+", 
        SubscriptBox["\[Mu]", "1"]}], ")"}], 
      RowBox[{"(", 
       RowBox[{
        RowBox[{
         SubscriptBox["\[Beta]", 
          SubscriptBox["I", "2"]], 
         OverscriptBox[
          SubscriptBox["P", "2"], "^"]}], "+", 
        SubscriptBox["\[Mu]", "2"]}], ")"}]}]}]}], TraditionalForm]]],
 ", then ",
 Cell[BoxData[
  FormBox[
   RowBox[{
    SubscriptBox["R", "m"], "<", "1"}], TraditionalForm]]],
 " and the generalist can never invade. This will only be satisfied if ",
 Cell[BoxData[
  FormBox[
   RowBox[{"(", 
    RowBox[{
     RowBox[{"-", 
      SubscriptBox["\[Lambda]", "1"]}], "+", 
     SubscriptBox["\[Mu]", "1"], "+", 
     RowBox[{
      SubscriptBox["\[Beta]", 
       SubscriptBox["I", "1"]], 
      OverscriptBox[
       SubscriptBox["P", "1"], "^"]}]}], ")"}], TraditionalForm]]],
 Cell[BoxData[
  FormBox[
   RowBox[{
    RowBox[{"(", 
     RowBox[{
      RowBox[{"-", 
       SubscriptBox["\[Lambda]", "2"]}], "+", 
      SubscriptBox["\[Mu]", "2"], "+", 
      RowBox[{
       SubscriptBox["\[Beta]", 
        SubscriptBox["I", "2"]], 
       OverscriptBox[
        SubscriptBox["P", "2"], "^"]}]}], ")"}], "<", "0"}], 
   TraditionalForm]]],
 ". However, from above, ",
 Cell[BoxData[
  FormBox[
   RowBox[{
    OverscriptBox[
     SubscriptBox["S", "1"], "^"], ">", "0"}], TraditionalForm]]],
 " requires ",
 Cell[BoxData[
  FormBox[
   RowBox[{
    RowBox[{
     RowBox[{"-", 
      SubscriptBox["\[Lambda]", "1"]}], "+", 
     SubscriptBox["\[Mu]", "1"], "+", 
     RowBox[{
      SubscriptBox["\[Beta]", 
       SubscriptBox["I", "1"]], 
      OverscriptBox[
       SubscriptBox["P", "1"], "^"]}]}], "<", "0"}], TraditionalForm]]],
 " and ",
 Cell[BoxData[
  FormBox[
   RowBox[{
    OverscriptBox[
     SubscriptBox["S", "2"], "^"], ">", "0"}], TraditionalForm]]],
 " requires ",
 Cell[BoxData[
  FormBox[
   RowBox[{
    RowBox[{
     RowBox[{"-", 
      SubscriptBox["\[Lambda]", "2"]}], "+", 
     SubscriptBox["\[Mu]", "2"], "+", 
     RowBox[{
      SubscriptBox["\[Beta]", 
       SubscriptBox["I", "2"]], 
      OverscriptBox[
       SubscriptBox["P", "2"], "^"]}]}], "<", "0"}], TraditionalForm]]],
 ". Therefore, the generalist can never invade."
}], "Text",
 CellChangeTimes->{{3.686611458768271*^9, 3.686611471211659*^9}, {
  3.6866115876610947`*^9, 3.68661161887875*^9}, {3.686612211338132*^9, 
  3.686612399599966*^9}, {3.686612458657728*^9, 3.68661262570057*^9}, {
  3.686612832572832*^9, 3.686612836185763*^9}}],

Cell[CellGroupData[{

Cell[BoxData[
 RowBox[{
  RowBox[{"(*", " ", 
   RowBox[{
   "Plugging", " ", "in", " ", "the", " ", "equilibria", " ", "and", " ", 
    "simplifying"}], " ", "*)"}], "\[IndentingNewLine]", 
  RowBox[{"Simplify", "[", 
   RowBox[{
    RowBox[{
     RowBox[{
      RowBox[{"Rm2", "/.", 
       RowBox[{"S1Eq", "[", 
        RowBox[{"[", "1", "]"}], "]"}]}], "/.", 
      RowBox[{"I1sEq", "[", 
       RowBox[{"[", "1", "]"}], "]"}]}], "/.", 
     RowBox[{"S2Eq", "[", 
      RowBox[{"[", "1", "]"}], "]"}]}], "/.", 
    RowBox[{"I2sEq", "[", 
     RowBox[{"[", "1", "]"}], "]"}]}], "]"}]}]], "Input",
 CellChangeTimes->{{3.686597882072261*^9, 3.6865978945114117`*^9}, {
  3.6865979411890373`*^9, 3.6865980027599916`*^9}, {3.686598195246008*^9, 
  3.686598206866642*^9}, {3.686602815697205*^9, 3.68660285613486*^9}, {
  3.686605634419623*^9, 3.6866056475938187`*^9}, {3.686606313948155*^9, 
  3.6866063177946777`*^9}, {3.686606416042527*^9, 3.686606416586502*^9}, {
  3.686611497165743*^9, 3.686611504912108*^9}, {3.686611561179051*^9, 
  3.686611577508185*^9}}],

Cell[BoxData[
 FractionBox[
  RowBox[{"a", " ", 
   RowBox[{"(", 
    RowBox[{
     RowBox[{"P2", " ", "\[Beta]I2", " ", "\[Lambda]1"}], "+", 
     RowBox[{"P1", " ", "\[Beta]I1", " ", "\[Lambda]2"}], "-", 
     RowBox[{"2", " ", "\[Lambda]1", " ", "\[Lambda]2"}], "+", 
     RowBox[{"\[Lambda]2", " ", "\[Mu]1"}], "+", 
     RowBox[{"\[Lambda]1", " ", "\[Mu]2"}]}], ")"}]}], 
  RowBox[{
   RowBox[{
    RowBox[{"-", "\[Lambda]1"}], " ", "\[Lambda]2"}], "+", 
   RowBox[{"P1", " ", "\[Beta]I1", " ", 
    RowBox[{"(", 
     RowBox[{
      RowBox[{"P2", " ", "\[Beta]I2"}], "+", "\[Mu]2"}], ")"}]}], "+", 
   RowBox[{"\[Mu]1", " ", 
    RowBox[{"(", 
     RowBox[{
      RowBox[{"P2", " ", "\[Beta]I2"}], "+", "\[Mu]2"}], ")"}]}]}]]], "Output",\

 CellChangeTimes->{
  3.6866063187977467`*^9, 3.686606417016941*^9, {3.686611572705367*^9, 
   3.686611577911831*^9}}]
}, Open  ]],

Cell[CellGroupData[{

Cell[BoxData[
 RowBox[{
  RowBox[{"(*", " ", 
   RowBox[{"Can", " ", "the", " ", "generalist", " ", "ever", " ", 
    RowBox[{"invade", "?", " ", "This"}], " ", "requires", " ", "the", " ", 
    "following", " ", "to", " ", "be", " ", "true"}], " ", "*)"}], 
  "\[IndentingNewLine]", 
  RowBox[{
   RowBox[{"Expand", "[", 
    RowBox[{
     RowBox[{
      RowBox[{"P2", " ", "\[Beta]I2", " ", "\[Lambda]1"}], "+", 
      RowBox[{"P1", " ", "\[Beta]I1", " ", "\[Lambda]2"}], "-", 
      RowBox[{"2", " ", "\[Lambda]1", " ", "\[Lambda]2"}], "+", 
      RowBox[{"\[Lambda]2", " ", "\[Mu]1"}], "+", 
      RowBox[{"\[Lambda]1", " ", "\[Mu]2"}]}], ">", 
     RowBox[{
      RowBox[{
       RowBox[{"-", "\[Lambda]1"}], " ", "\[Lambda]2"}], "+", 
      RowBox[{"P1", " ", "\[Beta]I1", " ", 
       RowBox[{"(", 
        RowBox[{
         RowBox[{"P2", " ", "\[Beta]I2"}], "+", "\[Mu]2"}], ")"}]}], "+", 
      RowBox[{"\[Mu]1", " ", 
       RowBox[{"(", 
        RowBox[{
         RowBox[{"P2", " ", "\[Beta]I2"}], "+", "\[Mu]2"}], ")"}]}]}]}], 
    "]"}], "//", "Simplify"}]}]], "Input",
 CellChangeTimes->{{3.686612408314519*^9, 3.686612447638048*^9}, {
  3.6866125131305523`*^9, 3.686612513482976*^9}, {3.686612844923304*^9, 
  3.686612849268147*^9}}],

Cell[BoxData[
 RowBox[{
  RowBox[{
   RowBox[{"(", 
    RowBox[{
     RowBox[{"P1", " ", "\[Beta]I1"}], "-", "\[Lambda]1", "+", "\[Mu]1"}], 
    ")"}], " ", 
   RowBox[{"(", 
    RowBox[{
     RowBox[{"P2", " ", "\[Beta]I2"}], "-", "\[Lambda]2", "+", "\[Mu]2"}], 
    ")"}]}], "<", "0"}]], "Output",
 CellChangeTimes->{{3.686612441057909*^9, 3.6866124479289703`*^9}, 
   3.6866125142284613`*^9}]
}, Open  ]]
}, Closed]],

Cell[CellGroupData[{

Cell["\<\
Case 4: One specialist parasite; coinfection; parasite regulation of host \
population size; avoidance of non-susceptible hosts\
\>", "Subsection",
 CellChangeTimes->{{3.686597135539527*^9, 3.686597162426608*^9}, {
  3.686610411130615*^9, 3.686610419271611*^9}, {3.6866128898061237`*^9, 
  3.686612892932209*^9}, {3.686619986796854*^9, 3.686619996567461*^9}, {
  3.686636530855888*^9, 3.686636531662697*^9}, {3.6866765421019697`*^9, 
  3.686676548998394*^9}, {3.686676602774849*^9, 3.6866766556257753`*^9}, {
  3.686682090807972*^9, 3.686682090954052*^9}, {3.686683585531139*^9, 
  3.686683585596491*^9}}],

Cell[TextData[{
 "Based on the parameters presented in Table 1 in the main text, the ",
 Cell[BoxData[
  FormBox[
   SubscriptBox["R", "m"], TraditionalForm]]],
 " expression will simplify to the expression ",
 Cell[BoxData[
  FormBox[
   RowBox[{
    SubscriptBox["R", "m"], "="}], TraditionalForm]]],
 Cell[BoxData[
  FormBox[
   RowBox[{
    RowBox[{
     FractionBox[
      RowBox[{
       SubscriptBox["\[Beta]", 
        SubscriptBox["S", "1"]], 
       OverscriptBox[
        SubscriptBox["S", "1"], "^"]}], 
      RowBox[{
       RowBox[{
        SubscriptBox["\[Beta]", 
         SubscriptBox["S", "1"]], 
        OverscriptBox[
         SubscriptBox["S", "1"], "^"]}], "+", 
       RowBox[{
        SubscriptBox["\[Beta]", 
         SubscriptBox["S", "2"]], 
        OverscriptBox[
         SubscriptBox["S", "2"], "^"]}], "+", 
       RowBox[{
        SubscriptBox["\[Beta]", 
         SubscriptBox["I", "1"]], 
        OverscriptBox[
         SubscriptBox["I", 
          RowBox[{"1", ",", "s"}]], "^"]}], "+", "\[Gamma]"}]], " ", 
     RowBox[{"(", 
      RowBox[{
       RowBox[{
        FractionBox[
         SubscriptBox["\[Mu]", "1"], 
         RowBox[{
          SubscriptBox["\[Mu]", "1"], "+", 
          RowBox[{
           SubscriptBox["\[Beta]", 
            SubscriptBox["I", "1"]], 
           OverscriptBox[
            SubscriptBox["P", "1"], "^"]}]}]], " ", 
        FractionBox[
         RowBox[{"a", " ", 
          SubscriptBox["\[Lambda]", "1"]}], 
         SubscriptBox["\[Mu]", "1"]]}], "+", 
       RowBox[{
        FractionBox[
         RowBox[{
          SubscriptBox["\[Beta]", 
           SubscriptBox["I", "1"]], 
          OverscriptBox[
           SubscriptBox["P", "1"], "^"]}], 
         RowBox[{
          SubscriptBox["\[Mu]", "1"], "+", 
          RowBox[{
           SubscriptBox["\[Beta]", 
            SubscriptBox["I", "1"]], 
           OverscriptBox[
            SubscriptBox["P", "1"], "^"]}]}]], " ", 
        FractionBox[
         RowBox[{"a", " ", 
          RowBox[{"(", 
           RowBox[{"1", "-", 
            SubscriptBox["x", "1"]}], ")"}], 
          SubscriptBox["\[Lambda]", "1"]}], 
         SubscriptBox["\[Mu]", "1"]]}]}], ")"}]}], "+", 
    RowBox[{
     FractionBox[
      RowBox[{
       SubscriptBox["\[Beta]", 
        SubscriptBox["I", "1"]], 
       OverscriptBox[
        SubscriptBox["I", 
         RowBox[{"1", ",", "s"}]], "^"]}], 
      RowBox[{
       RowBox[{
        SubscriptBox["\[Beta]", 
         SubscriptBox["S", "1"]], 
        OverscriptBox[
         SubscriptBox["S", "1"], "^"]}], "+", 
       RowBox[{
        SubscriptBox["\[Beta]", 
         SubscriptBox["S", "2"]], 
        OverscriptBox[
         SubscriptBox["S", "2"], "^"]}], "+", 
       RowBox[{
        SubscriptBox["\[Beta]", 
         SubscriptBox["I", "1"]], 
        OverscriptBox[
         SubscriptBox["I", 
          RowBox[{"1", ",", "s"}]], "^"]}], "+", "\[Gamma]"}]], 
     FractionBox[
      RowBox[{"a", " ", 
       RowBox[{"(", 
        RowBox[{"1", "-", 
         SubscriptBox["x", "1"]}], ")"}], 
       SubscriptBox["\[Lambda]", "1"]}], 
      SubscriptBox["\[Mu]", "1"]]}], "+", 
    RowBox[{
     FractionBox[
      RowBox[{
       SubscriptBox["\[Beta]", 
        SubscriptBox["S", "2"]], 
       OverscriptBox[
        SubscriptBox["S", "2"], "^"]}], 
      RowBox[{
       RowBox[{
        SubscriptBox["\[Beta]", 
         SubscriptBox["S", "1"]], 
        OverscriptBox[
         SubscriptBox["S", "1"], "^"]}], "+", 
       RowBox[{
        SubscriptBox["\[Beta]", 
         SubscriptBox["S", "2"]], 
        OverscriptBox[
         SubscriptBox["S", "2"], "^"]}], "+", 
       RowBox[{
        SubscriptBox["\[Beta]", 
         SubscriptBox["I", "1"]], 
        OverscriptBox[
         SubscriptBox["I", 
          RowBox[{"1", ",", "s"}]], "^"]}], "+", "\[Gamma]"}]], " ", 
     RowBox[{"(", " ", 
      FractionBox[
       RowBox[{"a", " ", 
        SubscriptBox["\[Lambda]", "2"]}], 
       SubscriptBox["\[Mu]", "2"]], ")"}]}]}], TraditionalForm]]],
 ". \nThe parasite can invade if ",
 Cell[BoxData[
  FormBox[
   RowBox[{
    SubscriptBox["R", "m"], ">", "1"}], TraditionalForm]]],
 ". \n\nUnfortunately, it is analytically intractable to determine the sign \
of ",
 Cell[BoxData[
  FormBox[
   FractionBox[
    RowBox[{"\[PartialD]", 
     SubscriptBox["R", "m"]}], 
    RowBox[{"\[PartialD]", "W"}]], TraditionalForm]]],
 " or ",
 Cell[BoxData[
  FormBox[
   FractionBox[
    RowBox[{"\[PartialD]", 
     SubscriptBox["R", "m"]}], 
    RowBox[{"\[PartialD]", "T"}]], TraditionalForm]]],
 ", so we use numerical exploration to determine the effect of host body size \
and environmental temperature on the ",
 Cell[BoxData[
  FormBox[
   SubscriptBox["R", "m"], TraditionalForm]]],
 ". "
}], "Text",
 CellChangeTimes->{{3.686597168076644*^9, 3.686597275800562*^9}, {
   3.686597408165285*^9, 3.686597518150743*^9}, {3.686605999014332*^9, 
   3.686606201543638*^9}, {3.6866104315616083`*^9, 3.686610471376498*^9}, {
   3.68661062591271*^9, 3.686610681235819*^9}, {3.686613048012827*^9, 
   3.686613051518949*^9}, {3.686613161763899*^9, 3.686613166758245*^9}, {
   3.686613500658304*^9, 3.6866135049785337`*^9}, 3.686613633192161*^9, {
   3.68661649807607*^9, 3.686616573504478*^9}}],

Cell[CellGroupData[{

Cell[BoxData[
 RowBox[{
  RowBox[{"(*", " ", 
   RowBox[{
   "Rm", " ", "at", " ", "the", " ", "parameters", " ", "for", " ", "this", 
    " ", "case", " ", "from", " ", "Table", " ", "1"}], " ", "*)"}], 
  "\[IndentingNewLine]", 
  RowBox[{"Rm", "/.", 
   RowBox[{"{", 
    RowBox[{
     RowBox[{"\[Sigma]C1", "\[Rule]", "1"}], ",", 
     RowBox[{"\[Beta]D1", "\[Rule]", "0"}], ",", 
     RowBox[{"D2ss", "\[Rule]", "0"}], ",", 
     RowBox[{"I2s", "\[Rule]", "0"}], ",", 
     RowBox[{"P2", "\[Rule]", "0"}]}], "}"}]}]}]], "Input",
 CellChangeTimes->{{3.686617057988439*^9, 3.686617075184453*^9}}],

Cell[BoxData[
 RowBox[{
  FractionBox[
   RowBox[{"a", " ", "I1s", " ", 
    RowBox[{"(", 
     RowBox[{"1", "-", "x1"}], ")"}], " ", "\[Beta]I1", " ", "\[Lambda]1"}], 
   RowBox[{
    RowBox[{"(", 
     RowBox[{
      RowBox[{"I1s", " ", "\[Beta]I1"}], "+", 
      RowBox[{"S1", " ", "\[Beta]S1"}], "+", 
      RowBox[{"S2", " ", "\[Beta]S2"}], "+", "\[Gamma]"}], ")"}], " ", 
    "\[Mu]1"}]], "+", 
  FractionBox[
   RowBox[{"S1", " ", "\[Beta]S1", " ", 
    RowBox[{"(", 
     RowBox[{
      FractionBox[
       RowBox[{"a", " ", "\[Lambda]1"}], 
       RowBox[{
        RowBox[{"P1", " ", "\[Beta]I1"}], "+", "\[Mu]1"}]], "+", 
      FractionBox[
       RowBox[{"a", " ", "P1", " ", 
        RowBox[{"(", 
         RowBox[{"1", "-", "x1"}], ")"}], " ", "\[Beta]I1", " ", 
        "\[Lambda]1"}], 
       RowBox[{"\[Mu]1", " ", 
        RowBox[{"(", 
         RowBox[{
          RowBox[{"P1", " ", "\[Beta]I1"}], "+", "\[Mu]1"}], ")"}]}]]}], 
     ")"}]}], 
   RowBox[{
    RowBox[{"I1s", " ", "\[Beta]I1"}], "+", 
    RowBox[{"S1", " ", "\[Beta]S1"}], "+", 
    RowBox[{"S2", " ", "\[Beta]S2"}], "+", "\[Gamma]"}]], "+", 
  FractionBox[
   RowBox[{"a", " ", "S2", " ", "\[Beta]S2", " ", "\[Lambda]2"}], 
   RowBox[{
    RowBox[{"(", 
     RowBox[{
      RowBox[{"I1s", " ", "\[Beta]I1"}], "+", 
      RowBox[{"S1", " ", "\[Beta]S1"}], "+", 
      RowBox[{"S2", " ", "\[Beta]S2"}], "+", "\[Gamma]"}], ")"}], " ", 
    "\[Mu]2"}]]}]], "Output",
 CellChangeTimes->{{3.6866170586573887`*^9, 3.686617077541827*^9}}]
}, Open  ]],

Cell[CellGroupData[{

Cell["Endoparasites:", "Subsubsection",
 CellChangeTimes->{{3.6859535766666403`*^9, 3.6859535790050707`*^9}}],

Cell[TextData[{
 "Many of the parameters of the model are set by allometric relationships and \
have been established previously (Gillooly et al. 2001, Allen et al. 2002, \
Savage et al. 2004, Poulin & George-Nascimento 2007). Values for \.08\.08",
 StyleBox["E",
  FontSlant->"Italic"],
 ", ",
 StyleBox["k",
  FontSlant->"Italic"],
 ", ",
 Cell[BoxData[
  FormBox[
   RowBox[{
    SubscriptBox["r", "0"], ",", 
    SubscriptBox["K", "0"], ",", " ", 
    RowBox[{"and", " ", 
     SubscriptBox["\[Mu]", "0"]}]}], TraditionalForm]]],
 " that are appropriate for fish come from Gillooly et al. 2001 and Savage et \
al. 2004. The estimate of ",
 Cell[BoxData[
  FormBox[
   SubscriptBox["\[Lambda]", "0"], TraditionalForm]]],
 " is taken from Poulin & George-Nascimento 2007. "
}], "Text",
 CellChangeTimes->{{3.685965886989479*^9, 3.685965931381949*^9}, {
  3.685966144290248*^9, 3.6859661621758127`*^9}, {3.686616668892733*^9, 
  3.686616711946238*^9}, {3.6866255492008467`*^9, 3.686625571087907*^9}}],

Cell[BoxData[{
 RowBox[{
  RowBox[{"allom", "=", 
   RowBox[{"{", 
    RowBox[{
     RowBox[{"K1", "\[Rule]", 
      RowBox[{"K0", " ", 
       RowBox[{"Exp", "[", 
        FractionBox["\[CapitalEpsilon]", 
         RowBox[{"k", " ", "T"}]], "]"}], " ", 
       SuperscriptBox["W", 
        RowBox[{
         RowBox[{"-", "3"}], "/", "4"}]]}]}], ",", 
     RowBox[{"K2", "\[Rule]", 
      RowBox[{"K0", " ", 
       RowBox[{"Exp", "[", 
        FractionBox["\[CapitalEpsilon]", 
         RowBox[{"k", " ", "T"}]], "]"}], " ", 
       SuperscriptBox[
        RowBox[{"(", 
         RowBox[{"f", " ", "W"}], ")"}], 
        RowBox[{
         RowBox[{"-", "3"}], "/", "4"}]]}]}], ",", 
     RowBox[{"\[Mu]1", "\[Rule]", 
      RowBox[{"\[Mu]0", " ", 
       RowBox[{"Exp", "[", 
        RowBox[{"-", 
         FractionBox["\[CapitalEpsilon]", 
          RowBox[{"k", " ", "T"}]]}], "]"}], " ", 
       SuperscriptBox["W", 
        RowBox[{
         RowBox[{"-", "1"}], "/", "4"}]]}]}], ",", 
     RowBox[{"\[Mu]2", "\[Rule]", 
      RowBox[{"\[Mu]0", " ", 
       RowBox[{"Exp", "[", 
        RowBox[{"-", 
         FractionBox["\[CapitalEpsilon]", 
          RowBox[{"k", " ", "T"}]]}], "]"}], " ", 
       SuperscriptBox[
        RowBox[{"(", 
         RowBox[{"f", " ", "W"}], ")"}], 
        RowBox[{
         RowBox[{"-", "1"}], "/", "4"}]]}]}], ",", 
     RowBox[{"\[Lambda]1", "\[Rule]", 
      RowBox[{"\[Lambda]0", " ", 
       RowBox[{"Exp", "[", 
        RowBox[{"-", 
         FractionBox["\[CapitalEpsilon]", 
          RowBox[{"k", " ", "T"}]]}], "]"}], " ", 
       SuperscriptBox["W", 
        RowBox[{"3", "/", "4"}]]}]}], ",", 
     RowBox[{"\[Lambda]2", "\[Rule]", 
      RowBox[{"\[Lambda]0", " ", 
       RowBox[{"Exp", "[", 
        RowBox[{"-", 
         FractionBox["\[CapitalEpsilon]", 
          RowBox[{"k", " ", "T"}]]}], "]"}], " ", 
       SuperscriptBox[
        RowBox[{"(", 
         RowBox[{"f", " ", "W"}], ")"}], 
        RowBox[{"3", "/", "4"}]]}]}], ",", 
     RowBox[{"r1", "\[Rule]", 
      RowBox[{"r0", " ", 
       RowBox[{"Exp", "[", 
        RowBox[{"-", 
         FractionBox["\[CapitalEpsilon]", 
          RowBox[{"k", " ", "T"}]]}], "]"}], " ", 
       SuperscriptBox["W", 
        RowBox[{
         RowBox[{"-", "1"}], "/", "4"}]]}]}], ",", 
     RowBox[{"r2", "\[Rule]", 
      RowBox[{"r0", " ", 
       RowBox[{"Exp", "[", 
        RowBox[{"-", 
         FractionBox["\[CapitalEpsilon]", 
          RowBox[{"k", " ", "T"}]]}], "]"}], " ", 
       SuperscriptBox[
        RowBox[{"(", 
         RowBox[{"f", " ", "W"}], ")"}], 
        RowBox[{
         RowBox[{"-", "1"}], "/", "4"}]]}]}]}], "}"}]}], 
  ";"}], "\[IndentingNewLine]", 
 RowBox[{
  RowBox[{"allompars", "=", 
   RowBox[{"{", 
    RowBox[{
     RowBox[{"\[CapitalEpsilon]", "\[Rule]", "0.43"}], ",", 
     RowBox[{"k", "\[Rule]", 
      FractionBox["8.617`", 
       SuperscriptBox["10", "5"]]}], ",", 
     RowBox[{"K0", "\[Rule]", 
      FractionBox["2.984`", 
       SuperscriptBox["10", "9"]]}], ",", 
     RowBox[{"\[Mu]0", "\[Rule]", 
      RowBox[{"1.785`", " ", 
       SuperscriptBox["10", "8"]}]}], ",", 
     RowBox[{"\[Lambda]0", "\[Rule]", 
      RowBox[{"2", " ", 
       SuperscriptBox["10", "8"]}]}], ",", 
     RowBox[{"r0", "\[Rule]", 
      RowBox[{"2.21", " ", 
       SuperscriptBox["10", "10"]}]}]}], "}"}]}], ";"}]}], "Input",
 CellChangeTimes->{{3.68661662019324*^9, 3.686616658487919*^9}}],

Cell[TextData[{
 "That leaves a much smaller subset of parameters that can be varied. For \
simplicity, we focus on parameters whose effects on invasion fitness are \
complex. This excludes parameters related to the costs associated with \
generalism, including ",
 StyleBox["a ",
  FontSlant->"Italic"],
 "(the reduction in shedding rate for generalists), ",
 Cell[BoxData[
  FormBox[
   SubscriptBox["\[Sigma]", 
    SubscriptBox["C", "1"]], TraditionalForm]]],
 " (the probability of coinfection, which we hold constant at 1), and ",
 Cell[BoxData[
  FormBox[
   SubscriptBox["x", "1"], TraditionalForm]]],
 " (the fraction of host resources captured by the resident strains in \
coinfection, which we hold constant at 1/2). None of these parameters affect \
the equilibrium abundances of susceptible and singly infected hosts, so their \
effect on ",
 Cell[BoxData[
  FormBox[
   SubscriptBox["R", "m"], TraditionalForm]]],
 " are predictable and obvious - reducing ",
 StyleBox["a, ",
  FontSlant->"Italic"],
 "reducing ",
 Cell[BoxData[
  FormBox[
   SubscriptBox["\[Sigma]", 
    SubscriptBox["C", "1"]], TraditionalForm]]],
 ", or increasing ",
 Cell[BoxData[
  FormBox[
   SubscriptBox["x", "1"], TraditionalForm]]],
 StyleBox[" ",
  FontSlant->"Italic"],
 "will all reduce ",
 Cell[BoxData[
  FormBox[
   SubscriptBox["R", "m"], TraditionalForm]]],
 ", making invasion by the generalist more difficult. Thus the only \
parameters to explore (other than host mass ",
 StyleBox["W",
  FontSlant->"Italic"],
 " and temperature ",
 StyleBox["T",
  FontSlant->"Italic"],
 "), are the contact rates between hosts and parasites and \[Gamma] (the loss \
rate of parasites from the environment). For simplicity, we assume that all \
contact rates are equal ",
 Cell[BoxData[
  FormBox[
   RowBox[{"(", 
    RowBox[{
     SubscriptBox["\[Beta]", 
      SubscriptBox["S", "1"]], "=", 
     RowBox[{
      SubscriptBox["\[Beta]", 
       SubscriptBox["I", "1"]], "=", 
      RowBox[{
       SubscriptBox["\[Beta]", 
        SubscriptBox["S", "2"]], "=", "\[Beta]"}]}]}], ")"}], 
   TraditionalForm]]],
 ".\n\nWe can solve for the equilibria analytically, although the expression \
for ",
 Cell[BoxData[
  FormBox[
   OverscriptBox[
    SubscriptBox["P", "1"], "^"], TraditionalForm]]],
 " cannot be expressed simply."
}], "Text",
 CellChangeTimes->{{3.685965830279117*^9, 3.685965882500814*^9}, {
  3.685966167373827*^9, 3.685966316245132*^9}, {3.685966351031272*^9, 
  3.6859665182397118`*^9}, {3.686616726991995*^9, 3.6866167986102324`*^9}, {
  3.686616850169153*^9, 3.686616881227393*^9}, {3.686616951583679*^9, 
  3.686616956615367*^9}, {3.686617970729013*^9, 3.686618042116281*^9}}],

Cell[CellGroupData[{

Cell[BoxData[
 RowBox[{
  RowBox[{"(*", " ", 
   RowBox[{"Solving", " ", "for", " ", 
    SubscriptBox["S", "1"], " ", "in", " ", "terms", " ", "of", " ", 
    SubscriptBox["I", 
     RowBox[{"1", ",", "s"}]], " ", "and", " ", 
    SubscriptBox["P", "1"]}], "*)"}], "\[IndentingNewLine]", 
  RowBox[{
   RowBox[{
    RowBox[{"S1Eq", "=", 
     RowBox[{"Solve", "[", 
      RowBox[{
       RowBox[{
        RowBox[{"(", 
         RowBox[{"dI1sdt", "/.", 
          RowBox[{"{", 
           RowBox[{
            RowBox[{"\[Sigma]C1", "\[Rule]", "1"}], ",", 
            RowBox[{"\[Sigma]D1", "\[Rule]", "1"}], ",", 
            RowBox[{"Pg", "\[Rule]", "0"}]}], "}"}]}], ")"}], "\[Equal]", 
        "0"}], ",", "S1"}], "]"}]}], ";"}], "\[IndentingNewLine]", 
   RowBox[{"(*", " ", 
    RowBox[{"Solving", " ", "for", " ", 
     SubscriptBox["I", 
      RowBox[{"1", ",", "s"}]], " ", "in", " ", "terms", " ", "of", " ", 
     SubscriptBox["D", 
      RowBox[{"1", ",", "s", ",", "s"}]], " ", "and", " ", 
     SubscriptBox["P", "1"]}], " ", "*)"}], "\[IndentingNewLine]", 
   RowBox[{
    RowBox[{"I1sEq", "=", 
     RowBox[{"Solve", "[", 
      RowBox[{
       RowBox[{
        RowBox[{"(", 
         RowBox[{"dD1ssdt", "/.", 
          RowBox[{"\[Sigma]D1", "\[Rule]", "1"}]}], ")"}], "\[Equal]", "0"}], 
       ",", "I1s"}], "]"}]}], ";"}], "\[IndentingNewLine]", 
   RowBox[{"(*", " ", 
    RowBox[{"Solving", " ", "for", " ", 
     SubscriptBox["D", 
      RowBox[{"1", ",", "s", ",", "s"}]], " ", "in", " ", "terms", " ", "of", 
     " ", 
     SubscriptBox["P", "1"]}], " ", "*)"}], "\[IndentingNewLine]", 
   RowBox[{"D1ssEq", "=", 
    RowBox[{"Simplify", "[", 
     RowBox[{"Solve", "[", 
      RowBox[{
       RowBox[{
        RowBox[{"(", 
         RowBox[{
          RowBox[{
           RowBox[{"dP1dt", "/.", 
            RowBox[{"{", 
             RowBox[{
              RowBox[{"\[Beta]C1", "\[Rule]", "0"}], ",", 
              RowBox[{"\[Beta]D1", "\[Rule]", "0"}], ",", 
              RowBox[{"C1sg", "\[Rule]", "0"}]}], "}"}]}], "/.", 
           RowBox[{"S1Eq", "[", 
            RowBox[{"[", "1", "]"}], "]"}]}], "/.", 
          RowBox[{"I1sEq", "[", 
           RowBox[{"[", "1", "]"}], "]"}]}], ")"}], "\[Equal]", "0"}], ",", 
       "D1ss"}], "]"}], "]"}]}], "\[IndentingNewLine]", 
   RowBox[{"(*", " ", 
    RowBox[{"Solving", " ", "for", " ", 
     SubscriptBox["I", 
      RowBox[{"1", ",", "s"}]], " ", "in", " ", "terms", " ", "of", " ", 
     SubscriptBox["P", "1"]}], " ", "*)"}], "\[IndentingNewLine]", 
   RowBox[{"I1sEq", "=", 
    RowBox[{"Simplify", "[", 
     RowBox[{"I1sEq", "/.", 
      RowBox[{"D1ssEq", "[", 
       RowBox[{"[", "1", "]"}], "]"}]}], "]"}]}], "\[IndentingNewLine]", 
   RowBox[{"(*", " ", 
    RowBox[{"Solving", " ", "for", " ", 
     SubscriptBox["S", "1"], " ", "in", " ", "terms", " ", "of", " ", 
     SubscriptBox["P", "1"]}], " ", "*)"}], "\[IndentingNewLine]", 
   RowBox[{"S1Eq", "=", 
    RowBox[{"Simplify", "[", 
     RowBox[{"S1Eq", "/.", 
      RowBox[{"I1sEq", "[", 
       RowBox[{"[", "1", "]"}], "]"}]}], "]"}]}], "\[IndentingNewLine]", 
   RowBox[{"(*", " ", 
    RowBox[{"Solving", " ", "for", " ", 
     SubscriptBox["P", "1"]}], " ", "*)"}], "\[IndentingNewLine]", 
   RowBox[{
    RowBox[{"P1Eq", "=", 
     RowBox[{"Solve", "[", 
      RowBox[{
       RowBox[{
        RowBox[{"Simplify", "[", 
         RowBox[{
          RowBox[{
           RowBox[{
            RowBox[{"dS1dt", "/.", 
             RowBox[{"{", 
              RowBox[{
               RowBox[{"C1sg", "\[Rule]", "0"}], ",", 
               RowBox[{"I1g", "\[Rule]", "0"}], ",", 
               RowBox[{"Pg", "\[Rule]", "0"}]}], "}"}]}], "/.", 
            RowBox[{"S1Eq", "[", 
             RowBox[{"[", "1", "]"}], "]"}]}], "/.", 
           RowBox[{"I1sEq", "[", 
            RowBox[{"[", "1", "]"}], "]"}]}], "/.", 
          RowBox[{"D1ssEq", "[", 
           RowBox[{"[", "1", "]"}], "]"}]}], "]"}], "\[Equal]", "0"}], ",", 
       "P1"}], "]"}]}], ";"}]}]}]], "Input",
 CellChangeTimes->{
  3.686617132590189*^9, {3.686617214244203*^9, 3.6866175917999372`*^9}, {
   3.686617698590192*^9, 3.686617960352549*^9}}],

Cell[BoxData[
 RowBox[{"{", 
  RowBox[{"{", 
   RowBox[{"D1ss", "\[Rule]", 
    FractionBox[
     RowBox[{
      SuperscriptBox["P1", "2"], " ", "\[Beta]I1", " ", "\[Gamma]"}], 
     RowBox[{
      RowBox[{"P1", " ", "\[Beta]I1", " ", 
       RowBox[{"(", 
        RowBox[{"\[Lambda]1", "-", 
         RowBox[{"2", " ", "\[Mu]1"}]}], ")"}]}], "+", 
      RowBox[{
       RowBox[{"(", 
        RowBox[{"\[Lambda]1", "-", "\[Mu]1"}], ")"}], " ", "\[Mu]1"}]}]]}], 
   "}"}], "}"}]], "Output",
 CellChangeTimes->{
  3.686617133477161*^9, {3.686617217143882*^9, 3.6866173292799397`*^9}, {
   3.68661737376368*^9, 3.686617453047166*^9}, {3.686617487364678*^9, 
   3.686617559399721*^9}, {3.6866177103858957`*^9, 3.68661796079419*^9}, 
   3.6866181648380337`*^9, 3.686621096615773*^9}],

Cell[BoxData[
 RowBox[{"{", 
  RowBox[{"{", 
   RowBox[{"I1s", "\[Rule]", 
    FractionBox[
     RowBox[{"P1", " ", "\[Gamma]", " ", "\[Mu]1"}], 
     RowBox[{
      RowBox[{"P1", " ", "\[Beta]I1", " ", 
       RowBox[{"(", 
        RowBox[{"\[Lambda]1", "-", 
         RowBox[{"2", " ", "\[Mu]1"}]}], ")"}]}], "+", 
      RowBox[{
       RowBox[{"(", 
        RowBox[{"\[Lambda]1", "-", "\[Mu]1"}], ")"}], " ", "\[Mu]1"}]}]]}], 
   "}"}], "}"}]], "Output",
 CellChangeTimes->{
  3.686617133477161*^9, {3.686617217143882*^9, 3.6866173292799397`*^9}, {
   3.68661737376368*^9, 3.686617453047166*^9}, {3.686617487364678*^9, 
   3.686617559399721*^9}, {3.6866177103858957`*^9, 3.68661796079419*^9}, 
   3.6866181648380337`*^9, 3.68662109663811*^9}],

Cell[BoxData[
 RowBox[{"{", 
  RowBox[{"{", 
   RowBox[{"S1", "\[Rule]", 
    RowBox[{
     RowBox[{"(", 
      RowBox[{"\[Gamma]", " ", "\[Mu]1", " ", 
       RowBox[{"(", 
        RowBox[{
         RowBox[{"P1", " ", "\[Beta]I1"}], "+", "\[Mu]1"}], ")"}]}], ")"}], 
     "/", 
     RowBox[{"(", 
      RowBox[{"\[Beta]S1", " ", 
       RowBox[{"(", 
        RowBox[{
         RowBox[{"P1", " ", "\[Beta]I1", " ", 
          RowBox[{"(", 
           RowBox[{"\[Lambda]1", "-", 
            RowBox[{"2", " ", "\[Mu]1"}]}], ")"}]}], "+", 
         RowBox[{
          RowBox[{"(", 
           RowBox[{"\[Lambda]1", "-", "\[Mu]1"}], ")"}], " ", "\[Mu]1"}]}], 
        ")"}]}], ")"}]}]}], "}"}], "}"}]], "Output",
 CellChangeTimes->{
  3.686617133477161*^9, {3.686617217143882*^9, 3.6866173292799397`*^9}, {
   3.68661737376368*^9, 3.686617453047166*^9}, {3.686617487364678*^9, 
   3.686617559399721*^9}, {3.6866177103858957`*^9, 3.68661796079419*^9}, 
   3.6866181648380337`*^9, 3.686621096653132*^9}]
}, Open  ]],

Cell[TextData[{
 "With these equilibria, we can compute the value of ",
 Cell[BoxData[
  FormBox[
   SubscriptBox["R", "m"], TraditionalForm]]],
 ", varying host body size ",
 StyleBox["W",
  FontSlant->"Italic"],
 " and the contact rate \[Beta]."
}], "Text",
 CellChangeTimes->{{3.686618080767624*^9, 3.686618120964657*^9}}],

Cell[BoxData[
 RowBox[{
  RowBox[{"(*", " ", 
   RowBox[{"Rm", ",", " ", 
    RowBox[{
    "plugging", " ", "in", " ", "the", " ", "parameter", " ", "values", " ", 
     "from", " ", "Table", " ", "1"}], ",", " ", 
    RowBox[{"the", " ", "equilibria", " ", "calculated", " ", "above"}], ",", 
    " ", 
    RowBox[{"the", " ", "allometric", " ", "scaling", " ", "relationships"}], 
    ",", " ", 
    RowBox[{
    "and", " ", "the", " ", "parameters", " ", "of", " ", "the", " ", 
     "allometric", " ", "functions"}]}], " ", "*)"}], "\[IndentingNewLine]", 
  RowBox[{
   RowBox[{
    RowBox[{"RmV", "=", 
     RowBox[{
      RowBox[{
       RowBox[{
        RowBox[{
         RowBox[{
          RowBox[{
           RowBox[{
            RowBox[{"Rm", "/.", 
             RowBox[{"S1Eq", "[", 
              RowBox[{"[", "1", "]"}], "]"}]}], "/.", 
            RowBox[{"I1sEq", "[", 
             RowBox[{"[", "1", "]"}], "]"}]}], "/.", 
           RowBox[{"D1ssEq", "[", 
            RowBox[{"[", "1", "]"}], "]"}]}], "/.", 
          RowBox[{"P1Eq", "[", 
           RowBox[{"[", "2", "]"}], "]"}]}], "/.", 
         RowBox[{"S2", "\[Rule]", "K2"}]}], "/.", 
        RowBox[{"{", 
         RowBox[{
          RowBox[{"\[Sigma]C1", "\[Rule]", "1"}], ",", 
          RowBox[{"\[Beta]D1", "\[Rule]", "0"}], ",", 
          RowBox[{"D2ss", "\[Rule]", "0"}], ",", 
          RowBox[{"x1", "\[Rule]", 
           RowBox[{"1", "/", "2"}]}], ",", 
          RowBox[{"I2s", "\[Rule]", "0"}], ",", 
          RowBox[{"P2", "\[Rule]", "0"}], ",", 
          RowBox[{"\[Beta]S1", "\[Rule]", "\[Beta]"}], ",", 
          RowBox[{"\[Beta]I1", "\[Rule]", "\[Beta]"}], ",", 
          RowBox[{"\[Beta]S2", "\[Rule]", "\[Beta]"}]}], "}"}]}], "/.", 
       "allom"}], "/.", "allompars"}]}], ";"}], "\[IndentingNewLine]", 
   RowBox[{"(*", " ", 
    RowBox[{
    "Compute", " ", "Rm", " ", "for", " ", "a", " ", "range", " ", "of", " ", 
     "W", " ", "and", " ", "\[Beta]", " ", "values"}], " ", "*)"}], 
   "\[IndentingNewLine]", 
   RowBox[{
    RowBox[{"RmAcrossWB", "=", 
     RowBox[{"Table", "[", 
      RowBox[{
       RowBox[{"Table", "[", 
        RowBox[{
         RowBox[{"RmV", "/.", 
          RowBox[{"{", 
           RowBox[{
            RowBox[{"\[Beta]", "\[Rule]", "B"}], ",", 
            RowBox[{"\[Gamma]", "\[Rule]", "0.1"}], ",", 
            RowBox[{"W", "\[Rule]", "Wval"}], ",", 
            RowBox[{"T", "\[Rule]", "270"}], ",", 
            RowBox[{"a", "\[Rule]", "0.8"}], ",", 
            RowBox[{"f", "\[Rule]", "0.8"}]}], "}"}]}], ",", 
         RowBox[{"{", 
          RowBox[{"Wval", ",", "10", ",", "1010", ",", "100"}], "}"}]}], 
        "]"}], ",", 
       RowBox[{"{", 
        RowBox[{"B", ",", "1", ",", "10", ",", "1"}], "}"}]}], "]"}]}], 
    ";"}]}]}]], "Input",
 CellChangeTimes->{{3.686616882785859*^9, 3.686617020255659*^9}, {
  3.686618126611177*^9, 3.686618256476369*^9}, {3.6866183409271812`*^9, 
  3.686618402939287*^9}, {3.686618478977353*^9, 3.686618492268223*^9}, {
  3.686620982837504*^9, 3.6866209838169193`*^9}, {3.686621055307604*^9, 
  3.686621061960245*^9}, {3.686621121510131*^9, 3.686621131681815*^9}}],

Cell[TextData[{
 "Increasing host body size increases ",
 Cell[BoxData[
  FormBox[
   SubscriptBox["R", "m"], TraditionalForm]]],
 ", regardless of the value of \[Beta], thereby making it easier for the \
generalist to invade. This can be seen in Figs. S1-S4 below."
}], "Text",
 CellChangeTimes->{{3.685953432226204*^9, 3.685953454748501*^9}, {
  3.6859665904417686`*^9, 3.685966596685609*^9}, {3.686618684624289*^9, 
  3.686618691589745*^9}, {3.6866192390149403`*^9, 3.686619239927176*^9}}],

Cell[CellGroupData[{

Cell[BoxData[{
 RowBox[{
  RowBox[{"Wvals", "=", 
   RowBox[{"Table", "[", 
    RowBox[{"W", ",", 
     RowBox[{"{", 
      RowBox[{"W", ",", "10", ",", "1010", ",", "100"}], "}"}]}], "]"}]}], 
  ";"}], "\[IndentingNewLine]", 
 RowBox[{"Labeled", "[", 
  RowBox[{
   RowBox[{"ListLinePlot", "[", 
    RowBox[{
     RowBox[{"Table", "[", 
      RowBox[{
       RowBox[{"{", 
        RowBox[{
         RowBox[{"Wvals", "[", 
          RowBox[{"[", "i", "]"}], "]"}], ",", 
         RowBox[{"Re", "[", 
          RowBox[{"RmAcrossWB", "[", 
           RowBox[{"[", 
            RowBox[{"1", ",", "i"}], "]"}], "]"}], "]"}]}], "}"}], ",", 
       RowBox[{"{", 
        RowBox[{"i", ",", "1", ",", 
         RowBox[{"Length", "[", "Wvals", "]"}]}], "}"}]}], "]"}], ",", 
     RowBox[{"PlotLabel", "\[Rule]", "\"\<Fig. S1. Effect of body size \!\(\*
StyleBox[\"W\",
FontSlant->\"Italic\"]\) on \!\(\*SubscriptBox[\(R\), \(m\)]\) when \[Beta] = \
1\>\""}]}], "]"}], ",", 
   RowBox[{"{", 
    RowBox[{"\"\<Host mass \!\(\*
StyleBox[\"W\",
FontSlant->\"Italic\"]\)\>\"", ",", 
     "\"\<Generalist \!\(\*SubscriptBox[\(R\), \(m\)]\)\>\""}], "}"}], ",", 
   RowBox[{"{", 
    RowBox[{"Bottom", ",", "Left"}], "}"}], ",", 
   RowBox[{"RotateLabel", "\[Rule]", "True"}]}], "]"}], "\[IndentingNewLine]", 
 RowBox[{"Labeled", "[", 
  RowBox[{
   RowBox[{"ListLinePlot", "[", 
    RowBox[{
     RowBox[{"Table", "[", 
      RowBox[{
       RowBox[{"{", 
        RowBox[{
         RowBox[{"Wvals", "[", 
          RowBox[{"[", "i", "]"}], "]"}], ",", 
         RowBox[{"Re", "[", 
          RowBox[{"RmAcrossWB", "[", 
           RowBox[{"[", 
            RowBox[{"3", ",", "i"}], "]"}], "]"}], "]"}]}], "}"}], ",", 
       RowBox[{"{", 
        RowBox[{"i", ",", "1", ",", 
         RowBox[{"Length", "[", "Wvals", "]"}]}], "}"}]}], "]"}], ",", 
     RowBox[{"PlotLabel", "\[Rule]", "\"\<Fig. S2. Effect of body size \!\(\*
StyleBox[\"W\",
FontSlant->\"Italic\"]\) on \!\(\*SubscriptBox[\(R\), \(m\)]\) when \[Beta] = \
3\>\""}]}], "]"}], ",", 
   RowBox[{"{", 
    RowBox[{"\"\<Host mass \!\(\*
StyleBox[\"W\",
FontSlant->\"Italic\"]\)\>\"", ",", 
     "\"\<Generalist \!\(\*SubscriptBox[\(R\), \(m\)]\)\>\""}], "}"}], ",", 
   RowBox[{"{", 
    RowBox[{"Bottom", ",", "Left"}], "}"}], ",", 
   RowBox[{"RotateLabel", "\[Rule]", "True"}]}], "]"}], "\[IndentingNewLine]", 
 RowBox[{"Labeled", "[", 
  RowBox[{
   RowBox[{"ListLinePlot", "[", 
    RowBox[{
     RowBox[{"Table", "[", 
      RowBox[{
       RowBox[{"{", 
        RowBox[{
         RowBox[{"Wvals", "[", 
          RowBox[{"[", "i", "]"}], "]"}], ",", 
         RowBox[{"Re", "[", 
          RowBox[{"RmAcrossWB", "[", 
           RowBox[{"[", 
            RowBox[{"5", ",", "i"}], "]"}], "]"}], "]"}]}], "}"}], ",", 
       RowBox[{"{", 
        RowBox[{"i", ",", "1", ",", 
         RowBox[{"Length", "[", "Wvals", "]"}]}], "}"}]}], "]"}], ",", 
     RowBox[{"PlotLabel", "\[Rule]", "\"\<Fig. S3. Effect of body size \!\(\*
StyleBox[\"W\",
FontSlant->\"Italic\"]\) on \!\(\*SubscriptBox[\(R\), \(m\)]\) when \[Beta] = \
5\>\""}]}], "]"}], ",", 
   RowBox[{"{", 
    RowBox[{"\"\<Host mass \!\(\*
StyleBox[\"W\",
FontSlant->\"Italic\"]\)\>\"", ",", 
     "\"\<Generalist \!\(\*SubscriptBox[\(R\), \(m\)]\)\>\""}], "}"}], ",", 
   RowBox[{"{", 
    RowBox[{"Bottom", ",", "Left"}], "}"}], ",", 
   RowBox[{"RotateLabel", "\[Rule]", "True"}]}], "]"}], "\[IndentingNewLine]", 
 RowBox[{"Labeled", "[", 
  RowBox[{
   RowBox[{"ListLinePlot", "[", 
    RowBox[{
     RowBox[{"Table", "[", 
      RowBox[{
       RowBox[{"{", 
        RowBox[{
         RowBox[{"Wvals", "[", 
          RowBox[{"[", "i", "]"}], "]"}], ",", 
         RowBox[{"Re", "[", 
          RowBox[{"RmAcrossWB", "[", 
           RowBox[{"[", 
            RowBox[{"10", ",", "i"}], "]"}], "]"}], "]"}]}], "}"}], ",", 
       RowBox[{"{", 
        RowBox[{"i", ",", "1", ",", 
         RowBox[{"Length", "[", "Wvals", "]"}]}], "}"}]}], "]"}], ",", 
     RowBox[{"PlotLabel", "\[Rule]", "\"\<Fig. S4. Effect of body size \!\(\*
StyleBox[\"W\",
FontSlant->\"Italic\"]\) on \!\(\*SubscriptBox[\(R\), \(m\)]\) when \[Beta] = \
10\>\""}]}], "]"}], ",", 
   RowBox[{"{", 
    RowBox[{"\"\<Host mass \!\(\*
StyleBox[\"W\",
FontSlant->\"Italic\"]\)\>\"", ",", 
     "\"\<Generalist \!\(\*SubscriptBox[\(R\), \(m\)]\)\>\""}], "}"}], ",", 
   RowBox[{"{", 
    RowBox[{"Bottom", ",", "Left"}], "}"}], ",", 
   RowBox[{"RotateLabel", "\[Rule]", "True"}]}], "]"}]}], "Input",
 CellChangeTimes->{{3.6859532804958878`*^9, 3.6859534149580717`*^9}, {
  3.685966624913018*^9, 3.6859666648049793`*^9}, {3.68661854549762*^9, 
  3.6866186699434958`*^9}, {3.686621017372106*^9, 3.686621017742572*^9}, {
  3.686621323786272*^9, 3.686621337450491*^9}}],

Cell[BoxData[
 TemplateBox[{GraphicsBox[{{}, {{{}, {}, {
        Hue[0.67, 0.6, 0.6], 
        Directive[
         PointSize[0.019444444444444445`], 
         RGBColor[0.368417, 0.506779, 0.709798], 
         AbsoluteThickness[1.6]], 
        LineBox[{{10., 3.0849340097795155`}, {110., 8.455835821939834}, {210.,
          10.262592996543217`}, {310., 11.444842918146758`}, {410., 
         12.345372578216386`}, {510., 13.082094237263291`}, {610., 
         13.710491425237793`}, {710., 14.261382205233314`}, {810., 
         14.753773194679331`}, {910., 15.20026865020878}, {1010., 
         15.609685789235462`}}]}}}, {}}, {
    DisplayFunction -> Identity, PlotRangePadding -> {{
        Scaled[0.02], 
        Scaled[0.02]}, {
        Scaled[0.02], 
        Scaled[0.05]}}, AxesOrigin -> {0, 0}, 
     PlotRange -> {{0, 1010.}, {0, 15.609685789235462`}}, DisplayFunction -> 
     Identity, AspectRatio -> NCache[GoldenRatio^(-1), 0.6180339887498948], 
     Axes -> {True, True}, AxesLabel -> {None, None}, AxesOrigin -> {0, 0}, 
     DisplayFunction :> Identity, Frame -> {{False, False}, {False, False}}, 
     FrameLabel -> {{None, None}, {None, None}}, 
     FrameTicks -> {{Automatic, Automatic}, {Automatic, Automatic}}, 
     GridLines -> {None, None}, GridLinesStyle -> Directive[
       GrayLevel[0.5, 0.4]], Method -> {}, PlotLabel -> 
     FormBox["\"Fig. S1. Effect of body size \
\\!\\(\\*\\nStyleBox[\\\"W\\\",\\nFontSlant->\\\"Italic\\\"]\\) on \
\\!\\(\\*SubscriptBox[\\(R\\), \\(m\\)]\\) when \[Beta] = 1\"", 
       TraditionalForm], PlotRange -> {{0, 1010.}, {0, 15.609685789235462`}}, 
     PlotRangeClipping -> True, PlotRangePadding -> {{
        Scaled[0.02], 
        Scaled[0.02]}, {
        Scaled[0.02], 
        Scaled[0.05]}}, Ticks -> {Automatic, Automatic}}],
   "\"Host mass \
\\!\\(\\*\\nStyleBox[\\\"W\\\",\\nFontSlant->\\\"Italic\\\"]\\)\"",
   "\"Generalist \\!\\(\\*SubscriptBox[\\(R\\), \\(m\\)]\\)\""},
  "Labeled",
  DisplayFunction->(GridBox[{{
      ItemBox[
       RotationBox[#3, BoxRotation -> 1.5707963267948966`], DefaultBaseStyle -> 
       "LabeledLabel"], 
      TagBox[
       ItemBox[
        PaneBox[
         TagBox[#, "SkipImageSizeLevel"], Alignment -> {Center, Baseline}, 
         BaselinePosition -> Baseline], DefaultBaseStyle -> "Labeled"], 
       "SkipImageSizeLevel"]}, {"", 
      ItemBox[#2, DefaultBaseStyle -> "LabeledLabel"]}}, 
    GridBoxAlignment -> {"Columns" -> {{Center}}, "Rows" -> {{Center}}}, 
    AutoDelete -> False, 
    GridBoxItemSize -> {"Columns" -> {{Automatic}}, "Rows" -> {{Automatic}}}, 
    BaselinePosition -> {1, 2}]& ),
  InterpretationFunction->(RowBox[{"Labeled", "[", 
     RowBox[{#, ",", 
       RowBox[{"{", 
         RowBox[{#2, ",", #3}], "}"}], ",", 
       RowBox[{"{", 
         RowBox[{"Bottom", ",", "Left"}], "}"}], ",", 
       RowBox[{"RotateLabel", "\[Rule]", "True"}]}], "]"}]& )]], "Output",
 CellChangeTimes->{
  3.6859533553346167`*^9, {3.685953390232786*^9, 3.685953416575594*^9}, 
   3.685966676244808*^9, 3.686618512793488*^9, {3.686618576384156*^9, 
   3.686618597937117*^9}, {3.686618634238637*^9, 3.686618670613366*^9}, {
   3.6866209972619953`*^9, 3.686621018441674*^9}, 3.686621069737651*^9, 
   3.6866211081613073`*^9, 3.686621142060154*^9, 3.686621351615528*^9, 
   3.686621384117716*^9}],

Cell[BoxData[
 TemplateBox[{GraphicsBox[{{}, {{{}, {}, {
        Hue[0.67, 0.6, 0.6], 
        Directive[
         PointSize[0.019444444444444445`], 
         RGBColor[0.368417, 0.506779, 0.709798], 
         AbsoluteThickness[1.6]], 
        LineBox[{{10., 4.771487343569607}, {110., 19.99487146181883}, {210., 
         25.998926455916784`}, {310., 29.9309091199612}, {410., 
         32.90492403690309}, {510., 35.320218788196186`}, {610., 
         37.36699236114532}, {710., 39.15122463457131}, {810., 
         40.738238818596336`}, {910., 42.17125576024221}, {1010., 
         43.48041864163733}}]}}}, {}}, {
    DisplayFunction -> Identity, PlotRangePadding -> {{
        Scaled[0.02], 
        Scaled[0.02]}, {
        Scaled[0.02], 
        Scaled[0.05]}}, AxesOrigin -> {0, 0}, 
     PlotRange -> {{0, 1010.}, {0, 43.48041864163733}}, DisplayFunction -> 
     Identity, AspectRatio -> NCache[GoldenRatio^(-1), 0.6180339887498948], 
     Axes -> {True, True}, AxesLabel -> {None, None}, AxesOrigin -> {0, 0}, 
     DisplayFunction :> Identity, Frame -> {{False, False}, {False, False}}, 
     FrameLabel -> {{None, None}, {None, None}}, 
     FrameTicks -> {{Automatic, Automatic}, {Automatic, Automatic}}, 
     GridLines -> {None, None}, GridLinesStyle -> Directive[
       GrayLevel[0.5, 0.4]], Method -> {}, PlotLabel -> 
     FormBox["\"Fig. S2. Effect of body size \
\\!\\(\\*\\nStyleBox[\\\"W\\\",\\nFontSlant->\\\"Italic\\\"]\\) on \
\\!\\(\\*SubscriptBox[\\(R\\), \\(m\\)]\\) when \[Beta] = 3\"", 
       TraditionalForm], PlotRange -> {{0, 1010.}, {0, 43.48041864163733}}, 
     PlotRangeClipping -> True, PlotRangePadding -> {{
        Scaled[0.02], 
        Scaled[0.02]}, {
        Scaled[0.02], 
        Scaled[0.05]}}, Ticks -> {Automatic, Automatic}}],
   "\"Host mass \
\\!\\(\\*\\nStyleBox[\\\"W\\\",\\nFontSlant->\\\"Italic\\\"]\\)\"",
   "\"Generalist \\!\\(\\*SubscriptBox[\\(R\\), \\(m\\)]\\)\""},
  "Labeled",
  DisplayFunction->(GridBox[{{
      ItemBox[
       RotationBox[#3, BoxRotation -> 1.5707963267948966`], DefaultBaseStyle -> 
       "LabeledLabel"], 
      TagBox[
       ItemBox[
        PaneBox[
         TagBox[#, "SkipImageSizeLevel"], Alignment -> {Center, Baseline}, 
         BaselinePosition -> Baseline], DefaultBaseStyle -> "Labeled"], 
       "SkipImageSizeLevel"]}, {"", 
      ItemBox[#2, DefaultBaseStyle -> "LabeledLabel"]}}, 
    GridBoxAlignment -> {"Columns" -> {{Center}}, "Rows" -> {{Center}}}, 
    AutoDelete -> False, 
    GridBoxItemSize -> {"Columns" -> {{Automatic}}, "Rows" -> {{Automatic}}}, 
    BaselinePosition -> {1, 2}]& ),
  InterpretationFunction->(RowBox[{"Labeled", "[", 
     RowBox[{#, ",", 
       RowBox[{"{", 
         RowBox[{#2, ",", #3}], "}"}], ",", 
       RowBox[{"{", 
         RowBox[{"Bottom", ",", "Left"}], "}"}], ",", 
       RowBox[{"RotateLabel", "\[Rule]", "True"}]}], "]"}]& )]], "Output",
 CellChangeTimes->{
  3.6859533553346167`*^9, {3.685953390232786*^9, 3.685953416575594*^9}, 
   3.685966676244808*^9, 3.686618512793488*^9, {3.686618576384156*^9, 
   3.686618597937117*^9}, {3.686618634238637*^9, 3.686618670613366*^9}, {
   3.6866209972619953`*^9, 3.686621018441674*^9}, 3.686621069737651*^9, 
   3.6866211081613073`*^9, 3.686621142060154*^9, 3.686621351615528*^9, 
   3.6866213842184143`*^9}],

Cell[BoxData[
 TemplateBox[{GraphicsBox[{{}, {{{}, {}, {
        Hue[0.67, 0.6, 0.6], 
        Directive[
         PointSize[0.019444444444444445`], 
         RGBColor[0.368417, 0.506779, 0.709798], 
         AbsoluteThickness[1.6]], 
        LineBox[{{10., 5.47245756316764}, {110., 28.2848842495344}, {210., 
         38.56174810929934}, {310., 45.43679326554511}, {410., 
         50.667205145753044`}, {510., 54.919914955994074`}, {610., 
         58.52162071179497}, {710., 61.65725847951405}, {810., 
         64.4419223303355}, {910., 66.95223057805003}, {1010., 
         69.24182895766916}}]}}}, {}}, {
    DisplayFunction -> Identity, PlotRangePadding -> {{
        Scaled[0.02], 
        Scaled[0.02]}, {
        Scaled[0.02], 
        Scaled[0.05]}}, AxesOrigin -> {0, 0}, 
     PlotRange -> {{0, 1010.}, {0, 69.24182895766916}}, DisplayFunction -> 
     Identity, AspectRatio -> NCache[GoldenRatio^(-1), 0.6180339887498948], 
     Axes -> {True, True}, AxesLabel -> {None, None}, AxesOrigin -> {0, 0}, 
     DisplayFunction :> Identity, Frame -> {{False, False}, {False, False}}, 
     FrameLabel -> {{None, None}, {None, None}}, 
     FrameTicks -> {{Automatic, Automatic}, {Automatic, Automatic}}, 
     GridLines -> {None, None}, GridLinesStyle -> Directive[
       GrayLevel[0.5, 0.4]], Method -> {}, PlotLabel -> 
     FormBox["\"Fig. S3. Effect of body size \
\\!\\(\\*\\nStyleBox[\\\"W\\\",\\nFontSlant->\\\"Italic\\\"]\\) on \
\\!\\(\\*SubscriptBox[\\(R\\), \\(m\\)]\\) when \[Beta] = 5\"", 
       TraditionalForm], PlotRange -> {{0, 1010.}, {0, 69.24182895766916}}, 
     PlotRangeClipping -> True, PlotRangePadding -> {{
        Scaled[0.02], 
        Scaled[0.02]}, {
        Scaled[0.02], 
        Scaled[0.05]}}, Ticks -> {Automatic, Automatic}}],
   "\"Host mass \
\\!\\(\\*\\nStyleBox[\\\"W\\\",\\nFontSlant->\\\"Italic\\\"]\\)\"",
   "\"Generalist \\!\\(\\*SubscriptBox[\\(R\\), \\(m\\)]\\)\""},
  "Labeled",
  DisplayFunction->(GridBox[{{
      ItemBox[
       RotationBox[#3, BoxRotation -> 1.5707963267948966`], DefaultBaseStyle -> 
       "LabeledLabel"], 
      TagBox[
       ItemBox[
        PaneBox[
         TagBox[#, "SkipImageSizeLevel"], Alignment -> {Center, Baseline}, 
         BaselinePosition -> Baseline], DefaultBaseStyle -> "Labeled"], 
       "SkipImageSizeLevel"]}, {"", 
      ItemBox[#2, DefaultBaseStyle -> "LabeledLabel"]}}, 
    GridBoxAlignment -> {"Columns" -> {{Center}}, "Rows" -> {{Center}}}, 
    AutoDelete -> False, 
    GridBoxItemSize -> {"Columns" -> {{Automatic}}, "Rows" -> {{Automatic}}}, 
    BaselinePosition -> {1, 2}]& ),
  InterpretationFunction->(RowBox[{"Labeled", "[", 
     RowBox[{#, ",", 
       RowBox[{"{", 
         RowBox[{#2, ",", #3}], "}"}], ",", 
       RowBox[{"{", 
         RowBox[{"Bottom", ",", "Left"}], "}"}], ",", 
       RowBox[{"RotateLabel", "\[Rule]", "True"}]}], "]"}]& )]], "Output",
 CellChangeTimes->{
  3.6859533553346167`*^9, {3.685953390232786*^9, 3.685953416575594*^9}, 
   3.685966676244808*^9, 3.686618512793488*^9, {3.686618576384156*^9, 
   3.686618597937117*^9}, {3.686618634238637*^9, 3.686618670613366*^9}, {
   3.6866209972619953`*^9, 3.686621018441674*^9}, 3.686621069737651*^9, 
   3.6866211081613073`*^9, 3.686621142060154*^9, 3.686621351615528*^9, 
   3.686621384308221*^9}],

Cell[BoxData[
 TemplateBox[{GraphicsBox[{{}, {{{}, {}, {
        Hue[0.67, 0.6, 0.6], 
        Directive[
         PointSize[0.019444444444444445`], 
         RGBColor[0.368417, 0.506779, 0.709798], 
         AbsoluteThickness[1.6]], 
        LineBox[{{10., 6.189326490446424}, {110., 41.45634327780015}, {210., 
         61.116260541306715`}, {310., 75.09936473322725}, {410., 
         86.0367200506776}, {510., 95.05949507088559}, {610., 
         102.76297777773044`}, {710., 109.50029753278747`}, {810., 
         115.49854054786837`}, {910., 120.91254371113465`}, {1010., 
         125.85269591295484`}}]}}}, {}}, {
    DisplayFunction -> Identity, PlotRangePadding -> {{
        Scaled[0.02], 
        Scaled[0.02]}, {
        Scaled[0.02], 
        Scaled[0.05]}}, AxesOrigin -> {0, 0}, 
     PlotRange -> {{0, 1010.}, {0, 125.85269591295484`}}, DisplayFunction -> 
     Identity, AspectRatio -> NCache[GoldenRatio^(-1), 0.6180339887498948], 
     Axes -> {True, True}, AxesLabel -> {None, None}, AxesOrigin -> {0, 0}, 
     DisplayFunction :> Identity, Frame -> {{False, False}, {False, False}}, 
     FrameLabel -> {{None, None}, {None, None}}, 
     FrameTicks -> {{Automatic, Automatic}, {Automatic, Automatic}}, 
     GridLines -> {None, None}, GridLinesStyle -> Directive[
       GrayLevel[0.5, 0.4]], Method -> {}, PlotLabel -> 
     FormBox["\"Fig. S4. Effect of body size \
\\!\\(\\*\\nStyleBox[\\\"W\\\",\\nFontSlant->\\\"Italic\\\"]\\) on \
\\!\\(\\*SubscriptBox[\\(R\\), \\(m\\)]\\) when \[Beta] = 10\"", 
       TraditionalForm], PlotRange -> {{0, 1010.}, {0, 125.85269591295484`}}, 
     PlotRangeClipping -> True, PlotRangePadding -> {{
        Scaled[0.02], 
        Scaled[0.02]}, {
        Scaled[0.02], 
        Scaled[0.05]}}, Ticks -> {Automatic, Automatic}}],
   "\"Host mass \
\\!\\(\\*\\nStyleBox[\\\"W\\\",\\nFontSlant->\\\"Italic\\\"]\\)\"",
   "\"Generalist \\!\\(\\*SubscriptBox[\\(R\\), \\(m\\)]\\)\""},
  "Labeled",
  DisplayFunction->(GridBox[{{
      ItemBox[
       RotationBox[#3, BoxRotation -> 1.5707963267948966`], DefaultBaseStyle -> 
       "LabeledLabel"], 
      TagBox[
       ItemBox[
        PaneBox[
         TagBox[#, "SkipImageSizeLevel"], Alignment -> {Center, Baseline}, 
         BaselinePosition -> Baseline], DefaultBaseStyle -> "Labeled"], 
       "SkipImageSizeLevel"]}, {"", 
      ItemBox[#2, DefaultBaseStyle -> "LabeledLabel"]}}, 
    GridBoxAlignment -> {"Columns" -> {{Center}}, "Rows" -> {{Center}}}, 
    AutoDelete -> False, 
    GridBoxItemSize -> {"Columns" -> {{Automatic}}, "Rows" -> {{Automatic}}}, 
    BaselinePosition -> {1, 2}]& ),
  InterpretationFunction->(RowBox[{"Labeled", "[", 
     RowBox[{#, ",", 
       RowBox[{"{", 
         RowBox[{#2, ",", #3}], "}"}], ",", 
       RowBox[{"{", 
         RowBox[{"Bottom", ",", "Left"}], "}"}], ",", 
       RowBox[{"RotateLabel", "\[Rule]", "True"}]}], "]"}]& )]], "Output",
 CellChangeTimes->{
  3.6859533553346167`*^9, {3.685953390232786*^9, 3.685953416575594*^9}, 
   3.685966676244808*^9, 3.686618512793488*^9, {3.686618576384156*^9, 
   3.686618597937117*^9}, {3.686618634238637*^9, 3.686618670613366*^9}, {
   3.6866209972619953`*^9, 3.686621018441674*^9}, 3.686621069737651*^9, 
   3.6866211081613073`*^9, 3.686621142060154*^9, 3.686621351615528*^9, 
   3.686621384382638*^9}]
}, Open  ]],

Cell[TextData[{
 "We can also compute the value of ",
 Cell[BoxData[
  FormBox[
   SubscriptBox["R", "m"], TraditionalForm]]],
 ", varying host body size ",
 StyleBox["W",
  FontSlant->"Italic"],
 " and the parasite loss rate from the environment \[Gamma]."
}], "Text",
 CellChangeTimes->{{3.686618080767624*^9, 3.686618120964657*^9}, {
  3.686618718619144*^9, 3.686618738374957*^9}}],

Cell[BoxData[
 RowBox[{
  RowBox[{"(*", " ", 
   RowBox[{
   "Compute", " ", "Rm", " ", "for", " ", "a", " ", "range", " ", "of", " ", 
    "W", " ", "and", " ", "\[Gamma]", " ", "values"}], " ", "*)"}], 
  "\[IndentingNewLine]", 
  RowBox[{
   RowBox[{"RmAcrossWg", "=", 
    RowBox[{"Table", "[", 
     RowBox[{
      RowBox[{"Table", "[", 
       RowBox[{
        RowBox[{"RmV", "/.", 
         RowBox[{"{", 
          RowBox[{
           RowBox[{"\[Beta]", "\[Rule]", "1"}], ",", 
           RowBox[{"\[Gamma]", "\[Rule]", "g"}], ",", 
           RowBox[{"W", "\[Rule]", "Wval"}], ",", 
           RowBox[{"T", "\[Rule]", "270"}], ",", 
           RowBox[{"a", "\[Rule]", "0.8"}], ",", 
           RowBox[{"f", "\[Rule]", "0.8"}]}], "}"}]}], ",", 
        RowBox[{"{", 
         RowBox[{"Wval", ",", "10", ",", "1010", ",", "100"}], "}"}]}], "]"}],
       ",", 
      RowBox[{"{", 
       RowBox[{"g", ",", "0.01", ",", "1.01", ",", "0.1"}], "}"}]}], "]"}]}], 
   ";"}]}]], "Input",
 CellChangeTimes->{{3.686616882785859*^9, 3.686617020255659*^9}, {
   3.686618126611177*^9, 3.686618256476369*^9}, {3.6866183409271812`*^9, 
   3.686618402939287*^9}, {3.686618478977353*^9, 3.686618492268223*^9}, {
   3.686618742953833*^9, 3.686618780287506*^9}, 3.686621164263299*^9}],

Cell[TextData[{
 "Increasing host body size increases ",
 Cell[BoxData[
  FormBox[
   SubscriptBox["R", "m"], TraditionalForm]]],
 ", regardless of the value of \[Gamma], thereby making it easier for the \
generalist to invade. This can been seen in Figs. S5-S8 below."
}], "Text",
 CellChangeTimes->{{3.685953432226204*^9, 3.685953454748501*^9}, {
  3.6859665904417686`*^9, 3.685966596685609*^9}, {3.68596691178865*^9, 
  3.6859669123163757`*^9}, {3.6866189368186502`*^9, 3.686618946314013*^9}, {
  3.6866192288872147`*^9, 3.6866192295232697`*^9}}],

Cell[CellGroupData[{

Cell[BoxData[{
 RowBox[{
  RowBox[{"Wvals", "=", 
   RowBox[{"Table", "[", 
    RowBox[{"W", ",", 
     RowBox[{"{", 
      RowBox[{"W", ",", "10", ",", "1010", ",", "100"}], "}"}]}], "]"}]}], 
  ";"}], "\[IndentingNewLine]", 
 RowBox[{"Labeled", "[", 
  RowBox[{
   RowBox[{"ListLinePlot", "[", 
    RowBox[{
     RowBox[{"Table", "[", 
      RowBox[{
       RowBox[{"{", 
        RowBox[{
         RowBox[{"Wvals", "[", 
          RowBox[{"[", "i", "]"}], "]"}], ",", 
         RowBox[{"Re", "[", 
          RowBox[{"RmAcrossWg", "[", 
           RowBox[{"[", 
            RowBox[{"1", ",", "i"}], "]"}], "]"}], "]"}]}], "}"}], ",", 
       RowBox[{"{", 
        RowBox[{"i", ",", "1", ",", 
         RowBox[{"Length", "[", "Wvals", "]"}]}], "}"}]}], "]"}], ",", 
     RowBox[{"PlotLabel", "\[Rule]", "\"\<Fig. S5 Effect of body size \!\(\*
StyleBox[\"W\",
FontSlant->\"Italic\"]\) on \!\(\*SubscriptBox[\(R\), \(m\)]\) when \[Gamma] \
= 0.01\>\""}]}], "]"}], ",", 
   RowBox[{"{", 
    RowBox[{"\"\<Host mass \!\(\*
StyleBox[\"W\",
FontSlant->\"Italic\"]\)\>\"", ",", 
     "\"\<Generalist \!\(\*SubscriptBox[\(R\), \(m\)]\)\>\""}], "}"}], ",", 
   RowBox[{"{", 
    RowBox[{"Bottom", ",", "Left"}], "}"}], ",", 
   RowBox[{"RotateLabel", "\[Rule]", "True"}]}], "]"}], "\[IndentingNewLine]", 
 RowBox[{"Labeled", "[", 
  RowBox[{
   RowBox[{"ListLinePlot", "[", 
    RowBox[{
     RowBox[{"Table", "[", 
      RowBox[{
       RowBox[{"{", 
        RowBox[{
         RowBox[{"Wvals", "[", 
          RowBox[{"[", "i", "]"}], "]"}], ",", 
         RowBox[{"Re", "[", 
          RowBox[{"RmAcrossWg", "[", 
           RowBox[{"[", 
            RowBox[{"3", ",", "i"}], "]"}], "]"}], "]"}]}], "}"}], ",", 
       RowBox[{"{", 
        RowBox[{"i", ",", "1", ",", 
         RowBox[{"Length", "[", "Wvals", "]"}]}], "}"}]}], "]"}], ",", 
     RowBox[{"PlotLabel", "\[Rule]", "\"\<Fig. S6. Effect of body size \!\(\*
StyleBox[\"W\",
FontSlant->\"Italic\"]\) on \!\(\*SubscriptBox[\(R\), \(m\)]\) when \[Gamma] \
= 0.21\>\""}]}], "]"}], ",", 
   RowBox[{"{", 
    RowBox[{"\"\<Host mass \!\(\*
StyleBox[\"W\",
FontSlant->\"Italic\"]\)\>\"", ",", 
     "\"\<Generalist \!\(\*SubscriptBox[\(R\), \(m\)]\)\>\""}], "}"}], ",", 
   RowBox[{"{", 
    RowBox[{"Bottom", ",", "Left"}], "}"}], ",", 
   RowBox[{"RotateLabel", "\[Rule]", "True"}]}], "]"}], "\[IndentingNewLine]", 
 RowBox[{"Labeled", "[", 
  RowBox[{
   RowBox[{"ListLinePlot", "[", 
    RowBox[{
     RowBox[{"Table", "[", 
      RowBox[{
       RowBox[{"{", 
        RowBox[{
         RowBox[{"Wvals", "[", 
          RowBox[{"[", "i", "]"}], "]"}], ",", 
         RowBox[{"Re", "[", 
          RowBox[{"RmAcrossWg", "[", 
           RowBox[{"[", 
            RowBox[{"6", ",", "i"}], "]"}], "]"}], "]"}]}], "}"}], ",", 
       RowBox[{"{", 
        RowBox[{"i", ",", "1", ",", 
         RowBox[{"Length", "[", "Wvals", "]"}]}], "}"}]}], "]"}], ",", 
     RowBox[{"PlotLabel", "\[Rule]", "\"\<Fig. S7. Effect of body size \!\(\*
StyleBox[\"W\",
FontSlant->\"Italic\"]\) on \!\(\*SubscriptBox[\(R\), \(m\)]\) when \[Gamma] \
= 0.51\>\""}]}], "]"}], ",", 
   RowBox[{"{", 
    RowBox[{"\"\<Host mass \!\(\*
StyleBox[\"W\",
FontSlant->\"Italic\"]\)\>\"", ",", 
     "\"\<Generalist \!\(\*SubscriptBox[\(R\), \(m\)]\)\>\""}], "}"}], ",", 
   RowBox[{"{", 
    RowBox[{"Bottom", ",", "Left"}], "}"}], ",", 
   RowBox[{"RotateLabel", "\[Rule]", "True"}]}], "]"}], "\[IndentingNewLine]", 
 RowBox[{"Labeled", "[", 
  RowBox[{
   RowBox[{"ListLinePlot", "[", 
    RowBox[{
     RowBox[{"Table", "[", 
      RowBox[{
       RowBox[{"{", 
        RowBox[{
         RowBox[{"Wvals", "[", 
          RowBox[{"[", "i", "]"}], "]"}], ",", 
         RowBox[{"Re", "[", 
          RowBox[{"RmAcrossWg", "[", 
           RowBox[{"[", 
            RowBox[{"11", ",", "i"}], "]"}], "]"}], "]"}]}], "}"}], ",", 
       RowBox[{"{", 
        RowBox[{"i", ",", "1", ",", 
         RowBox[{"Length", "[", "Wvals", "]"}]}], "}"}]}], "]"}], ",", 
     RowBox[{"PlotLabel", "\[Rule]", "\"\<Fig. S8. Effect of body size \!\(\*
StyleBox[\"W\",
FontSlant->\"Italic\"]\) on \!\(\*SubscriptBox[\(R\), \(m\)]\) when \[Gamma] \
= 1.01\>\""}]}], "]"}], ",", 
   RowBox[{"{", 
    RowBox[{"\"\<Host mass \!\(\*
StyleBox[\"W\",
FontSlant->\"Italic\"]\)\>\"", ",", 
     "\"\<Generalist \!\(\*SubscriptBox[\(R\), \(m\)]\)\>\""}], "}"}], ",", 
   RowBox[{"{", 
    RowBox[{"Bottom", ",", "Left"}], "}"}], ",", 
   RowBox[{"RotateLabel", "\[Rule]", "True"}]}], "]"}]}], "Input",
 CellChangeTimes->{{3.6859532804958878`*^9, 3.6859534149580717`*^9}, {
  3.685966624913018*^9, 3.6859666648049793`*^9}, {3.685966738020589*^9, 
  3.685966755266202*^9}, {3.686618847331643*^9, 3.686618916926149*^9}}],

Cell[BoxData[
 TemplateBox[{GraphicsBox[{{}, {{{}, {}, {
        Hue[0.67, 0.6, 0.6], 
        Directive[
         PointSize[0.019444444444444445`], 
         RGBColor[0.368417, 0.506779, 0.709798], 
         AbsoluteThickness[1.6]], 
        LineBox[{{10., 6.189326490446423}, {110., 41.456343277800144`}, {210.,
          61.11626054130669}, {310., 75.09936473322722}, {410., 
         86.03672005067757}, {510., 95.05949507088559}, {610., 
         102.76297777773047`}, {710., 109.50029753278746`}, {810., 
         115.49854054786837`}, {910., 120.91254371113465`}, {1010., 
         125.85269591295484`}}]}}}, {}}, {
    DisplayFunction -> Identity, PlotRangePadding -> {{
        Scaled[0.02], 
        Scaled[0.02]}, {
        Scaled[0.02], 
        Scaled[0.05]}}, AxesOrigin -> {0, 0}, 
     PlotRange -> {{0, 1010.}, {0, 125.85269591295484`}}, DisplayFunction -> 
     Identity, AspectRatio -> NCache[GoldenRatio^(-1), 0.6180339887498948], 
     Axes -> {True, True}, AxesLabel -> {None, None}, AxesOrigin -> {0, 0}, 
     DisplayFunction :> Identity, Frame -> {{False, False}, {False, False}}, 
     FrameLabel -> {{None, None}, {None, None}}, 
     FrameTicks -> {{Automatic, Automatic}, {Automatic, Automatic}}, 
     GridLines -> {None, None}, GridLinesStyle -> Directive[
       GrayLevel[0.5, 0.4]], Method -> {}, PlotLabel -> 
     FormBox["\"Fig. S5 Effect of body size \
\\!\\(\\*\\nStyleBox[\\\"W\\\",\\nFontSlant->\\\"Italic\\\"]\\) on \
\\!\\(\\*SubscriptBox[\\(R\\), \\(m\\)]\\) when \[Gamma] = 0.01\"", 
       TraditionalForm], PlotRange -> {{0, 1010.}, {0, 125.85269591295484`}}, 
     PlotRangeClipping -> True, PlotRangePadding -> {{
        Scaled[0.02], 
        Scaled[0.02]}, {
        Scaled[0.02], 
        Scaled[0.05]}}, Ticks -> {Automatic, Automatic}}],
   "\"Host mass \
\\!\\(\\*\\nStyleBox[\\\"W\\\",\\nFontSlant->\\\"Italic\\\"]\\)\"",
   "\"Generalist \\!\\(\\*SubscriptBox[\\(R\\), \\(m\\)]\\)\""},
  "Labeled",
  DisplayFunction->(GridBox[{{
      ItemBox[
       RotationBox[#3, BoxRotation -> 1.5707963267948966`], DefaultBaseStyle -> 
       "LabeledLabel"], 
      TagBox[
       ItemBox[
        PaneBox[
         TagBox[#, "SkipImageSizeLevel"], Alignment -> {Center, Baseline}, 
         BaselinePosition -> Baseline], DefaultBaseStyle -> "Labeled"], 
       "SkipImageSizeLevel"]}, {"", 
      ItemBox[#2, DefaultBaseStyle -> "LabeledLabel"]}}, 
    GridBoxAlignment -> {"Columns" -> {{Center}}, "Rows" -> {{Center}}}, 
    AutoDelete -> False, 
    GridBoxItemSize -> {"Columns" -> {{Automatic}}, "Rows" -> {{Automatic}}}, 
    BaselinePosition -> {1, 2}]& ),
  InterpretationFunction->(RowBox[{"Labeled", "[", 
     RowBox[{#, ",", 
       RowBox[{"{", 
         RowBox[{#2, ",", #3}], "}"}], ",", 
       RowBox[{"{", 
         RowBox[{"Bottom", ",", "Left"}], "}"}], ",", 
       RowBox[{"RotateLabel", "\[Rule]", "True"}]}], "]"}]& )]], "Output",
 CellChangeTimes->{
  3.6859533553346167`*^9, {3.685953390232786*^9, 3.685953416575594*^9}, 
   3.685966676244808*^9, 3.685966914226012*^9, 3.686618918987287*^9, 
   3.686621171443593*^9, 3.686621393386244*^9}],

Cell[BoxData[
 TemplateBox[{GraphicsBox[{{}, {{{}, {}, {
        Hue[0.67, 0.6, 0.6], 
        Directive[
         PointSize[0.019444444444444445`], 
         RGBColor[0.368417, 0.506779, 0.709798], 
         AbsoluteThickness[1.6]], 
        LineBox[{{10., 2.1621787446539438`}, {110., 4.645950233557783}, {210.,
          5.461800625823452}, {310., 6.00096894601278}, {410., 
         6.414417014469198}, {510., 6.754254741298048}, {610., 
         7.0451397912750755`}, {710., 7.300839194629086}, {810., 
         7.529881863681166}, {910., 7.737945736752182}, {1010., 
         7.929016136824757}}]}}}, {}}, {
    DisplayFunction -> Identity, PlotRangePadding -> {{
        Scaled[0.02], 
        Scaled[0.02]}, {
        Scaled[0.02], 
        Scaled[0.05]}}, AxesOrigin -> {0, 0}, 
     PlotRange -> {{0, 1010.}, {0, 7.929016136824757}}, DisplayFunction -> 
     Identity, AspectRatio -> NCache[GoldenRatio^(-1), 0.6180339887498948], 
     Axes -> {True, True}, AxesLabel -> {None, None}, AxesOrigin -> {0, 0}, 
     DisplayFunction :> Identity, Frame -> {{False, False}, {False, False}}, 
     FrameLabel -> {{None, None}, {None, None}}, 
     FrameTicks -> {{Automatic, Automatic}, {Automatic, Automatic}}, 
     GridLines -> {None, None}, GridLinesStyle -> Directive[
       GrayLevel[0.5, 0.4]], Method -> {}, PlotLabel -> 
     FormBox["\"Fig. S6. Effect of body size \
\\!\\(\\*\\nStyleBox[\\\"W\\\",\\nFontSlant->\\\"Italic\\\"]\\) on \
\\!\\(\\*SubscriptBox[\\(R\\), \\(m\\)]\\) when \[Gamma] = 0.21\"", 
       TraditionalForm], PlotRange -> {{0, 1010.}, {0, 7.929016136824757}}, 
     PlotRangeClipping -> True, PlotRangePadding -> {{
        Scaled[0.02], 
        Scaled[0.02]}, {
        Scaled[0.02], 
        Scaled[0.05]}}, Ticks -> {Automatic, Automatic}}],
   "\"Host mass \
\\!\\(\\*\\nStyleBox[\\\"W\\\",\\nFontSlant->\\\"Italic\\\"]\\)\"",
   "\"Generalist \\!\\(\\*SubscriptBox[\\(R\\), \\(m\\)]\\)\""},
  "Labeled",
  DisplayFunction->(GridBox[{{
      ItemBox[
       RotationBox[#3, BoxRotation -> 1.5707963267948966`], DefaultBaseStyle -> 
       "LabeledLabel"], 
      TagBox[
       ItemBox[
        PaneBox[
         TagBox[#, "SkipImageSizeLevel"], Alignment -> {Center, Baseline}, 
         BaselinePosition -> Baseline], DefaultBaseStyle -> "Labeled"], 
       "SkipImageSizeLevel"]}, {"", 
      ItemBox[#2, DefaultBaseStyle -> "LabeledLabel"]}}, 
    GridBoxAlignment -> {"Columns" -> {{Center}}, "Rows" -> {{Center}}}, 
    AutoDelete -> False, 
    GridBoxItemSize -> {"Columns" -> {{Automatic}}, "Rows" -> {{Automatic}}}, 
    BaselinePosition -> {1, 2}]& ),
  InterpretationFunction->(RowBox[{"Labeled", "[", 
     RowBox[{#, ",", 
       RowBox[{"{", 
         RowBox[{#2, ",", #3}], "}"}], ",", 
       RowBox[{"{", 
         RowBox[{"Bottom", ",", "Left"}], "}"}], ",", 
       RowBox[{"RotateLabel", "\[Rule]", "True"}]}], "]"}]& )]], "Output",
 CellChangeTimes->{
  3.6859533553346167`*^9, {3.685953390232786*^9, 3.685953416575594*^9}, 
   3.685966676244808*^9, 3.685966914226012*^9, 3.686618918987287*^9, 
   3.686621171443593*^9, 3.686621393488494*^9}],

Cell[BoxData[
 TemplateBox[{GraphicsBox[{{}, {{{}, {}, {
        Hue[0.67, 0.6, 0.6], 
        Directive[
         PointSize[0.019444444444444445`], 
         RGBColor[0.368417, 0.506779, 0.709798], 
         AbsoluteThickness[1.6]], 
        LineBox[{{10., 1.4718526125686904`}, {110., 2.43435567829775}, {210., 
         2.757213561915661}, {310., 2.972832431866578}, {410., 
         3.1391134487883443`}, {510., 3.2762845952994324`}, {610., 
         3.393994631291842}, {710., 3.4976621317437004`}, {810., 
         3.590658947484664}, {910., 3.6752377467322868`}, {1010., 
         3.7529842285346344`}}]}}}, {}}, {
    DisplayFunction -> Identity, PlotRangePadding -> {{
        Scaled[0.02], 
        Scaled[0.02]}, {
        Scaled[0.02], 
        Scaled[0.05]}}, AxesOrigin -> {0, 0}, 
     PlotRange -> {{0, 1010.}, {0, 3.7529842285346344`}}, DisplayFunction -> 
     Identity, AspectRatio -> NCache[GoldenRatio^(-1), 0.6180339887498948], 
     Axes -> {True, True}, AxesLabel -> {None, None}, AxesOrigin -> {0, 0}, 
     DisplayFunction :> Identity, Frame -> {{False, False}, {False, False}}, 
     FrameLabel -> {{None, None}, {None, None}}, 
     FrameTicks -> {{Automatic, Automatic}, {Automatic, Automatic}}, 
     GridLines -> {None, None}, GridLinesStyle -> Directive[
       GrayLevel[0.5, 0.4]], Method -> {}, PlotLabel -> 
     FormBox["\"Fig. S7. Effect of body size \
\\!\\(\\*\\nStyleBox[\\\"W\\\",\\nFontSlant->\\\"Italic\\\"]\\) on \
\\!\\(\\*SubscriptBox[\\(R\\), \\(m\\)]\\) when \[Gamma] = 0.51\"", 
       TraditionalForm], PlotRange -> {{0, 1010.}, {0, 3.7529842285346344`}}, 
     PlotRangeClipping -> True, PlotRangePadding -> {{
        Scaled[0.02], 
        Scaled[0.02]}, {
        Scaled[0.02], 
        Scaled[0.05]}}, Ticks -> {Automatic, Automatic}}],
   "\"Host mass \
\\!\\(\\*\\nStyleBox[\\\"W\\\",\\nFontSlant->\\\"Italic\\\"]\\)\"",
   "\"Generalist \\!\\(\\*SubscriptBox[\\(R\\), \\(m\\)]\\)\""},
  "Labeled",
  DisplayFunction->(GridBox[{{
      ItemBox[
       RotationBox[#3, BoxRotation -> 1.5707963267948966`], DefaultBaseStyle -> 
       "LabeledLabel"], 
      TagBox[
       ItemBox[
        PaneBox[
         TagBox[#, "SkipImageSizeLevel"], Alignment -> {Center, Baseline}, 
         BaselinePosition -> Baseline], DefaultBaseStyle -> "Labeled"], 
       "SkipImageSizeLevel"]}, {"", 
      ItemBox[#2, DefaultBaseStyle -> "LabeledLabel"]}}, 
    GridBoxAlignment -> {"Columns" -> {{Center}}, "Rows" -> {{Center}}}, 
    AutoDelete -> False, 
    GridBoxItemSize -> {"Columns" -> {{Automatic}}, "Rows" -> {{Automatic}}}, 
    BaselinePosition -> {1, 2}]& ),
  InterpretationFunction->(RowBox[{"Labeled", "[", 
     RowBox[{#, ",", 
       RowBox[{"{", 
         RowBox[{#2, ",", #3}], "}"}], ",", 
       RowBox[{"{", 
         RowBox[{"Bottom", ",", "Left"}], "}"}], ",", 
       RowBox[{"RotateLabel", "\[Rule]", "True"}]}], "]"}]& )]], "Output",
 CellChangeTimes->{
  3.6859533553346167`*^9, {3.685953390232786*^9, 3.685953416575594*^9}, 
   3.685966676244808*^9, 3.685966914226012*^9, 3.686618918987287*^9, 
   3.686621171443593*^9, 3.686621393579008*^9}],

Cell[BoxData[
 TemplateBox[{GraphicsBox[{{}, {{{}, {}, {
        Hue[0.67, 0.6, 0.6], 
        Directive[
         PointSize[0.019444444444444445`], 
         RGBColor[0.368417, 0.506779, 0.709798], 
         AbsoluteThickness[1.6]], 
        LineBox[{{10., 1.182795428760524}, {110., 1.636862069761324}, {210., 
         1.7962969683652905`}, {310., 1.9035935873366445`}, {410., 
         1.9866284021308633`}, {510., 2.0552671391982016`}, {610., 
         2.1142478325507525`}, {710., 2.166242837609381}, {810., 
         2.2129201777990164`}, {910., 2.2553967715684076`}, {1010., 
         2.2944602398385037`}}]}}}, {}}, {
    DisplayFunction -> Identity, PlotRangePadding -> {{
        Scaled[0.02], 
        Scaled[0.02]}, {
        Scaled[0.05], 
        Scaled[0.05]}}, AxesOrigin -> {0, 1.1272121882066253`}, 
     PlotRange -> {{0, 1010.}, {1.182795428760524, 2.2944602398385037`}}, 
     DisplayFunction -> Identity, AspectRatio -> 
     NCache[GoldenRatio^(-1), 0.6180339887498948], Axes -> {True, True}, 
     AxesLabel -> {None, None}, AxesOrigin -> {0, 1.1272121882066253`}, 
     DisplayFunction :> Identity, Frame -> {{False, False}, {False, False}}, 
     FrameLabel -> {{None, None}, {None, None}}, 
     FrameTicks -> {{Automatic, Automatic}, {Automatic, Automatic}}, 
     GridLines -> {None, None}, GridLinesStyle -> Directive[
       GrayLevel[0.5, 0.4]], Method -> {}, PlotLabel -> 
     FormBox["\"Fig. S8. Effect of body size \
\\!\\(\\*\\nStyleBox[\\\"W\\\",\\nFontSlant->\\\"Italic\\\"]\\) on \
\\!\\(\\*SubscriptBox[\\(R\\), \\(m\\)]\\) when \[Gamma] = 1.01\"", 
       TraditionalForm], 
     PlotRange -> {{0, 1010.}, {1.182795428760524, 2.2944602398385037`}}, 
     PlotRangeClipping -> True, PlotRangePadding -> {{
        Scaled[0.02], 
        Scaled[0.02]}, {
        Scaled[0.05], 
        Scaled[0.05]}}, Ticks -> {Automatic, Automatic}}],
   "\"Host mass \
\\!\\(\\*\\nStyleBox[\\\"W\\\",\\nFontSlant->\\\"Italic\\\"]\\)\"",
   "\"Generalist \\!\\(\\*SubscriptBox[\\(R\\), \\(m\\)]\\)\""},
  "Labeled",
  DisplayFunction->(GridBox[{{
      ItemBox[
       RotationBox[#3, BoxRotation -> 1.5707963267948966`], DefaultBaseStyle -> 
       "LabeledLabel"], 
      TagBox[
       ItemBox[
        PaneBox[
         TagBox[#, "SkipImageSizeLevel"], Alignment -> {Center, Baseline}, 
         BaselinePosition -> Baseline], DefaultBaseStyle -> "Labeled"], 
       "SkipImageSizeLevel"]}, {"", 
      ItemBox[#2, DefaultBaseStyle -> "LabeledLabel"]}}, 
    GridBoxAlignment -> {"Columns" -> {{Center}}, "Rows" -> {{Center}}}, 
    AutoDelete -> False, 
    GridBoxItemSize -> {"Columns" -> {{Automatic}}, "Rows" -> {{Automatic}}}, 
    BaselinePosition -> {1, 2}]& ),
  InterpretationFunction->(RowBox[{"Labeled", "[", 
     RowBox[{#, ",", 
       RowBox[{"{", 
         RowBox[{#2, ",", #3}], "}"}], ",", 
       RowBox[{"{", 
         RowBox[{"Bottom", ",", "Left"}], "}"}], ",", 
       RowBox[{"RotateLabel", "\[Rule]", "True"}]}], "]"}]& )]], "Output",
 CellChangeTimes->{
  3.6859533553346167`*^9, {3.685953390232786*^9, 3.685953416575594*^9}, 
   3.685966676244808*^9, 3.685966914226012*^9, 3.686618918987287*^9, 
   3.686621171443593*^9, 3.686621393671475*^9}]
}, Open  ]],

Cell[TextData[{
 "We can also compute the value of ",
 Cell[BoxData[
  FormBox[
   SubscriptBox["R", "m"], TraditionalForm]]],
 ", varying host body size ",
 StyleBox["W",
  FontSlant->"Italic"],
 " and the temperature ",
 StyleBox["T.",
  FontSlant->"Italic"]
}], "Text",
 CellChangeTimes->{{3.686618080767624*^9, 3.686618120964657*^9}, {
  3.686618718619144*^9, 3.686618738374957*^9}, {3.6866189904890137`*^9, 
  3.6866189929823008`*^9}}],

Cell[BoxData[
 RowBox[{
  RowBox[{"(*", " ", 
   RowBox[{
   "Compute", " ", "Rm", " ", "for", " ", "a", " ", "range", " ", "of", " ", 
    "W", " ", "and", " ", "T", " ", "values"}], " ", "*)"}], 
  "\[IndentingNewLine]", 
  RowBox[{
   RowBox[{"RmAcrossWT", "=", 
    RowBox[{"Table", "[", 
     RowBox[{
      RowBox[{"Table", "[", 
       RowBox[{
        RowBox[{"RmV", "/.", 
         RowBox[{"{", 
          RowBox[{
           RowBox[{"\[Beta]", "\[Rule]", "1"}], ",", 
           RowBox[{"\[Gamma]", "\[Rule]", "0.2"}], ",", 
           RowBox[{"W", "\[Rule]", "Wval"}], ",", 
           RowBox[{"T", "\[Rule]", "Tval"}], ",", 
           RowBox[{"a", "\[Rule]", "0.8"}], ",", 
           RowBox[{"f", "\[Rule]", "0.8"}]}], "}"}]}], ",", 
        RowBox[{"{", 
         RowBox[{"Tval", ",", "270", ",", "310", ",", "2"}], "}"}]}], "]"}], 
      ",", 
      RowBox[{"{", 
       RowBox[{"Wval", ",", "10", ",", "1010", ",", "100"}], "}"}]}], "]"}]}],
    ";"}]}]], "Input",
 CellChangeTimes->{{3.686616882785859*^9, 3.686617020255659*^9}, {
  3.686618126611177*^9, 3.686618256476369*^9}, {3.6866183409271812`*^9, 
  3.686618402939287*^9}, {3.686618478977353*^9, 3.686618492268223*^9}, {
  3.686618742953833*^9, 3.686618780287506*^9}, {3.6866189952185097`*^9, 
  3.6866190254644823`*^9}, {3.686619068403387*^9, 3.6866190687348013`*^9}, {
  3.686621404497417*^9, 3.686621406076374*^9}}],

Cell[TextData[{
 "Increasing temperature decreases ",
 Cell[BoxData[
  FormBox[
   SubscriptBox["R", "m"], TraditionalForm]]],
 ", regardless of host mass, thus making it more difficult for the generalist \
endoparasite to invade. This can be seen in Figs. S9-S12 below."
}], "Text",
 CellChangeTimes->{{3.685789959256487*^9, 3.6857899627796087`*^9}, {
  3.685924887986001*^9, 3.6859249078532343`*^9}, {3.6859257878298807`*^9, 
  3.685925791152608*^9}, {3.685953474511673*^9, 3.6859534851281853`*^9}, {
  3.685966955212723*^9, 3.6859669641339684`*^9}, {3.6866192194788427`*^9, 
  3.6866192201499*^9}, {3.686619254211534*^9, 3.686619262349482*^9}}],

Cell[CellGroupData[{

Cell[BoxData[{
 RowBox[{
  RowBox[{"Tvals", "=", 
   RowBox[{"Table", "[", 
    RowBox[{"T", ",", 
     RowBox[{"{", 
      RowBox[{"T", ",", "270", ",", "310", ",", "2"}], "}"}]}], "]"}]}], 
  ";"}], "\[IndentingNewLine]", 
 RowBox[{"Labeled", "[", 
  RowBox[{
   RowBox[{"ListLinePlot", "[", 
    RowBox[{
     RowBox[{"Table", "[", 
      RowBox[{
       RowBox[{"{", 
        RowBox[{
         RowBox[{"Tvals", "[", 
          RowBox[{"[", "i", "]"}], "]"}], ",", 
         RowBox[{"Re", "[", 
          RowBox[{"RmAcrossWT", "[", 
           RowBox[{"[", 
            RowBox[{"1", ",", "i"}], "]"}], "]"}], "]"}]}], "}"}], ",", 
       RowBox[{"{", 
        RowBox[{"i", ",", "1", ",", 
         RowBox[{"Length", "[", "Tvals", "]"}]}], "}"}]}], "]"}], ",", 
     RowBox[{
     "PlotLabel", "\[Rule]", "\"\<Fig. S9. Effect of temperature when \!\(\*
StyleBox[\"W\",
FontSlant->\"Italic\"]\) = 10\>\""}]}], "]"}], ",", 
   RowBox[{"{", 
    RowBox[{
    "\"\<Temperature\>\"", ",", 
     "\"\<Generalist \!\(\*SubscriptBox[\(R\), \(m\)]\)\>\""}], "}"}], ",", 
   RowBox[{"{", 
    RowBox[{"Bottom", ",", "Left"}], "}"}], ",", 
   RowBox[{"RotateLabel", "\[Rule]", "True"}]}], "]"}], "\[IndentingNewLine]", 
 RowBox[{"Labeled", "[", 
  RowBox[{
   RowBox[{"ListLinePlot", "[", 
    RowBox[{
     RowBox[{"Table", "[", 
      RowBox[{
       RowBox[{"{", 
        RowBox[{
         RowBox[{"Tvals", "[", 
          RowBox[{"[", "i", "]"}], "]"}], ",", 
         RowBox[{"Re", "[", 
          RowBox[{"RmAcrossWT", "[", 
           RowBox[{"[", 
            RowBox[{"2", ",", "i"}], "]"}], "]"}], "]"}]}], "}"}], ",", 
       RowBox[{"{", 
        RowBox[{"i", ",", "1", ",", 
         RowBox[{"Length", "[", "Tvals", "]"}]}], "}"}]}], "]"}], ",", 
     RowBox[{
     "PlotLabel", "\[Rule]", "\"\<Fig. S10. Effect of temperature when \!\(\*
StyleBox[\"W\",
FontSlant->\"Italic\"]\) = 110\>\""}]}], "]"}], ",", 
   RowBox[{"{", 
    RowBox[{
    "\"\<Temperature\>\"", ",", 
     "\"\<Generalist \!\(\*SubscriptBox[\(R\), \(m\)]\)\>\""}], "}"}], ",", 
   RowBox[{"{", 
    RowBox[{"Bottom", ",", "Left"}], "}"}], ",", 
   RowBox[{"RotateLabel", "\[Rule]", "True"}]}], "]"}], "\[IndentingNewLine]", 
 RowBox[{"Labeled", "[", 
  RowBox[{
   RowBox[{"ListLinePlot", "[", 
    RowBox[{
     RowBox[{"Table", "[", 
      RowBox[{
       RowBox[{"{", 
        RowBox[{
         RowBox[{"Tvals", "[", 
          RowBox[{"[", "i", "]"}], "]"}], ",", 
         RowBox[{"Re", "[", 
          RowBox[{"RmAcrossWT", "[", 
           RowBox[{"[", 
            RowBox[{"6", ",", "i"}], "]"}], "]"}], "]"}]}], "}"}], ",", 
       RowBox[{"{", 
        RowBox[{"i", ",", "1", ",", 
         RowBox[{"Length", "[", "Tvals", "]"}]}], "}"}]}], "]"}], ",", 
     RowBox[{
     "PlotLabel", "\[Rule]", "\"\<Fig. S11. Effect of temperature when \!\(\*
StyleBox[\"W\",
FontSlant->\"Italic\"]\) = 510\>\""}]}], "]"}], ",", 
   RowBox[{"{", 
    RowBox[{
    "\"\<Temperature\>\"", ",", 
     "\"\<Generalist \!\(\*SubscriptBox[\(R\), \(m\)]\)\>\""}], "}"}], ",", 
   RowBox[{"{", 
    RowBox[{"Bottom", ",", "Left"}], "}"}], ",", 
   RowBox[{"RotateLabel", "\[Rule]", "True"}]}], "]"}], "\[IndentingNewLine]", 
 RowBox[{"Labeled", "[", 
  RowBox[{
   RowBox[{"ListLinePlot", "[", 
    RowBox[{
     RowBox[{"Table", "[", 
      RowBox[{
       RowBox[{"{", 
        RowBox[{
         RowBox[{"Tvals", "[", 
          RowBox[{"[", "i", "]"}], "]"}], ",", 
         RowBox[{"Re", "[", 
          RowBox[{"RmAcrossWT", "[", 
           RowBox[{"[", 
            RowBox[{"11", ",", "i"}], "]"}], "]"}], "]"}]}], "}"}], ",", 
       RowBox[{"{", 
        RowBox[{"i", ",", "1", ",", 
         RowBox[{"Length", "[", "Tvals", "]"}]}], "}"}]}], "]"}], ",", 
     RowBox[{
     "PlotLabel", "\[Rule]", "\"\<Fig. S12. Effect of temperature when \!\(\*
StyleBox[\"W\",
FontSlant->\"Italic\"]\) = 1010\>\""}]}], "]"}], ",", 
   RowBox[{"{", 
    RowBox[{
    "\"\<Temperature\>\"", ",", 
     "\"\<Generalist \!\(\*SubscriptBox[\(R\), \(m\)]\)\>\""}], "}"}], ",", 
   RowBox[{"{", 
    RowBox[{"Bottom", ",", "Left"}], "}"}], ",", 
   RowBox[{"RotateLabel", "\[Rule]", "True"}]}], "]"}]}], "Input",
 CellChangeTimes->{{3.685925477665845*^9, 3.685925542379073*^9}, {
  3.6859256206853943`*^9, 3.6859256953330584`*^9}, {3.685925729078966*^9, 
  3.685925854937955*^9}, {3.6866190524577713`*^9, 3.686619052582965*^9}, {
  3.686619091516816*^9, 3.686619203771758*^9}}],

Cell[BoxData[
 TemplateBox[{GraphicsBox[{{}, {{{}, {}, {
        Hue[0.67, 0.6, 0.6], 
        Directive[
         PointSize[0.019444444444444445`], 
         RGBColor[0.368417, 0.506779, 0.709798], 
         AbsoluteThickness[1.6]], 
        LineBox[CompressedData["
1:eJxTTMoPSmViYGAQBWIQDQYPChxcqrTXlGxhdIAIFDoUOBQ4ms5kgPAVCh2y
BLK/5Bn8twfzHQodijinsj+M/wvhJxQ62CuHPwvZ+xvCbyh0WJIw+6eJ6y8I
f0Ghw67Fk44++fwDwj9Q6FD9dCPH7aPfIfwHhQ5Kye99tmz/BuEzFDlo7O+x
tD/2FcJXKHJgUKp83fzuC9T+IgcZ2fjq47pQfkKRg4nljnU9jZ+h9hc5VFw+
uWTS809Q+4sc3nLJql2KhfIPFDlkBWeJVz36CLW/yKFunUTh62Ion6HYgfNS
FtNWAShfodhhUvxpo/7tH6D2FztcUV3+ODwdyk8oduhiU+rkk/9gDwC0aWv7

         "]]}}}, {}}, {DisplayFunction -> Identity, PlotRangePadding -> {{
        Scaled[0.02], 
        Scaled[0.02]}, {
        Scaled[0.02], 
        Scaled[0.05]}}, AxesOrigin -> {269.37500000000006`, 0}, 
     PlotRange -> {{270., 310.}, {0, 2.2131131602066336`}}, DisplayFunction -> 
     Identity, AspectRatio -> NCache[GoldenRatio^(-1), 0.6180339887498948], 
     Axes -> {True, True}, AxesLabel -> {None, None}, 
     AxesOrigin -> {269.37500000000006`, 0}, DisplayFunction :> Identity, 
     Frame -> {{False, False}, {False, False}}, 
     FrameLabel -> {{None, None}, {None, None}}, 
     FrameTicks -> {{Automatic, Automatic}, {Automatic, Automatic}}, 
     GridLines -> {None, None}, GridLinesStyle -> Directive[
       GrayLevel[0.5, 0.4]], Method -> {}, PlotLabel -> 
     FormBox["\"Fig. S9. Effect of temperature when \
\\!\\(\\*\\nStyleBox[\\\"W\\\",\\nFontSlant->\\\"Italic\\\"]\\) = 10\"", 
       TraditionalForm], 
     PlotRange -> {{270., 310.}, {0, 2.2131131602066336`}}, PlotRangeClipping -> 
     True, PlotRangePadding -> {{
        Scaled[0.02], 
        Scaled[0.02]}, {
        Scaled[0.02], 
        Scaled[0.05]}}, Ticks -> {Automatic, Automatic}}],"\"Temperature\"",
   "\"Generalist \\!\\(\\*SubscriptBox[\\(R\\), \\(m\\)]\\)\""},
  "Labeled",
  DisplayFunction->(GridBox[{{
      ItemBox[
       RotationBox[#3, BoxRotation -> 1.5707963267948966`], DefaultBaseStyle -> 
       "LabeledLabel"], 
      TagBox[
       ItemBox[
        PaneBox[
         TagBox[#, "SkipImageSizeLevel"], Alignment -> {Center, Baseline}, 
         BaselinePosition -> Baseline], DefaultBaseStyle -> "Labeled"], 
       "SkipImageSizeLevel"]}, {"", 
      ItemBox[#2, DefaultBaseStyle -> "LabeledLabel"]}}, 
    GridBoxAlignment -> {"Columns" -> {{Center}}, "Rows" -> {{Center}}}, 
    AutoDelete -> False, 
    GridBoxItemSize -> {"Columns" -> {{Automatic}}, "Rows" -> {{Automatic}}}, 
    BaselinePosition -> {1, 2}]& ),
  InterpretationFunction->(RowBox[{"Labeled", "[", 
     RowBox[{#, ",", 
       RowBox[{"{", 
         RowBox[{#2, ",", #3}], "}"}], ",", 
       RowBox[{"{", 
         RowBox[{"Bottom", ",", "Left"}], "}"}], ",", 
       RowBox[{"RotateLabel", "\[Rule]", "True"}]}], "]"}]& )]], "Output",
 CellChangeTimes->{{3.6859255206059504`*^9, 3.6859255431663723`*^9}, {
   3.6859256418159437`*^9, 3.685925662841374*^9}, 3.685925695869308*^9, {
   3.685925755586811*^9, 3.685925784683872*^9}, 3.685925855631196*^9, {
   3.686619046105854*^9, 3.686619078481782*^9}, {3.686619119568417*^9, 
   3.686619135049397*^9}, 3.686619205552795*^9, 3.686621185118268*^9, 
   3.686621420017518*^9}],

Cell[BoxData[
 TemplateBox[{GraphicsBox[{{}, {{{}, {}, {
        Hue[0.67, 0.6, 0.6], 
        Directive[
         PointSize[0.019444444444444445`], 
         RGBColor[0.368417, 0.506779, 0.709798], 
         AbsoluteThickness[1.6]], 
        LineBox[CompressedData["
1:eJxTTMoPSmViYGAQBWIQDQYPChx2H71//7W/sANEoNBhUwTrLe8YQQhfodDB
nGlp1qxAfgjfodDBWKmKVySKB8JPKHRYWPSNJ/wwJ4TfUOhwaYL4i1kN7BD+
gkKH18J/Hh1pY4XwDxQ6JHGYOJqcYYbwHxQ6TFVMvjXJgwlqf5FDyj3buFVf
GKD2FzmoZGycUDPlvz3E/iIHk6a986+0/4XwE4ocfoZuY+La9RvCbyhykOYx
dOFR/gXhLyhyYJD89f7B7h8Q/oEihwVbeVRr675D+A+KHJLKRPOWpH6D8BmK
HarknxqfyfkK4SsUOxQdENVjnvAFan+xw43bXu53Tn+G2l/sYLnyX1WM7Gd7
ABvVZLY=
         "]]}}}, {}}, {
    DisplayFunction -> Identity, PlotRangePadding -> {{
        Scaled[0.02], 
        Scaled[0.02]}, {
        Scaled[0.02], 
        Scaled[0.05]}}, AxesOrigin -> {269.37500000000006`, 0}, 
     PlotRange -> {{270., 310.}, {0, 4.828048227341635}}, DisplayFunction -> 
     Identity, AspectRatio -> NCache[GoldenRatio^(-1), 0.6180339887498948], 
     Axes -> {True, True}, AxesLabel -> {None, None}, 
     AxesOrigin -> {269.37500000000006`, 0}, DisplayFunction :> Identity, 
     Frame -> {{False, False}, {False, False}}, 
     FrameLabel -> {{None, None}, {None, None}}, 
     FrameTicks -> {{Automatic, Automatic}, {Automatic, Automatic}}, 
     GridLines -> {None, None}, GridLinesStyle -> Directive[
       GrayLevel[0.5, 0.4]], Method -> {}, PlotLabel -> 
     FormBox["\"Fig. S10. Effect of temperature when \
\\!\\(\\*\\nStyleBox[\\\"W\\\",\\nFontSlant->\\\"Italic\\\"]\\) = 110\"", 
       TraditionalForm], PlotRange -> {{270., 310.}, {0, 4.828048227341635}}, 
     PlotRangeClipping -> True, PlotRangePadding -> {{
        Scaled[0.02], 
        Scaled[0.02]}, {
        Scaled[0.02], 
        Scaled[0.05]}}, Ticks -> {Automatic, Automatic}}],"\"Temperature\"",
   "\"Generalist \\!\\(\\*SubscriptBox[\\(R\\), \\(m\\)]\\)\""},
  "Labeled",
  DisplayFunction->(GridBox[{{
      ItemBox[
       RotationBox[#3, BoxRotation -> 1.5707963267948966`], DefaultBaseStyle -> 
       "LabeledLabel"], 
      TagBox[
       ItemBox[
        PaneBox[
         TagBox[#, "SkipImageSizeLevel"], Alignment -> {Center, Baseline}, 
         BaselinePosition -> Baseline], DefaultBaseStyle -> "Labeled"], 
       "SkipImageSizeLevel"]}, {"", 
      ItemBox[#2, DefaultBaseStyle -> "LabeledLabel"]}}, 
    GridBoxAlignment -> {"Columns" -> {{Center}}, "Rows" -> {{Center}}}, 
    AutoDelete -> False, 
    GridBoxItemSize -> {"Columns" -> {{Automatic}}, "Rows" -> {{Automatic}}}, 
    BaselinePosition -> {1, 2}]& ),
  InterpretationFunction->(RowBox[{"Labeled", "[", 
     RowBox[{#, ",", 
       RowBox[{"{", 
         RowBox[{#2, ",", #3}], "}"}], ",", 
       RowBox[{"{", 
         RowBox[{"Bottom", ",", "Left"}], "}"}], ",", 
       RowBox[{"RotateLabel", "\[Rule]", "True"}]}], "]"}]& )]], "Output",
 CellChangeTimes->{{3.6859255206059504`*^9, 3.6859255431663723`*^9}, {
   3.6859256418159437`*^9, 3.685925662841374*^9}, 3.685925695869308*^9, {
   3.685925755586811*^9, 3.685925784683872*^9}, 3.685925855631196*^9, {
   3.686619046105854*^9, 3.686619078481782*^9}, {3.686619119568417*^9, 
   3.686619135049397*^9}, 3.686619205552795*^9, 3.686621185118268*^9, 
   3.686621420119306*^9}],

Cell[BoxData[
 TemplateBox[{GraphicsBox[{{}, {{{}, {}, {
        Hue[0.67, 0.6, 0.6], 
        Directive[
         PointSize[0.019444444444444445`], 
         RGBColor[0.368417, 0.506779, 0.709798], 
         AbsoluteThickness[1.6]], 
        LineBox[CompressedData["
1:eJxTTMoPSmViYGAQBWIQDQYPChx6F0UIvdOXcYAIFDpwdEjWlvBLQvgKhQ4K
Hy+q50aLQfgOhQ6rGx9n2rGIQPgJhQ6X5aZfXvJHEMJvKHRoDYtViLAUgPAX
FDqocQllVCfyQvgHCh3+WE9Y4buVC8J/UOiQLffjnWECB9T+Ioe81b7xtmFs
UPuLHI5oPDtj38sCtb/IwXKnxPSGP0xQ+4scdNl5/rXOYYTaX+RQeW6a99M0
Bqj9RQ5Cm/qvm6z5Zw+xv8jhitak/tOn/kD4D4oc/C5Yn4pT/A3hMxQ7zDsq
8PzOip8QvkKxw9kt3Dqa0T8gfIdiBzkVjwU/jL5D+AnFDnPi44y2aH+zBwBk
XWBd
         "]]}}}, {}}, {DisplayFunction -> Identity, PlotRangePadding -> {{
        Scaled[0.02], 
        Scaled[0.02]}, {
        Scaled[0.02], 
        Scaled[0.05]}}, AxesOrigin -> {269.37500000000006`, 0}, 
     PlotRange -> {{270., 310.}, {0, 7.046806608829354}}, DisplayFunction -> 
     Identity, AspectRatio -> NCache[GoldenRatio^(-1), 0.6180339887498948], 
     Axes -> {True, True}, AxesLabel -> {None, None}, 
     AxesOrigin -> {269.37500000000006`, 0}, DisplayFunction :> Identity, 
     Frame -> {{False, False}, {False, False}}, 
     FrameLabel -> {{None, None}, {None, None}}, 
     FrameTicks -> {{Automatic, Automatic}, {Automatic, Automatic}}, 
     GridLines -> {None, None}, GridLinesStyle -> Directive[
       GrayLevel[0.5, 0.4]], Method -> {}, PlotLabel -> 
     FormBox["\"Fig. S11. Effect of temperature when \
\\!\\(\\*\\nStyleBox[\\\"W\\\",\\nFontSlant->\\\"Italic\\\"]\\) = 510\"", 
       TraditionalForm], PlotRange -> {{270., 310.}, {0, 7.046806608829354}}, 
     PlotRangeClipping -> True, PlotRangePadding -> {{
        Scaled[0.02], 
        Scaled[0.02]}, {
        Scaled[0.02], 
        Scaled[0.05]}}, Ticks -> {Automatic, Automatic}}],"\"Temperature\"",
   "\"Generalist \\!\\(\\*SubscriptBox[\\(R\\), \\(m\\)]\\)\""},
  "Labeled",
  DisplayFunction->(GridBox[{{
      ItemBox[
       RotationBox[#3, BoxRotation -> 1.5707963267948966`], DefaultBaseStyle -> 
       "LabeledLabel"], 
      TagBox[
       ItemBox[
        PaneBox[
         TagBox[#, "SkipImageSizeLevel"], Alignment -> {Center, Baseline}, 
         BaselinePosition -> Baseline], DefaultBaseStyle -> "Labeled"], 
       "SkipImageSizeLevel"]}, {"", 
      ItemBox[#2, DefaultBaseStyle -> "LabeledLabel"]}}, 
    GridBoxAlignment -> {"Columns" -> {{Center}}, "Rows" -> {{Center}}}, 
    AutoDelete -> False, 
    GridBoxItemSize -> {"Columns" -> {{Automatic}}, "Rows" -> {{Automatic}}}, 
    BaselinePosition -> {1, 2}]& ),
  InterpretationFunction->(RowBox[{"Labeled", "[", 
     RowBox[{#, ",", 
       RowBox[{"{", 
         RowBox[{#2, ",", #3}], "}"}], ",", 
       RowBox[{"{", 
         RowBox[{"Bottom", ",", "Left"}], "}"}], ",", 
       RowBox[{"RotateLabel", "\[Rule]", "True"}]}], "]"}]& )]], "Output",
 CellChangeTimes->{{3.6859255206059504`*^9, 3.6859255431663723`*^9}, {
   3.6859256418159437`*^9, 3.685925662841374*^9}, 3.685925695869308*^9, {
   3.685925755586811*^9, 3.685925784683872*^9}, 3.685925855631196*^9, {
   3.686619046105854*^9, 3.686619078481782*^9}, {3.686619119568417*^9, 
   3.686619135049397*^9}, 3.686619205552795*^9, 3.686621185118268*^9, 
   3.686621420205893*^9}],

Cell[BoxData[
 TemplateBox[{GraphicsBox[{{}, {{{}, {}, {
        Hue[0.67, 0.6, 0.6], 
        Directive[
         PointSize[0.019444444444444445`], 
         RGBColor[0.368417, 0.506779, 0.709798], 
         AbsoluteThickness[1.6]], 
        LineBox[CompressedData["
1:eJxTTMoPSmViYGAQBWIQDQYPChwyU5mtHScoOEAECh3cHy3ueRItC+ErFDow
Be/r9JGWgvAdCh26SrjtMr3FIfyEQgeNx/L5j2+LQPgNhQ4KSen6T/YJQfgL
Ch3usXa+XfdCAMI/UOiwfSGP/ox5fBD+g0KH80fPuzVf4YbaX+Rw6GJwwboU
Tqj9RQ5RmzukTjixQ+0vcriZZHnGM4UVan+RQ7nH08WGB5ih9hc53Nmao3zc
jwlqP5D/gykrk5MRan+RwxKWNXNPXflvD7G/yCHshK7ykpt/IXyGYge1dybS
zyX+QPgKxQ7F+S9EnLp/QfgOxQ4FYm3X4rV+QvgJxQ78oQXWhz98twcAZNpi
Bw==
         "]]}}}, {}}, {DisplayFunction -> Identity, PlotRangePadding -> {{
        Scaled[0.02], 
        Scaled[0.02]}, {
        Scaled[0.02], 
        Scaled[0.05]}}, AxesOrigin -> {269.37500000000006`, 0}, 
     PlotRange -> {{270., 310.}, {0, 8.281747669376914}}, DisplayFunction -> 
     Identity, AspectRatio -> NCache[GoldenRatio^(-1), 0.6180339887498948], 
     Axes -> {True, True}, AxesLabel -> {None, None}, 
     AxesOrigin -> {269.37500000000006`, 0}, DisplayFunction :> Identity, 
     Frame -> {{False, False}, {False, False}}, 
     FrameLabel -> {{None, None}, {None, None}}, 
     FrameTicks -> {{Automatic, Automatic}, {Automatic, Automatic}}, 
     GridLines -> {None, None}, GridLinesStyle -> Directive[
       GrayLevel[0.5, 0.4]], Method -> {}, PlotLabel -> 
     FormBox["\"Fig. S12. Effect of temperature when \
\\!\\(\\*\\nStyleBox[\\\"W\\\",\\nFontSlant->\\\"Italic\\\"]\\) = 1010\"", 
       TraditionalForm], PlotRange -> {{270., 310.}, {0, 8.281747669376914}}, 
     PlotRangeClipping -> True, PlotRangePadding -> {{
        Scaled[0.02], 
        Scaled[0.02]}, {
        Scaled[0.02], 
        Scaled[0.05]}}, Ticks -> {Automatic, Automatic}}],"\"Temperature\"",
   "\"Generalist \\!\\(\\*SubscriptBox[\\(R\\), \\(m\\)]\\)\""},
  "Labeled",
  DisplayFunction->(GridBox[{{
      ItemBox[
       RotationBox[#3, BoxRotation -> 1.5707963267948966`], DefaultBaseStyle -> 
       "LabeledLabel"], 
      TagBox[
       ItemBox[
        PaneBox[
         TagBox[#, "SkipImageSizeLevel"], Alignment -> {Center, Baseline}, 
         BaselinePosition -> Baseline], DefaultBaseStyle -> "Labeled"], 
       "SkipImageSizeLevel"]}, {"", 
      ItemBox[#2, DefaultBaseStyle -> "LabeledLabel"]}}, 
    GridBoxAlignment -> {"Columns" -> {{Center}}, "Rows" -> {{Center}}}, 
    AutoDelete -> False, 
    GridBoxItemSize -> {"Columns" -> {{Automatic}}, "Rows" -> {{Automatic}}}, 
    BaselinePosition -> {1, 2}]& ),
  InterpretationFunction->(RowBox[{"Labeled", "[", 
     RowBox[{#, ",", 
       RowBox[{"{", 
         RowBox[{#2, ",", #3}], "}"}], ",", 
       RowBox[{"{", 
         RowBox[{"Bottom", ",", "Left"}], "}"}], ",", 
       RowBox[{"RotateLabel", "\[Rule]", "True"}]}], "]"}]& )]], "Output",
 CellChangeTimes->{{3.6859255206059504`*^9, 3.6859255431663723`*^9}, {
   3.6859256418159437`*^9, 3.685925662841374*^9}, 3.685925695869308*^9, {
   3.685925755586811*^9, 3.685925784683872*^9}, 3.685925855631196*^9, {
   3.686619046105854*^9, 3.686619078481782*^9}, {3.686619119568417*^9, 
   3.686619135049397*^9}, 3.686619205552795*^9, 3.686621185118268*^9, 
   3.686621420277343*^9}]
}, Open  ]]
}, Open  ]],

Cell[CellGroupData[{

Cell["Ectoparasites:", "Subsubsection",
 CellChangeTimes->{{3.6859535766666403`*^9, 3.6859535790050707`*^9}, {
  3.6866192993609333`*^9, 3.686619301260847*^9}}],

Cell["\<\
The only change from the endoparasite case is with the scaling of \[Lambda]:\
\>", "Text",
 CellChangeTimes->{{3.685965886989479*^9, 3.685965931381949*^9}, {
  3.685966144290248*^9, 3.6859661621758127`*^9}, {3.686616668892733*^9, 
  3.686616711946238*^9}, {3.6866193067051783`*^9, 3.686619329700787*^9}}],

Cell[BoxData[{
 RowBox[{
  RowBox[{"allom", "=", 
   RowBox[{"{", 
    RowBox[{
     RowBox[{"K1", "\[Rule]", 
      RowBox[{"K0", " ", 
       RowBox[{"Exp", "[", 
        FractionBox["\[CapitalEpsilon]", 
         RowBox[{"k", " ", "T"}]], "]"}], " ", 
       SuperscriptBox["W", 
        RowBox[{
         RowBox[{"-", "3"}], "/", "4"}]]}]}], ",", 
     RowBox[{"K2", "\[Rule]", 
      RowBox[{"K0", " ", 
       RowBox[{"Exp", "[", 
        FractionBox["\[CapitalEpsilon]", 
         RowBox[{"k", " ", "T"}]], "]"}], " ", 
       SuperscriptBox[
        RowBox[{"(", 
         RowBox[{"f", " ", "W"}], ")"}], 
        RowBox[{
         RowBox[{"-", "3"}], "/", "4"}]]}]}], ",", 
     RowBox[{"\[Mu]1", "\[Rule]", 
      RowBox[{"\[Mu]0", " ", 
       RowBox[{"Exp", "[", 
        RowBox[{"-", 
         FractionBox["\[CapitalEpsilon]", 
          RowBox[{"k", " ", "T"}]]}], "]"}], " ", 
       SuperscriptBox["W", 
        RowBox[{
         RowBox[{"-", "1"}], "/", "4"}]]}]}], ",", 
     RowBox[{"\[Mu]2", "\[Rule]", 
      RowBox[{"\[Mu]0", " ", 
       RowBox[{"Exp", "[", 
        RowBox[{"-", 
         FractionBox["\[CapitalEpsilon]", 
          RowBox[{"k", " ", "T"}]]}], "]"}], " ", 
       SuperscriptBox[
        RowBox[{"(", 
         RowBox[{"f", " ", "W"}], ")"}], 
        RowBox[{
         RowBox[{"-", "1"}], "/", "4"}]]}]}], ",", 
     RowBox[{"\[Lambda]1", "\[Rule]", 
      RowBox[{"\[Lambda]0", " ", 
       RowBox[{"Exp", "[", 
        RowBox[{"-", 
         FractionBox["\[CapitalEpsilon]", 
          RowBox[{"k", " ", "T"}]]}], "]"}], " ", 
       SuperscriptBox["W", 
        RowBox[{"5", "/", "12"}]]}]}], ",", 
     RowBox[{"\[Lambda]2", "\[Rule]", 
      RowBox[{"\[Lambda]0", " ", 
       RowBox[{"Exp", "[", 
        RowBox[{"-", 
         FractionBox["\[CapitalEpsilon]", 
          RowBox[{"k", " ", "T"}]]}], "]"}], " ", 
       SuperscriptBox[
        RowBox[{"(", 
         RowBox[{"f", " ", "W"}], ")"}], 
        RowBox[{"5", "/", "12"}]]}]}], ",", 
     RowBox[{"r1", "\[Rule]", 
      RowBox[{"r0", " ", 
       RowBox[{"Exp", "[", 
        RowBox[{"-", 
         FractionBox["\[CapitalEpsilon]", 
          RowBox[{"k", " ", "T"}]]}], "]"}], " ", 
       SuperscriptBox["W", 
        RowBox[{
         RowBox[{"-", "1"}], "/", "4"}]]}]}], ",", 
     RowBox[{"r2", "\[Rule]", 
      RowBox[{"r0", " ", 
       RowBox[{"Exp", "[", 
        RowBox[{"-", 
         FractionBox["\[CapitalEpsilon]", 
          RowBox[{"k", " ", "T"}]]}], "]"}], " ", 
       SuperscriptBox[
        RowBox[{"(", 
         RowBox[{"f", " ", "W"}], ")"}], 
        RowBox[{
         RowBox[{"-", "1"}], "/", "4"}]]}]}]}], "}"}]}], 
  ";"}], "\[IndentingNewLine]", 
 RowBox[{
  RowBox[{"allompars", "=", 
   RowBox[{"{", 
    RowBox[{
     RowBox[{"\[CapitalEpsilon]", "\[Rule]", "0.43"}], ",", 
     RowBox[{"k", "\[Rule]", 
      FractionBox["8.617`", 
       SuperscriptBox["10", "5"]]}], ",", 
     RowBox[{"K0", "\[Rule]", 
      FractionBox["2.984`", 
       SuperscriptBox["10", "9"]]}], ",", 
     RowBox[{"\[Mu]0", "\[Rule]", 
      RowBox[{"1.785`", " ", 
       SuperscriptBox["10", "8"]}]}], ",", 
     RowBox[{"\[Lambda]0", "\[Rule]", 
      RowBox[{"2", " ", 
       SuperscriptBox["10", "8"]}]}], ",", 
     RowBox[{"r0", "\[Rule]", 
      RowBox[{"2.21", " ", 
       SuperscriptBox["10", "10"]}]}]}], "}"}]}], ";"}]}], "Input",
 CellChangeTimes->{{3.68661662019324*^9, 3.686616658487919*^9}, {
  3.686619335188342*^9, 3.68661934484827*^9}}],

Cell[TextData[{
 "We compute the value of ",
 Cell[BoxData[
  FormBox[
   SubscriptBox["R", "m"], TraditionalForm]]],
 ", varying host body size ",
 StyleBox["W",
  FontSlant->"Italic"],
 " and the contact rate \[Beta]."
}], "Text",
 CellChangeTimes->{{3.686618080767624*^9, 3.686618120964657*^9}, {
  3.686619376304722*^9, 3.686619378227068*^9}}],

Cell[BoxData[
 RowBox[{
  RowBox[{"(*", " ", 
   RowBox[{"Rm", ",", " ", 
    RowBox[{
    "plugging", " ", "in", " ", "the", " ", "parameter", " ", "values", " ", 
     "from", " ", "Table", " ", "1"}], ",", " ", 
    RowBox[{"the", " ", "equilibria", " ", "calculated", " ", "above"}], ",", 
    " ", 
    RowBox[{"the", " ", "allometric", " ", "scaling", " ", "relationships"}], 
    ",", " ", 
    RowBox[{
    "and", " ", "the", " ", "parameters", " ", "of", " ", "the", " ", 
     "allometric", " ", "functions"}]}], " ", "*)"}], "\[IndentingNewLine]", 
  RowBox[{
   RowBox[{
    RowBox[{"RmV", "=", 
     RowBox[{
      RowBox[{
       RowBox[{
        RowBox[{
         RowBox[{
          RowBox[{
           RowBox[{
            RowBox[{"Rm", "/.", 
             RowBox[{"S1Eq", "[", 
              RowBox[{"[", "1", "]"}], "]"}]}], "/.", 
            RowBox[{"I1sEq", "[", 
             RowBox[{"[", "1", "]"}], "]"}]}], "/.", 
           RowBox[{"D1ssEq", "[", 
            RowBox[{"[", "1", "]"}], "]"}]}], "/.", 
          RowBox[{"P1Eq", "[", 
           RowBox[{"[", "2", "]"}], "]"}]}], "/.", 
         RowBox[{"S2", "\[Rule]", "K2"}]}], "/.", 
        RowBox[{"{", 
         RowBox[{
          RowBox[{"\[Sigma]C1", "\[Rule]", "1"}], ",", 
          RowBox[{"\[Beta]D1", "\[Rule]", "0"}], ",", 
          RowBox[{"D2ss", "\[Rule]", "0"}], ",", 
          RowBox[{"x1", "\[Rule]", 
           RowBox[{"1", "/", "2"}]}], ",", 
          RowBox[{"I2s", "\[Rule]", "0"}], ",", 
          RowBox[{"P2", "\[Rule]", "0"}], ",", 
          RowBox[{"\[Beta]S1", "\[Rule]", "\[Beta]"}], ",", 
          RowBox[{"\[Beta]I1", "\[Rule]", "\[Beta]"}], ",", 
          RowBox[{"\[Beta]S2", "\[Rule]", "\[Beta]"}]}], "}"}]}], "/.", 
       "allom"}], "/.", "allompars"}]}], ";"}], "\[IndentingNewLine]", 
   RowBox[{"(*", " ", 
    RowBox[{
    "Compute", " ", "Rm", " ", "for", " ", "a", " ", "range", " ", "of", " ", 
     "W", " ", "and", " ", "\[Beta]", " ", "values"}], " ", "*)"}], 
   "\[IndentingNewLine]", 
   RowBox[{
    RowBox[{"RmAcrossWB", "=", 
     RowBox[{"Table", "[", 
      RowBox[{
       RowBox[{"Table", "[", 
        RowBox[{
         RowBox[{"RmV", "/.", 
          RowBox[{"{", 
           RowBox[{
            RowBox[{"\[Beta]", "\[Rule]", "B"}], ",", 
            RowBox[{"\[Gamma]", "\[Rule]", "0.1"}], ",", 
            RowBox[{"W", "\[Rule]", "Wval"}], ",", 
            RowBox[{"T", "\[Rule]", "270"}], ",", 
            RowBox[{"a", "\[Rule]", "0.8"}], ",", 
            RowBox[{"f", "\[Rule]", "0.8"}]}], "}"}]}], ",", 
         RowBox[{"{", 
          RowBox[{"Wval", ",", "10", ",", "1010", ",", "100"}], "}"}]}], 
        "]"}], ",", 
       RowBox[{"{", 
        RowBox[{"B", ",", "1", ",", "10", ",", "1"}], "}"}]}], "]"}]}], 
    ";"}]}]}]], "Input",
 CellChangeTimes->{{3.686616882785859*^9, 3.686617020255659*^9}, {
  3.686618126611177*^9, 3.686618256476369*^9}, {3.6866183409271812`*^9, 
  3.686618402939287*^9}, {3.686618478977353*^9, 3.686618492268223*^9}, {
  3.686621279827221*^9, 3.6866212807369843`*^9}}],

Cell[TextData[{
 "The relationship between host body size and ",
 Cell[BoxData[
  FormBox[
   SubscriptBox["R", "m"], TraditionalForm]]],
 " depends on the value of \[Beta]. For very low \[Beta], the generalist \
cannot invade. For values of \[Beta] large enough to permit the generalist to \
invade, increasing host body size first increases, then decreases, ",
 Cell[BoxData[
  FormBox[
   SubscriptBox["R", "m"], TraditionalForm]]],
 ". Note that this is the same response as was the case for the model without \
coinfection. This can be seen in Figs. S13-S16 below."
}], "Text",
 CellChangeTimes->{{3.685953432226204*^9, 3.685953454748501*^9}, {
  3.6859665904417686`*^9, 3.685966596685609*^9}, {3.686618684624289*^9, 
  3.686618691589745*^9}, {3.6866192390149403`*^9, 3.686619239927176*^9}, {
  3.686619439571879*^9, 3.686619445412775*^9}, {3.686619563221305*^9, 
  3.686619649883019*^9}, {3.686619768153393*^9, 3.686619794688777*^9}}],

Cell[CellGroupData[{

Cell[BoxData[{
 RowBox[{
  RowBox[{"Wvals", "=", 
   RowBox[{"Table", "[", 
    RowBox[{"W", ",", 
     RowBox[{"{", 
      RowBox[{"W", ",", "10", ",", "1010", ",", "100"}], "}"}]}], "]"}]}], 
  ";"}], "\[IndentingNewLine]", 
 RowBox[{"Labeled", "[", 
  RowBox[{
   RowBox[{"ListLinePlot", "[", 
    RowBox[{
     RowBox[{"Table", "[", 
      RowBox[{
       RowBox[{"{", 
        RowBox[{
         RowBox[{"Wvals", "[", 
          RowBox[{"[", "i", "]"}], "]"}], ",", 
         RowBox[{"Re", "[", 
          RowBox[{"RmAcrossWB", "[", 
           RowBox[{"[", 
            RowBox[{"1", ",", "i"}], "]"}], "]"}], "]"}]}], "}"}], ",", 
       RowBox[{"{", 
        RowBox[{"i", ",", "1", ",", 
         RowBox[{"Length", "[", "Wvals", "]"}]}], "}"}]}], "]"}], ",", 
     RowBox[{
     "PlotLabel", "\[Rule]", "\"\<Fig. S13. Effect of body size \!\(\*
StyleBox[\"W\",
FontSlant->\"Italic\"]\) on \!\(\*SubscriptBox[\(R\), \(m\)]\) when \[Beta] = \
1\>\""}]}], "]"}], ",", 
   RowBox[{"{", 
    RowBox[{"\"\<Host mass \!\(\*
StyleBox[\"W\",
FontSlant->\"Italic\"]\)\>\"", ",", 
     "\"\<Generalist \!\(\*SubscriptBox[\(R\), \(m\)]\)\>\""}], "}"}], ",", 
   RowBox[{"{", 
    RowBox[{"Bottom", ",", "Left"}], "}"}], ",", 
   RowBox[{"RotateLabel", "\[Rule]", "True"}]}], "]"}], "\[IndentingNewLine]", 
 RowBox[{"Labeled", "[", 
  RowBox[{
   RowBox[{"ListLinePlot", "[", 
    RowBox[{
     RowBox[{"Table", "[", 
      RowBox[{
       RowBox[{"{", 
        RowBox[{
         RowBox[{"Wvals", "[", 
          RowBox[{"[", "i", "]"}], "]"}], ",", 
         RowBox[{"Re", "[", 
          RowBox[{"RmAcrossWB", "[", 
           RowBox[{"[", 
            RowBox[{"3", ",", "i"}], "]"}], "]"}], "]"}]}], "}"}], ",", 
       RowBox[{"{", 
        RowBox[{"i", ",", "1", ",", 
         RowBox[{"Length", "[", "Wvals", "]"}]}], "}"}]}], "]"}], ",", 
     RowBox[{
     "PlotLabel", "\[Rule]", "\"\<Fig. S14. Effect of body size \!\(\*
StyleBox[\"W\",
FontSlant->\"Italic\"]\) on \!\(\*SubscriptBox[\(R\), \(m\)]\) when \[Beta] = \
3\>\""}]}], "]"}], ",", 
   RowBox[{"{", 
    RowBox[{"\"\<Host mass \!\(\*
StyleBox[\"W\",
FontSlant->\"Italic\"]\)\>\"", ",", 
     "\"\<Generalist \!\(\*SubscriptBox[\(R\), \(m\)]\)\>\""}], "}"}], ",", 
   RowBox[{"{", 
    RowBox[{"Bottom", ",", "Left"}], "}"}], ",", 
   RowBox[{"RotateLabel", "\[Rule]", "True"}]}], "]"}], "\[IndentingNewLine]", 
 RowBox[{"Labeled", "[", 
  RowBox[{
   RowBox[{"ListLinePlot", "[", 
    RowBox[{
     RowBox[{"Table", "[", 
      RowBox[{
       RowBox[{"{", 
        RowBox[{
         RowBox[{"Wvals", "[", 
          RowBox[{"[", "i", "]"}], "]"}], ",", 
         RowBox[{"Re", "[", 
          RowBox[{"RmAcrossWB", "[", 
           RowBox[{"[", 
            RowBox[{"5", ",", "i"}], "]"}], "]"}], "]"}]}], "}"}], ",", 
       RowBox[{"{", 
        RowBox[{"i", ",", "1", ",", 
         RowBox[{"Length", "[", "Wvals", "]"}]}], "}"}]}], "]"}], ",", 
     RowBox[{
     "PlotLabel", "\[Rule]", "\"\<Fig. S15. Effect of body size \!\(\*
StyleBox[\"W\",
FontSlant->\"Italic\"]\) on \!\(\*SubscriptBox[\(R\), \(m\)]\) when \[Beta] = \
5\>\""}]}], "]"}], ",", 
   RowBox[{"{", 
    RowBox[{"\"\<Host mass \!\(\*
StyleBox[\"W\",
FontSlant->\"Italic\"]\)\>\"", ",", 
     "\"\<Generalist \!\(\*SubscriptBox[\(R\), \(m\)]\)\>\""}], "}"}], ",", 
   RowBox[{"{", 
    RowBox[{"Bottom", ",", "Left"}], "}"}], ",", 
   RowBox[{"RotateLabel", "\[Rule]", "True"}]}], "]"}], "\[IndentingNewLine]", 
 RowBox[{"Labeled", "[", 
  RowBox[{
   RowBox[{"ListLinePlot", "[", 
    RowBox[{
     RowBox[{"Table", "[", 
      RowBox[{
       RowBox[{"{", 
        RowBox[{
         RowBox[{"Wvals", "[", 
          RowBox[{"[", "i", "]"}], "]"}], ",", 
         RowBox[{"Re", "[", 
          RowBox[{"RmAcrossWB", "[", 
           RowBox[{"[", 
            RowBox[{"10", ",", "i"}], "]"}], "]"}], "]"}]}], "}"}], ",", 
       RowBox[{"{", 
        RowBox[{"i", ",", "1", ",", 
         RowBox[{"Length", "[", "Wvals", "]"}]}], "}"}]}], "]"}], ",", 
     RowBox[{
     "PlotLabel", "\[Rule]", "\"\<Fig. S16. Effect of body size \!\(\*
StyleBox[\"W\",
FontSlant->\"Italic\"]\) on \!\(\*SubscriptBox[\(R\), \(m\)]\) when \[Beta] = \
10\>\""}]}], "]"}], ",", 
   RowBox[{"{", 
    RowBox[{"\"\<Host mass \!\(\*
StyleBox[\"W\",
FontSlant->\"Italic\"]\)\>\"", ",", 
     "\"\<Generalist \!\(\*SubscriptBox[\(R\), \(m\)]\)\>\""}], "}"}], ",", 
   RowBox[{"{", 
    RowBox[{"Bottom", ",", "Left"}], "}"}], ",", 
   RowBox[{"RotateLabel", "\[Rule]", "True"}]}], "]"}]}], "Input",
 CellChangeTimes->{{3.6859532804958878`*^9, 3.6859534149580717`*^9}, {
  3.685966624913018*^9, 3.6859666648049793`*^9}, {3.68661854549762*^9, 
  3.6866186699434958`*^9}, {3.6866197985251207`*^9, 3.686619808184808*^9}, {
  3.6866213058903637`*^9, 3.686621306573683*^9}, {3.686621440508745*^9, 
  3.686621453134069*^9}}],

Cell[BoxData[
 TemplateBox[{GraphicsBox[{{}, {{{}, {}, {
        Hue[0.67, 0.6, 0.6], 
        Directive[
         PointSize[0.019444444444444445`], 
         RGBColor[0.368417, 0.506779, 0.709798], 
         AbsoluteThickness[1.6]], 
        LineBox[{{91.00579731972385, 2.2591370161193316`}, {110., 
         2.3917158488977095`}, {210., 2.4248297385749904`}, {310., 
         2.423331592963802}, {410., 2.414740695967917}, {510., 
         2.404502902972143}, {610., 2.394160643987716}, {710., 
         2.3842091441696716`}, {810., 2.374798975868118}, {910., 
         2.3659547717458795`}, {1010., 2.357653762226014}}]}}}, {}}, {
    DisplayFunction -> Identity, PlotRangePadding -> {{
        Scaled[0.02], 
        Scaled[0.02]}, {
        Scaled[0.05], 
        Scaled[0.05]}}, AxesOrigin -> {0, 2.2508523799965485`}, 
     PlotRange -> {{0, 1010.}, {2.2591370161193316`, 2.4248297385749904`}}, 
     DisplayFunction -> Identity, AspectRatio -> 
     NCache[GoldenRatio^(-1), 0.6180339887498948], Axes -> {True, True}, 
     AxesLabel -> {None, None}, AxesOrigin -> {0, 2.2508523799965485`}, 
     DisplayFunction :> Identity, Frame -> {{False, False}, {False, False}}, 
     FrameLabel -> {{None, None}, {None, None}}, 
     FrameTicks -> {{Automatic, Automatic}, {Automatic, Automatic}}, 
     GridLines -> {None, None}, GridLinesStyle -> Directive[
       GrayLevel[0.5, 0.4]], Method -> {}, PlotLabel -> 
     FormBox["\"Fig. S13. Effect of body size \\!\\(\\*\\nStyleBox[\\\"W\\\",\
\\nFontSlant->\\\"Italic\\\"]\\) on \\!\\(\\*SubscriptBox[\\(R\\), \
\\(m\\)]\\) when \[Beta] = 1\"", TraditionalForm], 
     PlotRange -> {{0, 1010.}, {2.2591370161193316`, 2.4248297385749904`}}, 
     PlotRangeClipping -> True, PlotRangePadding -> {{
        Scaled[0.02], 
        Scaled[0.02]}, {
        Scaled[0.05], 
        Scaled[0.05]}}, Ticks -> {Automatic, Automatic}}],
   "\"Host mass \
\\!\\(\\*\\nStyleBox[\\\"W\\\",\\nFontSlant->\\\"Italic\\\"]\\)\"",
   "\"Generalist \\!\\(\\*SubscriptBox[\\(R\\), \\(m\\)]\\)\""},
  "Labeled",
  DisplayFunction->(GridBox[{{
      ItemBox[
       RotationBox[#3, BoxRotation -> 1.5707963267948966`], DefaultBaseStyle -> 
       "LabeledLabel"], 
      TagBox[
       ItemBox[
        PaneBox[
         TagBox[#, "SkipImageSizeLevel"], Alignment -> {Center, Baseline}, 
         BaselinePosition -> Baseline], DefaultBaseStyle -> "Labeled"], 
       "SkipImageSizeLevel"]}, {"", 
      ItemBox[#2, DefaultBaseStyle -> "LabeledLabel"]}}, 
    GridBoxAlignment -> {"Columns" -> {{Center}}, "Rows" -> {{Center}}}, 
    AutoDelete -> False, 
    GridBoxItemSize -> {"Columns" -> {{Automatic}}, "Rows" -> {{Automatic}}}, 
    BaselinePosition -> {1, 2}]& ),
  InterpretationFunction->(RowBox[{"Labeled", "[", 
     RowBox[{#, ",", 
       RowBox[{"{", 
         RowBox[{#2, ",", #3}], "}"}], ",", 
       RowBox[{"{", 
         RowBox[{"Bottom", ",", "Left"}], "}"}], ",", 
       RowBox[{"RotateLabel", "\[Rule]", "True"}]}], "]"}]& )]], "Output",
 CellChangeTimes->{
  3.6859533553346167`*^9, {3.685953390232786*^9, 3.685953416575594*^9}, 
   3.685966676244808*^9, 3.686618512793488*^9, {3.686618576384156*^9, 
   3.686618597937117*^9}, {3.686618634238637*^9, 3.686618670613366*^9}, 
   3.68661940053647*^9, 3.686619814860094*^9, 3.6866212988004227`*^9, 
   3.686621454982053*^9}],

Cell[BoxData[
 TemplateBox[{GraphicsBox[{{}, {{{}, {}, {
        Hue[0.67, 0.6, 0.6], 
        Directive[
         PointSize[0.019444444444444445`], 
         RGBColor[0.368417, 0.506779, 0.709798], 
         AbsoluteThickness[1.6]], 
        LineBox[{{77.67293879577065, 4.0035848933435805`}, {110., 
         4.782054437340914}, {210., 5.11278756236931}, {310., 
         5.227720552357585}, {410., 5.275900461671037}, {510., 
         5.295977942161844}, {610., 5.302230572958089}, {710., 
         5.301034133339137}, {810., 5.295598557434867}, {910., 
         5.287678722148999}, {1010., 5.278292678604482}}]}}}, {}}, {
    DisplayFunction -> Identity, PlotRangePadding -> {{
        Scaled[0.02], 
        Scaled[0.02]}, {
        Scaled[0.05], 
        Scaled[0.05]}}, AxesOrigin -> {0, 3.938652609362856}, 
     PlotRange -> {{0, 1010.}, {4.0035848933435805`, 5.302230572958089}}, 
     DisplayFunction -> Identity, AspectRatio -> 
     NCache[GoldenRatio^(-1), 0.6180339887498948], Axes -> {True, True}, 
     AxesLabel -> {None, None}, AxesOrigin -> {0, 3.938652609362856}, 
     DisplayFunction :> Identity, Frame -> {{False, False}, {False, False}}, 
     FrameLabel -> {{None, None}, {None, None}}, 
     FrameTicks -> {{Automatic, Automatic}, {Automatic, Automatic}}, 
     GridLines -> {None, None}, GridLinesStyle -> Directive[
       GrayLevel[0.5, 0.4]], Method -> {}, PlotLabel -> 
     FormBox["\"Fig. S14. Effect of body size \\!\\(\\*\\nStyleBox[\\\"W\\\",\
\\nFontSlant->\\\"Italic\\\"]\\) on \\!\\(\\*SubscriptBox[\\(R\\), \
\\(m\\)]\\) when \[Beta] = 3\"", TraditionalForm], 
     PlotRange -> {{0, 1010.}, {4.0035848933435805`, 5.302230572958089}}, 
     PlotRangeClipping -> True, PlotRangePadding -> {{
        Scaled[0.02], 
        Scaled[0.02]}, {
        Scaled[0.05], 
        Scaled[0.05]}}, Ticks -> {Automatic, Automatic}}],
   "\"Host mass \
\\!\\(\\*\\nStyleBox[\\\"W\\\",\\nFontSlant->\\\"Italic\\\"]\\)\"",
   "\"Generalist \\!\\(\\*SubscriptBox[\\(R\\), \\(m\\)]\\)\""},
  "Labeled",
  DisplayFunction->(GridBox[{{
      ItemBox[
       RotationBox[#3, BoxRotation -> 1.5707963267948966`], DefaultBaseStyle -> 
       "LabeledLabel"], 
      TagBox[
       ItemBox[
        PaneBox[
         TagBox[#, "SkipImageSizeLevel"], Alignment -> {Center, Baseline}, 
         BaselinePosition -> Baseline], DefaultBaseStyle -> "Labeled"], 
       "SkipImageSizeLevel"]}, {"", 
      ItemBox[#2, DefaultBaseStyle -> "LabeledLabel"]}}, 
    GridBoxAlignment -> {"Columns" -> {{Center}}, "Rows" -> {{Center}}}, 
    AutoDelete -> False, 
    GridBoxItemSize -> {"Columns" -> {{Automatic}}, "Rows" -> {{Automatic}}}, 
    BaselinePosition -> {1, 2}]& ),
  InterpretationFunction->(RowBox[{"Labeled", "[", 
     RowBox[{#, ",", 
       RowBox[{"{", 
         RowBox[{#2, ",", #3}], "}"}], ",", 
       RowBox[{"{", 
         RowBox[{"Bottom", ",", "Left"}], "}"}], ",", 
       RowBox[{"RotateLabel", "\[Rule]", "True"}]}], "]"}]& )]], "Output",
 CellChangeTimes->{
  3.6859533553346167`*^9, {3.685953390232786*^9, 3.685953416575594*^9}, 
   3.685966676244808*^9, 3.686618512793488*^9, {3.686618576384156*^9, 
   3.686618597937117*^9}, {3.686618634238637*^9, 3.686618670613366*^9}, 
   3.68661940053647*^9, 3.686619814860094*^9, 3.6866212988004227`*^9, 
   3.6866214550885487`*^9}],

Cell[BoxData[
 TemplateBox[{GraphicsBox[{{}, {{{}, {}, {
        Hue[0.67, 0.6, 0.6], 
        Directive[
         PointSize[0.019444444444444445`], 
         RGBColor[0.368417, 0.506779, 0.709798], 
         AbsoluteThickness[1.6]], 
        LineBox[{{53.35870769438094, 4.355782861966022}, {110., 
         6.527792311571385}, {210., 7.276216591944046}, {310., 
         7.592220057807268}, {410., 7.75693598385912}, {510., 
         7.851605736291928}, {610., 7.908625173958198}, {710., 
         7.943418154725381}, {810., 7.964220167216465}, {910., 
         7.975798611308295}, {1010., 7.981084366673412}}]}}}, {}}, {
    DisplayFunction -> Identity, PlotRangePadding -> {{
        Scaled[0.02], 
        Scaled[0.02]}, {
        Scaled[0.05], 
        Scaled[0.05]}}, AxesOrigin -> {0, 4.174517786730653}, 
     PlotRange -> {{0, 1010.}, {4.355782861966022, 7.981084366673412}}, 
     DisplayFunction -> Identity, AspectRatio -> 
     NCache[GoldenRatio^(-1), 0.6180339887498948], Axes -> {True, True}, 
     AxesLabel -> {None, None}, AxesOrigin -> {0, 4.174517786730653}, 
     DisplayFunction :> Identity, Frame -> {{False, False}, {False, False}}, 
     FrameLabel -> {{None, None}, {None, None}}, 
     FrameTicks -> {{Automatic, Automatic}, {Automatic, Automatic}}, 
     GridLines -> {None, None}, GridLinesStyle -> Directive[
       GrayLevel[0.5, 0.4]], Method -> {}, PlotLabel -> 
     FormBox["\"Fig. S15. Effect of body size \\!\\(\\*\\nStyleBox[\\\"W\\\",\
\\nFontSlant->\\\"Italic\\\"]\\) on \\!\\(\\*SubscriptBox[\\(R\\), \
\\(m\\)]\\) when \[Beta] = 5\"", TraditionalForm], 
     PlotRange -> {{0, 1010.}, {4.355782861966022, 7.981084366673412}}, 
     PlotRangeClipping -> True, PlotRangePadding -> {{
        Scaled[0.02], 
        Scaled[0.02]}, {
        Scaled[0.05], 
        Scaled[0.05]}}, Ticks -> {Automatic, Automatic}}],
   "\"Host mass \
\\!\\(\\*\\nStyleBox[\\\"W\\\",\\nFontSlant->\\\"Italic\\\"]\\)\"",
   "\"Generalist \\!\\(\\*SubscriptBox[\\(R\\), \\(m\\)]\\)\""},
  "Labeled",
  DisplayFunction->(GridBox[{{
      ItemBox[
       RotationBox[#3, BoxRotation -> 1.5707963267948966`], DefaultBaseStyle -> 
       "LabeledLabel"], 
      TagBox[
       ItemBox[
        PaneBox[
         TagBox[#, "SkipImageSizeLevel"], Alignment -> {Center, Baseline}, 
         BaselinePosition -> Baseline], DefaultBaseStyle -> "Labeled"], 
       "SkipImageSizeLevel"]}, {"", 
      ItemBox[#2, DefaultBaseStyle -> "LabeledLabel"]}}, 
    GridBoxAlignment -> {"Columns" -> {{Center}}, "Rows" -> {{Center}}}, 
    AutoDelete -> False, 
    GridBoxItemSize -> {"Columns" -> {{Automatic}}, "Rows" -> {{Automatic}}}, 
    BaselinePosition -> {1, 2}]& ),
  InterpretationFunction->(RowBox[{"Labeled", "[", 
     RowBox[{#, ",", 
       RowBox[{"{", 
         RowBox[{#2, ",", #3}], "}"}], ",", 
       RowBox[{"{", 
         RowBox[{"Bottom", ",", "Left"}], "}"}], ",", 
       RowBox[{"RotateLabel", "\[Rule]", "True"}]}], "]"}]& )]], "Output",
 CellChangeTimes->{
  3.6859533553346167`*^9, {3.685953390232786*^9, 3.685953416575594*^9}, 
   3.685966676244808*^9, 3.686618512793488*^9, {3.686618576384156*^9, 
   3.686618597937117*^9}, {3.686618634238637*^9, 3.686618670613366*^9}, 
   3.68661940053647*^9, 3.686619814860094*^9, 3.6866212988004227`*^9, 
   3.686621455178005*^9}],

Cell[BoxData[
 TemplateBox[{GraphicsBox[{{}, {{{}, {}, {
        Hue[0.67, 0.6, 0.6], 
        Directive[
         PointSize[0.019444444444444445`], 
         RGBColor[0.368417, 0.506779, 0.709798], 
         AbsoluteThickness[1.6]], 
        LineBox[{{10., 3.0471970733462648`}, {110., 9.352116930343307}, {210.,
          11.200225061030787`}, {310., 12.147027439754055`}, {410., 
         12.722978049210123`}, {510., 13.10680004770263}, {610., 
         13.377609942942318`}, {710., 13.576250432895433`}, {810., 
         13.726049530123001`}, {910., 13.841330866752834`}, {1010., 
         13.931382787509495`}}]}}}, {}}, {
    DisplayFunction -> Identity, PlotRangePadding -> {{
        Scaled[0.02], 
        Scaled[0.02]}, {
        Scaled[0.02], 
        Scaled[0.05]}}, AxesOrigin -> {0, 0}, 
     PlotRange -> {{0, 1010.}, {0, 13.931382787509495`}}, DisplayFunction -> 
     Identity, AspectRatio -> NCache[GoldenRatio^(-1), 0.6180339887498948], 
     Axes -> {True, True}, AxesLabel -> {None, None}, AxesOrigin -> {0, 0}, 
     DisplayFunction :> Identity, Frame -> {{False, False}, {False, False}}, 
     FrameLabel -> {{None, None}, {None, None}}, 
     FrameTicks -> {{Automatic, Automatic}, {Automatic, Automatic}}, 
     GridLines -> {None, None}, GridLinesStyle -> Directive[
       GrayLevel[0.5, 0.4]], Method -> {}, PlotLabel -> 
     FormBox["\"Fig. S16. Effect of body size \\!\\(\\*\\nStyleBox[\\\"W\\\",\
\\nFontSlant->\\\"Italic\\\"]\\) on \\!\\(\\*SubscriptBox[\\(R\\), \
\\(m\\)]\\) when \[Beta] = 10\"", TraditionalForm], 
     PlotRange -> {{0, 1010.}, {0, 13.931382787509495`}}, PlotRangeClipping -> 
     True, PlotRangePadding -> {{
        Scaled[0.02], 
        Scaled[0.02]}, {
        Scaled[0.02], 
        Scaled[0.05]}}, Ticks -> {Automatic, Automatic}}],
   "\"Host mass \
\\!\\(\\*\\nStyleBox[\\\"W\\\",\\nFontSlant->\\\"Italic\\\"]\\)\"",
   "\"Generalist \\!\\(\\*SubscriptBox[\\(R\\), \\(m\\)]\\)\""},
  "Labeled",
  DisplayFunction->(GridBox[{{
      ItemBox[
       RotationBox[#3, BoxRotation -> 1.5707963267948966`], DefaultBaseStyle -> 
       "LabeledLabel"], 
      TagBox[
       ItemBox[
        PaneBox[
         TagBox[#, "SkipImageSizeLevel"], Alignment -> {Center, Baseline}, 
         BaselinePosition -> Baseline], DefaultBaseStyle -> "Labeled"], 
       "SkipImageSizeLevel"]}, {"", 
      ItemBox[#2, DefaultBaseStyle -> "LabeledLabel"]}}, 
    GridBoxAlignment -> {"Columns" -> {{Center}}, "Rows" -> {{Center}}}, 
    AutoDelete -> False, 
    GridBoxItemSize -> {"Columns" -> {{Automatic}}, "Rows" -> {{Automatic}}}, 
    BaselinePosition -> {1, 2}]& ),
  InterpretationFunction->(RowBox[{"Labeled", "[", 
     RowBox[{#, ",", 
       RowBox[{"{", 
         RowBox[{#2, ",", #3}], "}"}], ",", 
       RowBox[{"{", 
         RowBox[{"Bottom", ",", "Left"}], "}"}], ",", 
       RowBox[{"RotateLabel", "\[Rule]", "True"}]}], "]"}]& )]], "Output",
 CellChangeTimes->{
  3.6859533553346167`*^9, {3.685953390232786*^9, 3.685953416575594*^9}, 
   3.685966676244808*^9, 3.686618512793488*^9, {3.686618576384156*^9, 
   3.686618597937117*^9}, {3.686618634238637*^9, 3.686618670613366*^9}, 
   3.68661940053647*^9, 3.686619814860094*^9, 3.6866212988004227`*^9, 
   3.6866214552564287`*^9}]
}, Open  ]],

Cell[TextData[{
 "We can also compute the value of ",
 Cell[BoxData[
  FormBox[
   SubscriptBox["R", "m"], TraditionalForm]]],
 ", varying host body size ",
 StyleBox["W",
  FontSlant->"Italic"],
 " and the temperature ",
 StyleBox["T ",
  FontSlant->"Italic"],
 "to determine the effect of temperature",
 StyleBox[".",
  FontSlant->"Italic"]
}], "Text",
 CellChangeTimes->{{3.686618080767624*^9, 3.686618120964657*^9}, {
  3.686618718619144*^9, 3.686618738374957*^9}, {3.6866189904890137`*^9, 
  3.6866189929823008`*^9}, {3.68661983452352*^9, 3.6866198402133493`*^9}}],

Cell[BoxData[
 RowBox[{
  RowBox[{"(*", " ", 
   RowBox[{
   "Compute", " ", "Rm", " ", "for", " ", "a", " ", "range", " ", "of", " ", 
    "W", " ", "and", " ", "T", " ", "values"}], " ", "*)"}], 
  "\[IndentingNewLine]", 
  RowBox[{
   RowBox[{"RmAcrossWT", "=", 
    RowBox[{"Table", "[", 
     RowBox[{
      RowBox[{"Table", "[", 
       RowBox[{
        RowBox[{"RmV", "/.", 
         RowBox[{"{", 
          RowBox[{
           RowBox[{"\[Beta]", "\[Rule]", "0.5"}], ",", 
           RowBox[{"\[Gamma]", "\[Rule]", "0.1"}], ",", 
           RowBox[{"W", "\[Rule]", "Wval"}], ",", 
           RowBox[{"T", "\[Rule]", "Tval"}], ",", 
           RowBox[{"a", "\[Rule]", "0.8"}], ",", 
           RowBox[{"f", "\[Rule]", "0.8"}]}], "}"}]}], ",", 
        RowBox[{"{", 
         RowBox[{"Tval", ",", "270", ",", "310", ",", "2"}], "}"}]}], "]"}], 
      ",", 
      RowBox[{"{", 
       RowBox[{"Wval", ",", "10", ",", "1010", ",", "100"}], "}"}]}], "]"}]}],
    ";"}]}]], "Input",
 CellChangeTimes->{{3.686616882785859*^9, 3.686617020255659*^9}, {
  3.686618126611177*^9, 3.686618256476369*^9}, {3.6866183409271812`*^9, 
  3.686618402939287*^9}, {3.686618478977353*^9, 3.686618492268223*^9}, {
  3.686618742953833*^9, 3.686618780287506*^9}, {3.6866189952185097`*^9, 
  3.6866190254644823`*^9}, {3.686619068403387*^9, 3.6866190687348013`*^9}, {
  3.686619864384082*^9, 3.6866198644601*^9}}],

Cell[TextData[{
 "Increasing temperature decreases ",
 Cell[BoxData[
  FormBox[
   SubscriptBox["R", "m"], TraditionalForm]]],
 ", regardless of host mass, thus making it more difficult for the generalist \
endoparasite to invade. This can be seen in Figs. S17-S20 below."
}], "Text",
 CellChangeTimes->{{3.685789959256487*^9, 3.6857899627796087`*^9}, {
  3.685924887986001*^9, 3.6859249078532343`*^9}, {3.6859257878298807`*^9, 
  3.685925791152608*^9}, {3.685953474511673*^9, 3.6859534851281853`*^9}, {
  3.685966955212723*^9, 3.6859669641339684`*^9}, {3.6866192194788427`*^9, 
  3.6866192201499*^9}, {3.686619254211534*^9, 3.686619262349482*^9}, {
  3.686619909532548*^9, 3.686619911872039*^9}}],

Cell[CellGroupData[{

Cell[BoxData[{
 RowBox[{
  RowBox[{"Tvals", "=", 
   RowBox[{"Table", "[", 
    RowBox[{"T", ",", 
     RowBox[{"{", 
      RowBox[{"T", ",", "270", ",", "310", ",", "2"}], "}"}]}], "]"}]}], 
  ";"}], "\[IndentingNewLine]", 
 RowBox[{"Labeled", "[", 
  RowBox[{
   RowBox[{"ListLinePlot", "[", 
    RowBox[{
     RowBox[{"Table", "[", 
      RowBox[{
       RowBox[{"{", 
        RowBox[{
         RowBox[{"Tvals", "[", 
          RowBox[{"[", "i", "]"}], "]"}], ",", 
         RowBox[{"Re", "[", 
          RowBox[{"RmAcrossWT", "[", 
           RowBox[{"[", 
            RowBox[{"1", ",", "i"}], "]"}], "]"}], "]"}]}], "}"}], ",", 
       RowBox[{"{", 
        RowBox[{"i", ",", "1", ",", 
         RowBox[{"Length", "[", "Tvals", "]"}]}], "}"}]}], "]"}], ",", 
     RowBox[{
     "PlotLabel", "\[Rule]", "\"\<Fig. S17. Effect of temperature when \!\(\*
StyleBox[\"W\",
FontSlant->\"Italic\"]\) = 10\>\""}]}], "]"}], ",", 
   RowBox[{"{", 
    RowBox[{
    "\"\<Temperature\>\"", ",", 
     "\"\<Generalist \!\(\*SubscriptBox[\(R\), \(m\)]\)\>\""}], "}"}], ",", 
   RowBox[{"{", 
    RowBox[{"Bottom", ",", "Left"}], "}"}], ",", 
   RowBox[{"RotateLabel", "\[Rule]", "True"}]}], "]"}], "\[IndentingNewLine]", 
 RowBox[{"Labeled", "[", 
  RowBox[{
   RowBox[{"ListLinePlot", "[", 
    RowBox[{
     RowBox[{"Table", "[", 
      RowBox[{
       RowBox[{"{", 
        RowBox[{
         RowBox[{"Tvals", "[", 
          RowBox[{"[", "i", "]"}], "]"}], ",", 
         RowBox[{"Re", "[", 
          RowBox[{"RmAcrossWT", "[", 
           RowBox[{"[", 
            RowBox[{"2", ",", "i"}], "]"}], "]"}], "]"}]}], "}"}], ",", 
       RowBox[{"{", 
        RowBox[{"i", ",", "1", ",", 
         RowBox[{"Length", "[", "Tvals", "]"}]}], "}"}]}], "]"}], ",", 
     RowBox[{
     "PlotLabel", "\[Rule]", "\"\<Fig. S18. Effect of temperature when \!\(\*
StyleBox[\"W\",
FontSlant->\"Italic\"]\) = 110\>\""}]}], "]"}], ",", 
   RowBox[{"{", 
    RowBox[{
    "\"\<Temperature\>\"", ",", 
     "\"\<Generalist \!\(\*SubscriptBox[\(R\), \(m\)]\)\>\""}], "}"}], ",", 
   RowBox[{"{", 
    RowBox[{"Bottom", ",", "Left"}], "}"}], ",", 
   RowBox[{"RotateLabel", "\[Rule]", "True"}]}], "]"}], "\[IndentingNewLine]", 
 RowBox[{"Labeled", "[", 
  RowBox[{
   RowBox[{"ListLinePlot", "[", 
    RowBox[{
     RowBox[{"Table", "[", 
      RowBox[{
       RowBox[{"{", 
        RowBox[{
         RowBox[{"Tvals", "[", 
          RowBox[{"[", "i", "]"}], "]"}], ",", 
         RowBox[{"Re", "[", 
          RowBox[{"RmAcrossWT", "[", 
           RowBox[{"[", 
            RowBox[{"6", ",", "i"}], "]"}], "]"}], "]"}]}], "}"}], ",", 
       RowBox[{"{", 
        RowBox[{"i", ",", "1", ",", 
         RowBox[{"Length", "[", "Tvals", "]"}]}], "}"}]}], "]"}], ",", 
     RowBox[{
     "PlotLabel", "\[Rule]", "\"\<Fig. S19. Effect of temperature when \!\(\*
StyleBox[\"W\",
FontSlant->\"Italic\"]\) = 510\>\""}]}], "]"}], ",", 
   RowBox[{"{", 
    RowBox[{
    "\"\<Temperature\>\"", ",", 
     "\"\<Generalist \!\(\*SubscriptBox[\(R\), \(m\)]\)\>\""}], "}"}], ",", 
   RowBox[{"{", 
    RowBox[{"Bottom", ",", "Left"}], "}"}], ",", 
   RowBox[{"RotateLabel", "\[Rule]", "True"}]}], "]"}], "\[IndentingNewLine]", 
 RowBox[{"Labeled", "[", 
  RowBox[{
   RowBox[{"ListLinePlot", "[", 
    RowBox[{
     RowBox[{"Table", "[", 
      RowBox[{
       RowBox[{"{", 
        RowBox[{
         RowBox[{"Tvals", "[", 
          RowBox[{"[", "i", "]"}], "]"}], ",", 
         RowBox[{"Re", "[", 
          RowBox[{"RmAcrossWT", "[", 
           RowBox[{"[", 
            RowBox[{"11", ",", "i"}], "]"}], "]"}], "]"}]}], "}"}], ",", 
       RowBox[{"{", 
        RowBox[{"i", ",", "1", ",", 
         RowBox[{"Length", "[", "Tvals", "]"}]}], "}"}]}], "]"}], ",", 
     RowBox[{
     "PlotLabel", "\[Rule]", "\"\<Fig. S20. Effect of temperature when \!\(\*
StyleBox[\"W\",
FontSlant->\"Italic\"]\) = 1010\>\""}]}], "]"}], ",", 
   RowBox[{"{", 
    RowBox[{
    "\"\<Temperature\>\"", ",", 
     "\"\<Generalist \!\(\*SubscriptBox[\(R\), \(m\)]\)\>\""}], "}"}], ",", 
   RowBox[{"{", 
    RowBox[{"Bottom", ",", "Left"}], "}"}], ",", 
   RowBox[{"RotateLabel", "\[Rule]", "True"}]}], "]"}]}], "Input",
 CellChangeTimes->{{3.685925477665845*^9, 3.685925542379073*^9}, {
  3.6859256206853943`*^9, 3.6859256953330584`*^9}, {3.685925729078966*^9, 
  3.685925854937955*^9}, {3.6866190524577713`*^9, 3.686619052582965*^9}, {
  3.686619091516816*^9, 3.686619203771758*^9}, {3.6866198949019413`*^9, 
  3.686619901980839*^9}}],

Cell[BoxData[
 TemplateBox[{GraphicsBox[{{}, {{{}, {}, {
        Hue[0.67, 0.6, 0.6], 
        Directive[
         PointSize[0.019444444444444445`], 
         RGBColor[0.368417, 0.506779, 0.709798], 
         AbsoluteThickness[1.6]], 
        LineBox[CompressedData["
1:eJxTTMoPSmViYGAQBWIQDQYPChyifK5vFGP/Zg8RKHSoehp8pNX2K4SvUOjw
JemF5fm2LxC+Q6HDnsonbFkPP0P4CYUOIfkv7170hvIbCh1cj1pfmnDkE4S/
oNCB6Yz/FlcvKP9AocPBK4U3lt/+COE/KHRYuav9eUc5lM9Q5MASus7pqgyU
r1DkMEXRIHPyqQ9Q+4scJOOsdzyqh/ITihxOVTYf+2kN5TcUORye0yLh+ec9
1P4ih7mmuz63dEP5B4ocmFpeaHSqQPkPihxmmR72Cz/2Dmp/scP5Wmt13gIo
X6HYYcGs/OaHClC+Q7HDtFC1AsUbb6H2Fzs4NHut0p361h4A3YVyAQ==
         
         "]]}}}, {}}, {DisplayFunction -> Identity, PlotRangePadding -> {{
        Scaled[0.02], 
        Scaled[0.02]}, {
        Scaled[0.05], 
        Scaled[0.05]}}, 
     AxesOrigin -> {269.37500000000006`, 0.9018467326118007}, 
     PlotRange -> {{270., 310.}, {0.9244602514264457, 1.3767306277193456`}}, 
     DisplayFunction -> Identity, AspectRatio -> 
     NCache[GoldenRatio^(-1), 0.6180339887498948], Axes -> {True, True}, 
     AxesLabel -> {None, None}, 
     AxesOrigin -> {269.37500000000006`, 0.9018467326118007}, DisplayFunction :> 
     Identity, Frame -> {{False, False}, {False, False}}, 
     FrameLabel -> {{None, None}, {None, None}}, 
     FrameTicks -> {{Automatic, Automatic}, {Automatic, Automatic}}, 
     GridLines -> {None, None}, GridLinesStyle -> Directive[
       GrayLevel[0.5, 0.4]], Method -> {}, PlotLabel -> 
     FormBox["\"Fig. S17. Effect of temperature when \
\\!\\(\\*\\nStyleBox[\\\"W\\\",\\nFontSlant->\\\"Italic\\\"]\\) = 10\"", 
       TraditionalForm], 
     PlotRange -> {{270., 310.}, {0.9244602514264457, 1.3767306277193456`}}, 
     PlotRangeClipping -> True, PlotRangePadding -> {{
        Scaled[0.02], 
        Scaled[0.02]}, {
        Scaled[0.05], 
        Scaled[0.05]}}, Ticks -> {Automatic, Automatic}}],"\"Temperature\"",
   "\"Generalist \\!\\(\\*SubscriptBox[\\(R\\), \\(m\\)]\\)\""},
  "Labeled",
  DisplayFunction->(GridBox[{{
      ItemBox[
       RotationBox[#3, BoxRotation -> 1.5707963267948966`], DefaultBaseStyle -> 
       "LabeledLabel"], 
      TagBox[
       ItemBox[
        PaneBox[
         TagBox[#, "SkipImageSizeLevel"], Alignment -> {Center, Baseline}, 
         BaselinePosition -> Baseline], DefaultBaseStyle -> "Labeled"], 
       "SkipImageSizeLevel"]}, {"", 
      ItemBox[#2, DefaultBaseStyle -> "LabeledLabel"]}}, 
    GridBoxAlignment -> {"Columns" -> {{Center}}, "Rows" -> {{Center}}}, 
    AutoDelete -> False, 
    GridBoxItemSize -> {"Columns" -> {{Automatic}}, "Rows" -> {{Automatic}}}, 
    BaselinePosition -> {1, 2}]& ),
  InterpretationFunction->(RowBox[{"Labeled", "[", 
     RowBox[{#, ",", 
       RowBox[{"{", 
         RowBox[{#2, ",", #3}], "}"}], ",", 
       RowBox[{"{", 
         RowBox[{"Bottom", ",", "Left"}], "}"}], ",", 
       RowBox[{"RotateLabel", "\[Rule]", "True"}]}], "]"}]& )]], "Output",
 CellChangeTimes->{{3.6859255206059504`*^9, 3.6859255431663723`*^9}, {
   3.6859256418159437`*^9, 3.685925662841374*^9}, 3.685925695869308*^9, {
   3.685925755586811*^9, 3.685925784683872*^9}, 3.685925855631196*^9, {
   3.686619046105854*^9, 3.686619078481782*^9}, {3.686619119568417*^9, 
   3.686619135049397*^9}, 3.686619205552795*^9, 3.686619885625148*^9, 
   3.686621485178254*^9}],

Cell[BoxData[
 TemplateBox[{GraphicsBox[{{}, {{{}, {}, {
        Hue[0.67, 0.6, 0.6], 
        Directive[
         PointSize[0.019444444444444445`], 
         RGBColor[0.368417, 0.506779, 0.709798], 
         AbsoluteThickness[1.6]], 
        LineBox[CompressedData["
1:eJxTTMoPSmViYGAQBWIQDQYPChz+8ggW70n6ZQ8RKHRobtxXv/jUDwhfodBB
juHSHeb07xC+Q6HDPZZvRa8MvkH4CYUOPRuXL/ZQ+grhNxQ6PL92iu+26RcI
f0Ghg3v5xDmC6Z8h/AOFDnOYtUJ+bvwE4T8odDDesMleQxjKZyhyCGmVylvd
/hFqf5FD6Tcr1u88UL5DkYOgV5bLjQUfoPYXOXy/bOKX6QjlNxQ5zBT6J857
6z3U/iKHd54Cf7pcoPwDRQ5x+Skzbu5/B7W/yMHBzvHeLU8on6HYQS6QddbO
B2+h9hc7bEpYHHS/Ccp3KHbYss5r6ms9KD+h2OGB+d6qNY/f2AMAthxviA==

         "]]}}}, {}}, {DisplayFunction -> Identity, PlotRangePadding -> {{
        Scaled[0.02], 
        Scaled[0.02]}, {
        Scaled[0.05], 
        Scaled[0.05]}}, 
     AxesOrigin -> {269.37500000000006`, 0.8654765407916719}, 
     PlotRange -> {{270., 310.}, {0.9027922055481632, 1.6491055006779896`}}, 
     DisplayFunction -> Identity, AspectRatio -> 
     NCache[GoldenRatio^(-1), 0.6180339887498948], Axes -> {True, True}, 
     AxesLabel -> {None, None}, 
     AxesOrigin -> {269.37500000000006`, 0.8654765407916719}, DisplayFunction :> 
     Identity, Frame -> {{False, False}, {False, False}}, 
     FrameLabel -> {{None, None}, {None, None}}, 
     FrameTicks -> {{Automatic, Automatic}, {Automatic, Automatic}}, 
     GridLines -> {None, None}, GridLinesStyle -> Directive[
       GrayLevel[0.5, 0.4]], Method -> {}, PlotLabel -> 
     FormBox["\"Fig. S18. Effect of temperature when \
\\!\\(\\*\\nStyleBox[\\\"W\\\",\\nFontSlant->\\\"Italic\\\"]\\) = 110\"", 
       TraditionalForm], 
     PlotRange -> {{270., 310.}, {0.9027922055481632, 1.6491055006779896`}}, 
     PlotRangeClipping -> True, PlotRangePadding -> {{
        Scaled[0.02], 
        Scaled[0.02]}, {
        Scaled[0.05], 
        Scaled[0.05]}}, Ticks -> {Automatic, Automatic}}],"\"Temperature\"",
   "\"Generalist \\!\\(\\*SubscriptBox[\\(R\\), \\(m\\)]\\)\""},
  "Labeled",
  DisplayFunction->(GridBox[{{
      ItemBox[
       RotationBox[#3, BoxRotation -> 1.5707963267948966`], DefaultBaseStyle -> 
       "LabeledLabel"], 
      TagBox[
       ItemBox[
        PaneBox[
         TagBox[#, "SkipImageSizeLevel"], Alignment -> {Center, Baseline}, 
         BaselinePosition -> Baseline], DefaultBaseStyle -> "Labeled"], 
       "SkipImageSizeLevel"]}, {"", 
      ItemBox[#2, DefaultBaseStyle -> "LabeledLabel"]}}, 
    GridBoxAlignment -> {"Columns" -> {{Center}}, "Rows" -> {{Center}}}, 
    AutoDelete -> False, 
    GridBoxItemSize -> {"Columns" -> {{Automatic}}, "Rows" -> {{Automatic}}}, 
    BaselinePosition -> {1, 2}]& ),
  InterpretationFunction->(RowBox[{"Labeled", "[", 
     RowBox[{#, ",", 
       RowBox[{"{", 
         RowBox[{#2, ",", #3}], "}"}], ",", 
       RowBox[{"{", 
         RowBox[{"Bottom", ",", "Left"}], "}"}], ",", 
       RowBox[{"RotateLabel", "\[Rule]", "True"}]}], "]"}]& )]], "Output",
 CellChangeTimes->{{3.6859255206059504`*^9, 3.6859255431663723`*^9}, {
   3.6859256418159437`*^9, 3.685925662841374*^9}, 3.685925695869308*^9, {
   3.685925755586811*^9, 3.685925784683872*^9}, 3.685925855631196*^9, {
   3.686619046105854*^9, 3.686619078481782*^9}, {3.686619119568417*^9, 
   3.686619135049397*^9}, 3.686619205552795*^9, 3.686619885625148*^9, 
   3.686621485288014*^9}],

Cell[BoxData[
 TemplateBox[{GraphicsBox[{{}, {{{}, {}, {
        Hue[0.67, 0.6, 0.6], 
        Directive[
         PointSize[0.019444444444444445`], 
         RGBColor[0.368417, 0.506779, 0.709798], 
         AbsoluteThickness[1.6]], 
        LineBox[CompressedData["
1:eJxTTMoPSmViYGAQBWIQDQYPChzcFitfif3w0x4iUOhw79nnqBcBPyB8hUIH
5v6Wr7tffoPwHQod2kQcdu/Z9BXCTyh0uJwfZ8G29AuE31DosF3Y4+HuXZ8h
/AWFDgttkxc/ePcJwj9Q6PDg6rs5JrZQ/oNCBwOj79ISiz5C7S9y6OMJly2W
gvIVihza3ZfNXbD4A9T+IgcPvW7VWGsoP6HIoWTBUYWC/e+h9hc5mAhvtOOT
g/IXFDlskOz8vr3/HdT+Iodzs923fBOE8h8UOez4dfTbqkVvofYXO2yo6Fj5
3x7KVwDy7+nGx794A7W/2OHAFlbj7FlQfkKxgwPzP47PIW/sAVidcqk=
         
         "]]}}}, {}}, {DisplayFunction -> Identity, PlotRangePadding -> {{
        Scaled[0.02], 
        Scaled[0.02]}, {
        Scaled[0.05], 
        Scaled[0.05]}}, 
     AxesOrigin -> {269.37500000000006`, 0.8485791225506514}, 
     PlotRange -> {{270., 310.}, {0.8853697944287902, 1.621183231991567}}, 
     DisplayFunction -> Identity, AspectRatio -> 
     NCache[GoldenRatio^(-1), 0.6180339887498948], Axes -> {True, True}, 
     AxesLabel -> {None, None}, 
     AxesOrigin -> {269.37500000000006`, 0.8485791225506514}, DisplayFunction :> 
     Identity, Frame -> {{False, False}, {False, False}}, 
     FrameLabel -> {{None, None}, {None, None}}, 
     FrameTicks -> {{Automatic, Automatic}, {Automatic, Automatic}}, 
     GridLines -> {None, None}, GridLinesStyle -> Directive[
       GrayLevel[0.5, 0.4]], Method -> {}, PlotLabel -> 
     FormBox["\"Fig. S19. Effect of temperature when \
\\!\\(\\*\\nStyleBox[\\\"W\\\",\\nFontSlant->\\\"Italic\\\"]\\) = 510\"", 
       TraditionalForm], 
     PlotRange -> {{270., 310.}, {0.8853697944287902, 1.621183231991567}}, 
     PlotRangeClipping -> True, PlotRangePadding -> {{
        Scaled[0.02], 
        Scaled[0.02]}, {
        Scaled[0.05], 
        Scaled[0.05]}}, Ticks -> {Automatic, Automatic}}],"\"Temperature\"",
   "\"Generalist \\!\\(\\*SubscriptBox[\\(R\\), \\(m\\)]\\)\""},
  "Labeled",
  DisplayFunction->(GridBox[{{
      ItemBox[
       RotationBox[#3, BoxRotation -> 1.5707963267948966`], DefaultBaseStyle -> 
       "LabeledLabel"], 
      TagBox[
       ItemBox[
        PaneBox[
         TagBox[#, "SkipImageSizeLevel"], Alignment -> {Center, Baseline}, 
         BaselinePosition -> Baseline], DefaultBaseStyle -> "Labeled"], 
       "SkipImageSizeLevel"]}, {"", 
      ItemBox[#2, DefaultBaseStyle -> "LabeledLabel"]}}, 
    GridBoxAlignment -> {"Columns" -> {{Center}}, "Rows" -> {{Center}}}, 
    AutoDelete -> False, 
    GridBoxItemSize -> {"Columns" -> {{Automatic}}, "Rows" -> {{Automatic}}}, 
    BaselinePosition -> {1, 2}]& ),
  InterpretationFunction->(RowBox[{"Labeled", "[", 
     RowBox[{#, ",", 
       RowBox[{"{", 
         RowBox[{#2, ",", #3}], "}"}], ",", 
       RowBox[{"{", 
         RowBox[{"Bottom", ",", "Left"}], "}"}], ",", 
       RowBox[{"RotateLabel", "\[Rule]", "True"}]}], "]"}]& )]], "Output",
 CellChangeTimes->{{3.6859255206059504`*^9, 3.6859255431663723`*^9}, {
   3.6859256418159437`*^9, 3.685925662841374*^9}, 3.685925695869308*^9, {
   3.685925755586811*^9, 3.685925784683872*^9}, 3.685925855631196*^9, {
   3.686619046105854*^9, 3.686619078481782*^9}, {3.686619119568417*^9, 
   3.686619135049397*^9}, 3.686619205552795*^9, 3.686619885625148*^9, 
   3.6866214853740263`*^9}],

Cell[BoxData[
 TemplateBox[{GraphicsBox[{{}, {{{}, {}, {
        Hue[0.67, 0.6, 0.6], 
        Directive[
         PointSize[0.019444444444444445`], 
         RGBColor[0.368417, 0.506779, 0.709798], 
         AbsoluteThickness[1.6]], 
        LineBox[CompressedData["
1:eJxTTMoPSmViYGAQBWIQDQYPChw2R5wsuVb40x4iUOjw+sOh/5fufofwFQod
wsru/ZVs/AbhOxQ6nCj24Jsc/BXCTyh0SFrK5Jfq9wXCbyh0eCXyzO1I9mcI
f0GhQ8DBas2jyz5B+AcKHQ6mNP6z+v0Rwn9Q6BDV+nTdjFQon6HIIWRGxdvr
jz5A7S9yyL4YbJJSAOU7FDl4e3tqcvJA+QlFDk2TJTYdT38Ptb/IIW5OysI1
Z95B7S9y+NMxKemXM5R/oMih5oL8Fd/Tb6H2Fzn0vDu6fEYClM9Q7KAjYflC
hAnKVyh2uLB9Za7VujdQ+4sdDpQyfNyaDOUnFDu0mGlWJyq+sQcAOD5zhQ==

         "]]}}}, {}}, {DisplayFunction -> Identity, PlotRangePadding -> {{
        Scaled[0.02], 
        Scaled[0.02]}, {
        Scaled[0.05], 
        Scaled[0.05]}}, 
     AxesOrigin -> {269.37500000000006`, 0.8435139224685478}, 
     PlotRange -> {{270., 310.}, {0.8790748029220627, 1.5902924119923625`}}, 
     DisplayFunction -> Identity, AspectRatio -> 
     NCache[GoldenRatio^(-1), 0.6180339887498948], Axes -> {True, True}, 
     AxesLabel -> {None, None}, 
     AxesOrigin -> {269.37500000000006`, 0.8435139224685478}, DisplayFunction :> 
     Identity, Frame -> {{False, False}, {False, False}}, 
     FrameLabel -> {{None, None}, {None, None}}, 
     FrameTicks -> {{Automatic, Automatic}, {Automatic, Automatic}}, 
     GridLines -> {None, None}, GridLinesStyle -> Directive[
       GrayLevel[0.5, 0.4]], Method -> {}, PlotLabel -> 
     FormBox["\"Fig. S20. Effect of temperature when \
\\!\\(\\*\\nStyleBox[\\\"W\\\",\\nFontSlant->\\\"Italic\\\"]\\) = 1010\"", 
       TraditionalForm], 
     PlotRange -> {{270., 310.}, {0.8790748029220627, 1.5902924119923625`}}, 
     PlotRangeClipping -> True, PlotRangePadding -> {{
        Scaled[0.02], 
        Scaled[0.02]}, {
        Scaled[0.05], 
        Scaled[0.05]}}, Ticks -> {Automatic, Automatic}}],"\"Temperature\"",
   "\"Generalist \\!\\(\\*SubscriptBox[\\(R\\), \\(m\\)]\\)\""},
  "Labeled",
  DisplayFunction->(GridBox[{{
      ItemBox[
       RotationBox[#3, BoxRotation -> 1.5707963267948966`], DefaultBaseStyle -> 
       "LabeledLabel"], 
      TagBox[
       ItemBox[
        PaneBox[
         TagBox[#, "SkipImageSizeLevel"], Alignment -> {Center, Baseline}, 
         BaselinePosition -> Baseline], DefaultBaseStyle -> "Labeled"], 
       "SkipImageSizeLevel"]}, {"", 
      ItemBox[#2, DefaultBaseStyle -> "LabeledLabel"]}}, 
    GridBoxAlignment -> {"Columns" -> {{Center}}, "Rows" -> {{Center}}}, 
    AutoDelete -> False, 
    GridBoxItemSize -> {"Columns" -> {{Automatic}}, "Rows" -> {{Automatic}}}, 
    BaselinePosition -> {1, 2}]& ),
  InterpretationFunction->(RowBox[{"Labeled", "[", 
     RowBox[{#, ",", 
       RowBox[{"{", 
         RowBox[{#2, ",", #3}], "}"}], ",", 
       RowBox[{"{", 
         RowBox[{"Bottom", ",", "Left"}], "}"}], ",", 
       RowBox[{"RotateLabel", "\[Rule]", "True"}]}], "]"}]& )]], "Output",
 CellChangeTimes->{{3.6859255206059504`*^9, 3.6859255431663723`*^9}, {
   3.6859256418159437`*^9, 3.685925662841374*^9}, 3.685925695869308*^9, {
   3.685925755586811*^9, 3.685925784683872*^9}, 3.685925855631196*^9, {
   3.686619046105854*^9, 3.686619078481782*^9}, {3.686619119568417*^9, 
   3.686619135049397*^9}, 3.686619205552795*^9, 3.686619885625148*^9, 
   3.686621485450698*^9}]
}, Open  ]]
}, Open  ]]
}, Open  ]],

Cell[CellGroupData[{

Cell["\<\
Case 5: Two specialist parasites, coinfection, parasite regulation of host \
population size; avoidance of non-susceptible hosts\
\>", "Subsection",
 CellChangeTimes->{{3.686597135539527*^9, 3.686597162426608*^9}, {
   3.686610411130615*^9, 3.686610419271611*^9}, {3.6866128898061237`*^9, 
   3.686612892932209*^9}, {3.686619941944302*^9, 3.6866199439679213`*^9}, {
   3.686619988739574*^9, 3.6866200024444036`*^9}, {3.6866365432566442`*^9, 
   3.68663654387154*^9}, 3.6866765738945093`*^9, {3.686676604192157*^9, 
   3.686676658944538*^9}, {3.686682010905159*^9, 3.686682014566515*^9}}],

Cell[TextData[{
 "Based on the parameters presented in Table 1 in the main text, the ",
 Cell[BoxData[
  FormBox[
   SubscriptBox["R", "m"], TraditionalForm]]],
 " expression will is nearly identical to Eqn. 12 in the main text: ",
 Cell[BoxData[
  FormBox[
   RowBox[{
    SubscriptBox["R", "m"], "=", 
    RowBox[{
     RowBox[{
      RowBox[{
       FractionBox[
        RowBox[{
         SubscriptBox["\[Beta]", 
          SubscriptBox["S", "1"]], 
         OverscriptBox[
          SubscriptBox["S", "1"], "^"]}], 
        RowBox[{
         RowBox[{
          SubscriptBox["\[Beta]", 
           SubscriptBox["S", "1"]], 
          OverscriptBox[
           SubscriptBox["S", "1"], "^"]}], "+", 
         RowBox[{
          SubscriptBox["\[Beta]", 
           SubscriptBox["S", "2"]], 
          OverscriptBox[
           SubscriptBox["S", "2"], "^"]}], "+", 
         RowBox[{
          SubscriptBox["\[Beta]", 
           SubscriptBox["I", "1"]], 
          OverscriptBox[
           SubscriptBox["I", 
            RowBox[{"1", ",", "s"}]], "^"]}], "+", 
         RowBox[{
          SubscriptBox["\[Beta]", 
           SubscriptBox["I", "2"]], 
          OverscriptBox[
           SubscriptBox["I", 
            RowBox[{"2", ",", "s"}]], "^"]}], "+", "\[Gamma]"}]], " ", 
       RowBox[{"(", 
        RowBox[{
         RowBox[{
          FractionBox[
           SubscriptBox["\[Mu]", "1"], 
           RowBox[{
            SubscriptBox["\[Mu]", "1"], "+", 
            RowBox[{
             SubscriptBox["\[Beta]", 
              SubscriptBox["I", "1"]], 
             OverscriptBox[
              SubscriptBox["P", "1"], "^"]}]}]], " ", 
          FractionBox[
           RowBox[{"a", " ", 
            SubscriptBox["\[Lambda]", "1"]}], 
           SubscriptBox["\[Mu]", "1"]]}], "+", 
         RowBox[{
          FractionBox[
           RowBox[{
            SubscriptBox["\[Beta]", 
             SubscriptBox["I", "1"]], 
            OverscriptBox[
             SubscriptBox["P", "1"], "^"]}], 
           RowBox[{
            SubscriptBox["\[Mu]", "1"], "+", 
            RowBox[{
             SubscriptBox["\[Beta]", 
              SubscriptBox["I", "1"]], 
             OverscriptBox[
              SubscriptBox["P", "1"], "^"]}]}]], " ", 
          FractionBox[
           RowBox[{"a", " ", 
            RowBox[{"(", 
             RowBox[{"1", "-", 
              SubscriptBox["x", "1"]}], ")"}], 
            SubscriptBox["\[Lambda]", "1"]}], 
           SubscriptBox["\[Mu]", "1"]]}]}], ")"}]}], "+", 
      RowBox[{
       FractionBox[
        RowBox[{
         SubscriptBox["\[Beta]", 
          SubscriptBox["I", "1"]], 
         OverscriptBox[
          SubscriptBox["I", 
           RowBox[{"1", ",", "s"}]], "^"]}], 
        RowBox[{
         RowBox[{
          SubscriptBox["\[Beta]", 
           SubscriptBox["S", "1"]], 
          OverscriptBox[
           SubscriptBox["S", "1"], "^"]}], "+", 
         RowBox[{
          SubscriptBox["\[Beta]", 
           SubscriptBox["S", "2"]], 
          OverscriptBox[
           SubscriptBox["S", "2"], "^"]}], "+", 
         RowBox[{
          SubscriptBox["\[Beta]", 
           SubscriptBox["I", "1"]], 
          OverscriptBox[
           SubscriptBox["I", 
            RowBox[{"1", ",", "s"}]], "^"]}], "+", 
         RowBox[{
          SubscriptBox["\[Beta]", 
           SubscriptBox["I", "2"]], 
          OverscriptBox[
           SubscriptBox["I", 
            RowBox[{"2", ",", "s"}]], "^"]}], "+", "\[Gamma]"}]], 
       FractionBox[
        RowBox[{"a", " ", 
         RowBox[{"(", 
          RowBox[{"1", "-", 
           SubscriptBox["x", "1"]}], ")"}], 
         SubscriptBox["\[Lambda]", "1"]}], 
        SubscriptBox["\[Mu]", "1"]]}], "+", 
      RowBox[{
       FractionBox[
        RowBox[{
         SubscriptBox["\[Beta]", 
          SubscriptBox["S", "2"]], 
         OverscriptBox[
          SubscriptBox["S", "2"], "^"]}], 
        RowBox[{
         RowBox[{
          SubscriptBox["\[Beta]", 
           SubscriptBox["S", "1"]], 
          OverscriptBox[
           SubscriptBox["S", "1"], "^"]}], "+", 
         RowBox[{
          SubscriptBox["\[Beta]", 
           SubscriptBox["S", "2"]], 
          OverscriptBox[
           SubscriptBox["S", "2"], "^"]}], "+", 
         RowBox[{
          SubscriptBox["\[Beta]", 
           SubscriptBox["I", "1"]], 
          OverscriptBox[
           SubscriptBox["I", 
            RowBox[{"1", ",", "s"}]], "^"]}], "+", 
         RowBox[{
          SubscriptBox["\[Beta]", 
           SubscriptBox["I", "2"]], 
          OverscriptBox[
           SubscriptBox["I", 
            RowBox[{"2", ",", "s"}]], "^"]}], "+", "\[Gamma]"}]], " ", 
       RowBox[{"(", 
        RowBox[{
         RowBox[{
          FractionBox[
           SubscriptBox["\[Mu]", "2"], 
           RowBox[{
            SubscriptBox["\[Mu]", "2"], "+", 
            RowBox[{
             SubscriptBox["\[Beta]", 
              SubscriptBox["I", "2"]], 
             OverscriptBox[
              SubscriptBox["P", "2"], "^"]}]}]], " ", 
          FractionBox[
           RowBox[{"a", " ", 
            SubscriptBox["\[Lambda]", "2"]}], 
           SubscriptBox["\[Mu]", "2"]]}], "+", 
         RowBox[{
          FractionBox[
           RowBox[{
            SubscriptBox["\[Beta]", 
             SubscriptBox["I", "2"]], 
            OverscriptBox[
             SubscriptBox["P", "2"], "^"]}], 
           RowBox[{
            SubscriptBox["\[Mu]", "2"], "+", 
            RowBox[{
             SubscriptBox["\[Beta]", 
              SubscriptBox["I", "2"]], 
             OverscriptBox[
              SubscriptBox["P", "2"], "^"]}]}]], " ", 
          FractionBox[
           RowBox[{"a", " ", 
            RowBox[{"(", 
             RowBox[{"1", "-", 
              SubscriptBox["x", "2"]}], ")"}], 
            SubscriptBox["\[Lambda]", "2"]}], 
           SubscriptBox["\[Mu]", "2"]]}]}], ")"}]}], "+", 
      RowBox[{
       FractionBox[
        RowBox[{
         SubscriptBox["\[Beta]", 
          SubscriptBox["I", "2"]], 
         OverscriptBox[
          SubscriptBox["I", 
           RowBox[{"2", ",", "s"}]], "^"]}], 
        RowBox[{
         RowBox[{
          SubscriptBox["\[Beta]", 
           SubscriptBox["S", "1"]], 
          OverscriptBox[
           SubscriptBox["S", "1"], "^"]}], "+", 
         RowBox[{
          SubscriptBox["\[Beta]", 
           SubscriptBox["S", "2"]], 
          OverscriptBox[
           SubscriptBox["S", "2"], "^"]}], "+", 
         RowBox[{
          SubscriptBox["\[Beta]", 
           SubscriptBox["I", "1"]], 
          OverscriptBox[
           SubscriptBox["I", 
            RowBox[{"1", ",", "s"}]], "^"]}], "+", 
         RowBox[{
          SubscriptBox["\[Beta]", 
           SubscriptBox["I", "2"]], 
          OverscriptBox[
           SubscriptBox["I", 
            RowBox[{"2", ",", "s"}]], "^"]}], "+", "\[Gamma]"}]], 
       FractionBox[
        RowBox[{"a", " ", 
         RowBox[{"(", 
          RowBox[{"1", "-", 
           SubscriptBox["x", "2"]}], ")"}], 
         SubscriptBox["\[Lambda]", "2"]}], 
        SubscriptBox["\[Mu]", "2"]]}]}], " ", ">", "1."}]}], 
   TraditionalForm]]],
 "\n\nThe generalized ",
 Cell[BoxData[
  FormBox[
   SubscriptBox["R", "m"], TraditionalForm]]],
 " expression for any number of hosts (Eq. 12 in the main text) follows from \
this expression."
}], "Text",
 CellChangeTimes->{{3.686593953280621*^9, 3.6865939614296494`*^9}, {
  3.6865962673291187`*^9, 3.686596292177628*^9}, {3.686596517409637*^9, 
  3.686596533856792*^9}, {3.6865965658012857`*^9, 3.6865969127116013`*^9}, {
  3.686620088516721*^9, 3.686620186003107*^9}}],

Cell[TextData[{
 "Based on the parameters presented in Table 1 in the main text, the ",
 Cell[BoxData[
  FormBox[
   SubscriptBox["R", "m"], TraditionalForm]]],
 " expression will simplify to the expression ",
 Cell[BoxData[
  FormBox[
   RowBox[{
    SubscriptBox["R", "m"], "="}], TraditionalForm]]],
 Cell[BoxData[
  FormBox[
   RowBox[{
    RowBox[{
     FractionBox[
      RowBox[{
       SubscriptBox["\[Beta]", 
        SubscriptBox["S", "1"]], 
       OverscriptBox[
        SubscriptBox["S", "1"], "^"]}], 
      RowBox[{
       RowBox[{
        SubscriptBox["\[Beta]", 
         SubscriptBox["S", "1"]], 
        OverscriptBox[
         SubscriptBox["S", "1"], "^"]}], "+", 
       RowBox[{
        SubscriptBox["\[Beta]", 
         SubscriptBox["S", "2"]], 
        OverscriptBox[
         SubscriptBox["S", "2"], "^"]}], "+", 
       RowBox[{
        SubscriptBox["\[Beta]", 
         SubscriptBox["I", "1"]], 
        OverscriptBox[
         SubscriptBox["I", 
          RowBox[{"1", ",", "s"}]], "^"]}], "+", "\[Gamma]"}]], " ", 
     RowBox[{"(", 
      RowBox[{
       RowBox[{
        FractionBox[
         SubscriptBox["\[Mu]", "1"], 
         RowBox[{
          SubscriptBox["\[Mu]", "1"], "+", 
          RowBox[{
           SubscriptBox["\[Beta]", 
            SubscriptBox["I", "1"]], 
           OverscriptBox[
            SubscriptBox["P", "1"], "^"]}]}]], " ", 
        FractionBox[
         RowBox[{"a", " ", 
          SubscriptBox["\[Lambda]", "1"]}], 
         SubscriptBox["\[Mu]", "1"]]}], "+", 
       RowBox[{
        FractionBox[
         RowBox[{
          SubscriptBox["\[Beta]", 
           SubscriptBox["I", "1"]], 
          OverscriptBox[
           SubscriptBox["P", "1"], "^"]}], 
         RowBox[{
          SubscriptBox["\[Mu]", "1"], "+", 
          RowBox[{
           SubscriptBox["\[Beta]", 
            SubscriptBox["I", "1"]], 
           OverscriptBox[
            SubscriptBox["P", "1"], "^"]}]}]], " ", 
        FractionBox[
         RowBox[{"a", " ", 
          RowBox[{"(", 
           RowBox[{"1", "-", 
            SubscriptBox["x", "1"]}], ")"}], 
          SubscriptBox["\[Lambda]", "1"]}], 
         SubscriptBox["\[Mu]", "1"]]}]}], ")"}]}], "+", 
    RowBox[{
     FractionBox[
      RowBox[{
       SubscriptBox["\[Beta]", 
        SubscriptBox["I", "1"]], 
       OverscriptBox[
        SubscriptBox["I", 
         RowBox[{"1", ",", "s"}]], "^"]}], 
      RowBox[{
       RowBox[{
        SubscriptBox["\[Beta]", 
         SubscriptBox["S", "1"]], 
        OverscriptBox[
         SubscriptBox["S", "1"], "^"]}], "+", 
       RowBox[{
        SubscriptBox["\[Beta]", 
         SubscriptBox["S", "2"]], 
        OverscriptBox[
         SubscriptBox["S", "2"], "^"]}], "+", 
       RowBox[{
        SubscriptBox["\[Beta]", 
         SubscriptBox["I", "1"]], 
        OverscriptBox[
         SubscriptBox["I", 
          RowBox[{"1", ",", "s"}]], "^"]}], "+", "\[Gamma]"}]], 
     FractionBox[
      RowBox[{"a", " ", 
       RowBox[{"(", 
        RowBox[{"1", "-", 
         SubscriptBox["x", "1"]}], ")"}], 
       SubscriptBox["\[Lambda]", "1"]}], 
      SubscriptBox["\[Mu]", "1"]]}], "+", 
    RowBox[{
     FractionBox[
      RowBox[{
       SubscriptBox["\[Beta]", 
        SubscriptBox["S", "2"]], 
       OverscriptBox[
        SubscriptBox["S", "2"], "^"]}], 
      RowBox[{
       RowBox[{
        SubscriptBox["\[Beta]", 
         SubscriptBox["S", "1"]], 
        OverscriptBox[
         SubscriptBox["S", "1"], "^"]}], "+", 
       RowBox[{
        SubscriptBox["\[Beta]", 
         SubscriptBox["S", "2"]], 
        OverscriptBox[
         SubscriptBox["S", "2"], "^"]}], "+", 
       RowBox[{
        SubscriptBox["\[Beta]", 
         SubscriptBox["I", "1"]], 
        OverscriptBox[
         SubscriptBox["I", 
          RowBox[{"1", ",", "s"}]], "^"]}], "+", "\[Gamma]"}]], " ", 
     RowBox[{"(", " ", 
      FractionBox[
       RowBox[{"a", " ", 
        SubscriptBox["\[Lambda]", "2"]}], 
       SubscriptBox["\[Mu]", "2"]], ")"}]}]}], TraditionalForm]]],
 ". \nThe parasite can invade if ",
 Cell[BoxData[
  FormBox[
   RowBox[{
    SubscriptBox["R", "m"], ">", "1"}], TraditionalForm]]],
 ". \n\nUnfortunately, it is analytically intractable to determine the sign \
of ",
 Cell[BoxData[
  FormBox[
   FractionBox[
    RowBox[{"\[PartialD]", 
     SubscriptBox["R", "m"]}], 
    RowBox[{"\[PartialD]", "W"}]], TraditionalForm]]],
 " or ",
 Cell[BoxData[
  FormBox[
   FractionBox[
    RowBox[{"\[PartialD]", 
     SubscriptBox["R", "m"]}], 
    RowBox[{"\[PartialD]", "T"}]], TraditionalForm]]],
 ", so we use numerical exploration to determine the effect of host body size \
and environmental temperature on the ",
 Cell[BoxData[
  FormBox[
   SubscriptBox["R", "m"], TraditionalForm]]],
 ". "
}], "Text",
 CellChangeTimes->{{3.686597168076644*^9, 3.686597275800562*^9}, {
   3.686597408165285*^9, 3.686597518150743*^9}, {3.686605999014332*^9, 
   3.686606201543638*^9}, {3.6866104315616083`*^9, 3.686610471376498*^9}, {
   3.68661062591271*^9, 3.686610681235819*^9}, {3.686613048012827*^9, 
   3.686613051518949*^9}, {3.686613161763899*^9, 3.686613166758245*^9}, {
   3.686613500658304*^9, 3.6866135049785337`*^9}, 3.686613633192161*^9, {
   3.68661649807607*^9, 3.686616573504478*^9}}],

Cell[CellGroupData[{

Cell[BoxData[
 RowBox[{
  RowBox[{"(*", " ", 
   RowBox[{
   "Rm", " ", "at", " ", "the", " ", "parameters", " ", "for", " ", "this", 
    " ", "case", " ", "from", " ", "Table", " ", "1"}], " ", "*)"}], 
  "\[IndentingNewLine]", 
  RowBox[{"Rm", "/.", 
   RowBox[{"{", 
    RowBox[{
     RowBox[{"\[Beta]D1", "\[Rule]", "0"}], ",", 
     RowBox[{"\[Beta]D2", "\[Rule]", "0"}], ",", 
     RowBox[{"\[Sigma]C1", "\[Rule]", "1"}], ",", 
     RowBox[{"\[Sigma]C2", "\[Rule]", "1"}]}], "}"}]}]}]], "Input",
 CellChangeTimes->{{3.686620010244049*^9, 3.6866200614813423`*^9}, {
  3.68662019367257*^9, 3.6866202171243563`*^9}}],

Cell[BoxData[
 RowBox[{
  RowBox[{
   RowBox[{"(", 
    RowBox[{"a", " ", "I1s", " ", 
     RowBox[{"(", 
      RowBox[{"1", "-", "x1"}], ")"}], " ", "\[Beta]I1", " ", "\[Lambda]1"}], 
    ")"}], "/", 
   RowBox[{"(", 
    RowBox[{
     RowBox[{"(", 
      RowBox[{
       RowBox[{"I1s", " ", "\[Beta]I1"}], "+", 
       RowBox[{"I2s", " ", "\[Beta]I2"}], "+", 
       RowBox[{"S1", " ", "\[Beta]S1"}], "+", 
       RowBox[{"S2", " ", "\[Beta]S2"}], "+", "\[Gamma]"}], ")"}], " ", 
     "\[Mu]1"}], ")"}]}], "+", 
  RowBox[{
   RowBox[{"(", 
    RowBox[{"S1", " ", "\[Beta]S1", " ", 
     RowBox[{"(", 
      RowBox[{
       FractionBox[
        RowBox[{"a", " ", "\[Lambda]1"}], 
        RowBox[{
         RowBox[{"P1", " ", "\[Beta]I1"}], "+", "\[Mu]1"}]], "+", 
       FractionBox[
        RowBox[{"a", " ", "P1", " ", 
         RowBox[{"(", 
          RowBox[{"1", "-", "x1"}], ")"}], " ", "\[Beta]I1", " ", 
         "\[Lambda]1"}], 
        RowBox[{"\[Mu]1", " ", 
         RowBox[{"(", 
          RowBox[{
           RowBox[{"P1", " ", "\[Beta]I1"}], "+", "\[Mu]1"}], ")"}]}]]}], 
      ")"}]}], ")"}], "/", 
   RowBox[{"(", 
    RowBox[{
     RowBox[{"I1s", " ", "\[Beta]I1"}], "+", 
     RowBox[{"I2s", " ", "\[Beta]I2"}], "+", 
     RowBox[{"S1", " ", "\[Beta]S1"}], "+", 
     RowBox[{"S2", " ", "\[Beta]S2"}], "+", "\[Gamma]"}], ")"}]}], "+", 
  RowBox[{
   RowBox[{"(", 
    RowBox[{"a", " ", "I2s", " ", 
     RowBox[{"(", 
      RowBox[{"1", "-", "x2"}], ")"}], " ", "\[Beta]I2", " ", "\[Lambda]2"}], 
    ")"}], "/", 
   RowBox[{"(", 
    RowBox[{
     RowBox[{"(", 
      RowBox[{
       RowBox[{"I1s", " ", "\[Beta]I1"}], "+", 
       RowBox[{"I2s", " ", "\[Beta]I2"}], "+", 
       RowBox[{"S1", " ", "\[Beta]S1"}], "+", 
       RowBox[{"S2", " ", "\[Beta]S2"}], "+", "\[Gamma]"}], ")"}], " ", 
     "\[Mu]2"}], ")"}]}], "+", 
  RowBox[{
   RowBox[{"(", 
    RowBox[{"S2", " ", "\[Beta]S2", " ", 
     RowBox[{"(", 
      RowBox[{
       FractionBox[
        RowBox[{"a", " ", "\[Lambda]2"}], 
        RowBox[{
         RowBox[{"P2", " ", "\[Beta]I2"}], "+", "\[Mu]2"}]], "+", 
       FractionBox[
        RowBox[{"a", " ", "P2", " ", 
         RowBox[{"(", 
          RowBox[{"1", "-", "x2"}], ")"}], " ", "\[Beta]I2", " ", 
         "\[Lambda]2"}], 
        RowBox[{"\[Mu]2", " ", 
         RowBox[{"(", 
          RowBox[{
           RowBox[{"P2", " ", "\[Beta]I2"}], "+", "\[Mu]2"}], ")"}]}]]}], 
      ")"}]}], ")"}], "/", 
   RowBox[{"(", 
    RowBox[{
     RowBox[{"I1s", " ", "\[Beta]I1"}], "+", 
     RowBox[{"I2s", " ", "\[Beta]I2"}], "+", 
     RowBox[{"S1", " ", "\[Beta]S1"}], "+", 
     RowBox[{"S2", " ", "\[Beta]S2"}], "+", "\[Gamma]"}], ")"}]}]}]], "Output",\

 CellChangeTimes->{
  3.686620010738058*^9, 3.686620061861744*^9, {3.686620199060032*^9, 
   3.686620207609516*^9}, 3.686621568800626*^9}]
}, Open  ]],

Cell[CellGroupData[{

Cell["Endoparasites:", "Subsubsection",
 CellChangeTimes->{{3.6859535766666403`*^9, 3.6859535790050707`*^9}}],

Cell["\<\
Many of the parameters of the model are set by allometric relationships and \
have been established previously (Gillooly et al. 2001, Allen et al. 2002, \
Savage et al. 2004, Poulin & George-Nascimento 2007).\
\>", "Text",
[truncated: 1,276,368 more chars]
